# Supplementary material for: BIN2 inhibition suppress ovarian cancer progression meanwhile protect ovarian function through downregulating HDAC1 and RPS6 phosphorylation respectively
Source: Clin Transl Med. 2024 Oct 16;14(10):e70051. doi: 10.1002/ctm2.70051 (PMC11480968; doi:10.1002/ctm2.70051)
Supplement: Supplementary file 1 — Supporting Information [file CTM2-14-e70051-s010.xlsx]

## Sheet: Sheet1
Male mouse No.	Mating cage No.
	2022-06-01	2022-07-01	2018-08-01	2022-09-01	2022-10-01	2022-11-01
1#	A#	I#	G#	E#	C#	J#
2#	B#	J#	H#	F#	D#	I#
3#	C#	A#	I#	G#	E#	H#
4#	D#	B#	J#	H#	F#	G#
5#	E#	C#	A#	I#	G#	F#
6#	F#	D#	B#	J#	H#	E#
7#	G#	E#	C#	A#	I#	D#
8#	H#	F#	D#	B#	J#	C#
9#	I#	G#	E#	C#	A#	B#
10#	J#	H#	F#	D#	B#	A#
