# Supplementary material for: BIN2 inhibition suppress ovarian cancer progression meanwhile protect ovarian function through downregulating HDAC1 and RPS6 phosphorylation respectively
Source: Clin Transl Med. 2024 Oct 16;14(10):e70051. doi: 10.1002/ctm2.70051 (PMC11480968; doi:10.1002/ctm2.70051)
Supplement: Supplementary file 2 — Supporting Information [file CTM2-14-e70051-s002.xlsx]

## Sheet: Protein Groups
Protein IDs	Majority protein IDs	Protein names	Gene names	Fasta headers	Number of proteins	Peptides	Unique peptides	WT Peptides BTP20220622-02-01	DD Peptides BTP20220622-02-02	AA Peptides BTP20220622-02-03	IgG Peptides BTP20220622-02-04	WT Unique peptides BTP20220622-02-01	DD Unique peptides BTP20220622-02-02	AA Unique peptides BTP20220622-02-03	IgG Unique peptides BTP20220622-02-04	Sequence coverage [%]	Unique sequence coverage [%]	Mol. weight [kDa]	Sequence length	Sequence lengths	Q-value	Score	WT Sequence coverage BTP20220622-02-01 [%]	DD Sequence coverage BTP20220622-02-02 [%]	AA Sequence coverage BTP20220622-02-03 [%]	IgG Sequence coverage BTP20220622-02-04 [%]	Intensity	WT Intensity	DD Intensity	AA Intensity	IgG Intensity	WT LFQ intensity BTP20220622-02-01	DD LFQ intensity BTP20220622-02-02	AA LFQ intensity BTP20220622-02-03	IgG LFQ intensity BTP20220622-02-04
DD001	DD001			sp|DD001|	1	33	2	30	28	27	0	0	2	0	0	50.9	3.6	54.808	505	505	0	323.31	47.3	49.5	48.5	0	71111000000	38100000000	11950000000	21062000000	0	32129000000	15057000000	28141000000	0
AA001	AA001			sp|AA001|	1	33	2	30	26	29	0	0	0	2	0	50.9	6.9	54.72	505	505	0	13.464	47.3	45.9	50.9	0	4710100000	0	0	4710100000	0	0	0	6067300000	0
WT001	WT001			sp|WT001|	1	33	2	32	26	27	0	2	0	0	0	50.9	6.9	54.766	505	505	0	7.3545	49.7	45.9	48.5	0	5912200000	5912200000	0	0	0	5912200000	0	0	0
P63260;B1ATY1;G3UYG0;E9Q606	P63260	Actin, cytoplasmic 2;Actin, cytoplasmic 2, N-terminally processed	Actg1	sp|P63260|ACTG_MOUSE Actin, cytoplasmic 2 OS=Mus musculus OX=10090 GN=Actg1 PE=1 SV=1	4	37	1	33	36	33	32	1	1	1	1	81.9	4.5	41.792	375	375;153;132;150	0	323.31	79.2	81.9	76	80.3	1005900000000	258940000000	288680000000	196560000000	261690000000	213440000000	326570000000	221740000000	213270000000
P17182;Q6PHC1;B0QZL1;B1ARR7;P17183;B1ARR6;A0A0N4SUX5;D3Z2S4;D3Z6E4;A0A0N4SUI6;D3YVD3;A0A0N4SUW8	P17182;Q6PHC1	Alpha-enolase	Eno1	sp|P17182|ENOA_MOUSE Alpha-enolase OS=Mus musculus OX=10090 GN=Eno1 PE=1 SV=3;tr|Q6PHC1|Q6PHC1_MOUSE 2-phospho-D-glycerate hydro-lyase OS=Mus musculus OX=10090 GN=Eno1 PE=1 SV=1	12	47	40	38	39	40	41	33	33	34	37	91.2	79.7	47.14	434	434;366;221;119;434;67;391;162;315;58;121;37	0	323.31	71.9	72.8	73.7	81.6	594090000000	148410000000	128090000000	137410000000	180170000000	134540000000	163830000000	189680000000	121120000000
Q8VDD5;Q5SV64;Q3UH59;Q61879;A0A2R8VKI5;A0A2R8VHF9;E9QPE7;A0A338P6K2;O08638;F2Z494;A0A2R8W6V7;Q8BXF2	Q8VDD5	Myosin-9	Myh9	sp|Q8VDD5|MYH9_MOUSE Myosin-9 OS=Mus musculus OX=10090 GN=Myh9 PE=1 SV=4	12	184	175	145	147	150	143	136	138	141	136	69.9	67.7	226.37	1960	1960;2007;2013;1976;211;1938;1972;1979;1972;120;110;231	0	323.31	63.3	63.5	65.4	61.1	449160000000	102190000000	73753000000	93192000000	180020000000	102490000000	95100000000	120900000000	146170000000
P16858;A0A0A0MQF6;S4R1W1;A0A1D5RLD8;S4R257;S4R1W8;S4R1N5;V9GX06;A0A0R4J0X7;S4R2G5;Q64467;V9GXA7;V9GXK0	P16858;A0A0A0MQF6;S4R1W1;A0A1D5RLD8;S4R257	Glyceraldehyde-3-phosphate dehydrogenase	Gapdh;Gm3839	sp|P16858|G3P_MOUSE Glyceraldehyde-3-phosphate dehydrogenase OS=Mus musculus OX=10090 GN=Gapdh PE=1 SV=2;tr|A0A0A0MQF6|A0A0A0MQF6_MOUSE Glyceraldehyde-3-phosphate dehydrogenase OS=Mus musculus OX=10090 GN=Gapdh PE=1 SV=1;tr|S4R1W1|S4R1W1_MOUSE Glyceraldehy	13	31	31	29	28	26	24	29	28	26	24	82.6	82.6	35.81	333	333;359;333;333;280;55;57;183;438;440;440;121;151	0	323.31	80.2	77.2	77.8	76.3	439180000000	129870000000	96864000000	112120000000	100320000000	123260000000	105520000000	131100000000	81316000000
P05213;A0A0A0MQA5;P68368;A0A2R8VHF3;A0A087WRB4;A0A087WQS4;A0A087WSB0;A0A087WSL5	P05213;A0A0A0MQA5;P68368;A0A2R8VHF3	Tubulin alpha-1B chain;Tubulin alpha-4A chain	Tuba1b;Tuba4a	sp|P05213|TBA1B_MOUSE Tubulin alpha-1B chain OS=Mus musculus OX=10090 GN=Tuba1b PE=1 SV=2;tr|A0A0A0MQA5|A0A0A0MQA5_MOUSE Tubulin alpha chain (Fragment) OS=Mus musculus OX=10090 GN=Tuba4a PE=1 SV=1;sp|P68368|TBA4A_MOUSE Tubulin alpha-4A chain OS=Mus musculu	8	33	2	26	26	26	24	2	2	2	1	84	3.1	50.151	451	451;477;448;267;100;125;81;89	0	323.31	62.7	65.2	55	75.4	250910000000	78615000000	47483000000	53117000000	71692000000	76941000000	62924000000	68455000000	60460000000
P68372;Q9D6F9;A2AQ07;G3UZR1	P68372;Q9D6F9	Tubulin beta-4B chain;Tubulin beta-4A chain	Tubb4b;Tubb4a	sp|P68372|TBB4B_MOUSE Tubulin beta-4B chain OS=Mus musculus OX=10090 GN=Tubb4b PE=1 SV=1;sp|Q9D6F9|TBB4A_MOUSE Tubulin beta-4A chain OS=Mus musculus OX=10090 GN=Tubb4a PE=1 SV=3	4	31	5	29	27	28	27	5	5	5	4	82.9	16.4	49.83	445	445;444;451;66	0	323.31	74.2	73.9	74.2	81.6	198670000000	62836000000	40080000000	44665000000	51091000000	54456000000	49253000000	53111000000	45074000000
P10126;D3YZ68;D3Z3I8;P62631	P10126;D3YZ68;D3Z3I8	Elongation factor 1-alpha 1	Eef1a1	sp|P10126|EF1A1_MOUSE Elongation factor 1-alpha 1 OS=Mus musculus OX=10090 GN=Eef1a1 PE=1 SV=3;tr|D3YZ68|D3YZ68_MOUSE Elongation factor 1-alpha 1 (Fragment) OS=Mus musculus OX=10090 GN=Eef1a1 PE=1 SV=1;tr|D3Z3I8|D3Z3I8_MOUSE Elongation factor 1-alpha 1 (Fr	4	31	31	25	21	24	22	25	21	24	22	65.6	65.6	50.113	462	462;249;186;463	0	323.31	58.4	57.1	51.9	59.5	189820000000	51719000000	38055000000	47850000000	52199000000	40894000000	46513000000	54598000000	43643000000
P20152;A0A0A6YWC8;A2AKJ2;P31001;G5E846;A0A2R8W6R6;G3X981;P15331;Q9DCV7;D3YZ35;A0A0R4J036;P46660;P08553;E9Q1Y9;P03995;Q9ERE2;P97861;Q6IMF0;Q9Z2T6;P07744;P08551;Q99M73;P19246	P20152;A0A0A6YWC8	Vimentin	Vim	sp|P20152|VIME_MOUSE Vimentin OS=Mus musculus OX=10090 GN=Vim PE=1 SV=3;tr|A0A0A6YWC8|A0A0A6YWC8_MOUSE Vimentin OS=Mus musculus OX=10090 GN=Vim PE=1 SV=1	23	60	57	51	47	51	44	48	45	49	42	90.6	88.6	53.687	466	466;427;134;469;475;506;507;475;457;470;848;501;848;479;430;481;486;495;507;525;543;603;1090	0	323.31	84.1	84.5	89.7	79.2	147300000000	45953000000	30954000000	30987000000	39404000000	40941000000	41341000000	39227000000	33913000000
P63017;Q504P4;P17156;D3Z5E2;Q61696;P16627;P17879	P63017;Q504P4	Heat shock cognate 71 kDa protein	Hspa8	sp|P63017|HSP7C_MOUSE Heat shock cognate 71 kDa protein OS=Mus musculus OX=10090 GN=Hspa8 PE=1 SV=1;tr|Q504P4|Q504P4_MOUSE Heat shock cognate 71 kDa protein OS=Mus musculus OX=10090 GN=Hspa8 PE=1 SV=1	7	41	39	35	35	39	34	33	33	37	32	59.3	57.6	70.87	646	646;627;633;116;641;641;642	0	323.31	56.7	56.7	59.3	54.3	132010000000	31468000000	26778000000	32739000000	41028000000	29696000000	34373000000	38395000000	36821000000
P19324;A0A140LHR4;A0A140LHK0;A0A140LHD6	P19324	Serpin H1	Serpinh1	sp|P19324|SERPH_MOUSE Serpin H1 OS=Mus musculus OX=10090 GN=Serpinh1 PE=1 SV=3	4	27	27	23	21	20	18	23	21	20	18	59.7	59.7	46.533	417	417;203;115;53	0	323.31	56.4	54.9	53	47.2	102580000000	30410000000	15003000000	25018000000	32149000000	29837000000	20224000000	29729000000	27582000000
P11499;E9Q3D6;E9PX27;E9Q0C3;D3Z1R1	P11499	Heat shock protein HSP 90-beta	Hsp90ab1	sp|P11499|HS90B_MOUSE Heat shock protein HSP 90-beta OS=Mus musculus OX=10090 GN=Hsp90ab1 PE=1 SV=3	5	45	31	44	42	43	34	31	29	30	25	56.9	42.4	83.28	724	724;189;112;161;76	0	323.31	55	50.3	55.8	43.8	97166000000	28201000000	24585000000	23847000000	20533000000	27620000000	28165000000	29261000000	20278000000
P63038;D3Z2F2;D3Z7J9	P63038	60 kDa heat shock protein, mitochondrial	Hspd1	sp|P63038|CH60_MOUSE 60 kDa heat shock protein, mitochondrial OS=Mus musculus OX=10090 GN=Hspd1 PE=1 SV=1	3	45	45	36	36	33	38	36	36	33	38	75.6	75.6	60.955	573	573;202;142	0	323.31	63.4	66.8	66.7	70.3	92482000000	23582000000	16904000000	20226000000	31770000000	26585000000	22334000000	25515000000	22519000000
P52480;A0A1L1SU37;A0A1L1SQV8;A0A1L1SSN6;A0A1L1STV8;A0A1L1SUV0;A0A1L1ST52;A0A1L1SVH2;E9Q509;G3X925;P53657	P52480	Pyruvate kinase PKM	Pkm	sp|P52480|KPYM_MOUSE Pyruvate kinase PKM OS=Mus musculus OX=10090 GN=Pkm PE=1 SV=4	11	40	40	33	35	33	25	33	35	33	25	78.7	78.7	57.844	531	531;232;187;176;184;155;102;51;543;574;574	0	323.31	71.9	76.3	69.5	62.3	88542000000	23694000000	26770000000	28489000000	9589200000	23091000000	35079000000	32724000000	12415000000
Q5SXR6;Q68FD5;F6Z1R4	Q5SXR6;Q68FD5	Clathrin heavy chain;Clathrin heavy chain 1	Cltc	tr|Q5SXR6|Q5SXR6_MOUSE Clathrin heavy chain OS=Mus musculus OX=10090 GN=Cltc PE=1 SV=1;sp|Q68FD5|CLH1_MOUSE Clathrin heavy chain 1 OS=Mus musculus OX=10090 GN=Cltc PE=1 SV=3	3	79	79	72	66	56	66	72	66	56	66	54.4	54.4	191.98	1679	1679;1675;216	0	323.31	51.8	47.9	41.2	48.7	79271000000	26716000000	15724000000	12850000000	23980000000	23322000000	20848000000	18090000000	22063000000
Q9JHU4;F6ZX84;REV__Q4QRL3	Q9JHU4	Cytoplasmic dynein 1 heavy chain 1	Dync1h1	sp|Q9JHU4|DYHC1_MOUSE Cytoplasmic dynein 1 heavy chain 1 OS=Mus musculus OX=10090 GN=Dync1h1 PE=1 SV=2	3	208	208	164	152	115	142	164	152	115	142	49.9	49.9	532.04	4644	4644;252;1481	0	323.31	42.5	38.7	30.7	38.5	76959000000	24912000000	16591000000	12741000000	22714000000	22788000000	19281000000	19192000000	21214000000
P09411;S4R2M7;P09041	P09411;S4R2M7	Phosphoglycerate kinase 1;Phosphoglycerate kinase	Pgk1	sp|P09411|PGK1_MOUSE Phosphoglycerate kinase 1 OS=Mus musculus OX=10090 GN=Pgk1 PE=1 SV=4;tr|S4R2M7|S4R2M7_MOUSE Phosphoglycerate kinase OS=Mus musculus OX=10090 GN=Pgk1 PE=1 SV=1	3	34	34	30	27	27	21	30	27	27	21	82.3	82.3	44.55	417	417;255;417	0	323.31	77.9	73.1	71.5	64	59288000000	19379000000	17066000000	15883000000	6960700000	16550000000	19101000000	21220000000	7869900000
Q99104	Q99104	Unconventional myosin-Va	Myo5a	sp|Q99104|MYO5A_MOUSE Unconventional myosin-Va OS=Mus musculus OX=10090 GN=Myo5a PE=1 SV=2	1	105	2	78	88	62	76	1	2	1	1	56.2	0.7	215.54	1853	1853	0	323.31	47	50.8	39.4	46.4	54523000000	12153000000	16529000000	9232800000	16608000000	13108000000	18874000000	12920000000	15228000000
P57780;A0A1L1SV25;E9Q2W9;A0A1L1SVJ6;D3Z0L8;D3Z761;A0A1Y7VMW4	P57780;A0A1L1SV25;E9Q2W9	Alpha-actinin-4	Actn4	sp|P57780|ACTN4_MOUSE Alpha-actinin-4 OS=Mus musculus OX=10090 GN=Actn4 PE=1 SV=1;tr|A0A1L1SV25|A0A1L1SV25_MOUSE Alpha-actinin-4 OS=Mus musculus OX=10090 GN=Actn4 PE=1 SV=1;tr|E9Q2W9|E9Q2W9_MOUSE Alpha-actinin-4 (Fragment) OS=Mus musculus OX=10090 GN=Actn4	7	55	38	42	45	37	41	28	30	26	29	67.4	46.6	104.98	912	912;932;518;323;206;133;192	0	323.31	56.6	60.1	52.3	54.5	51345000000	14436000000	13570000000	8143500000	15195000000	13067000000	17162000000	10978000000	13987000000
P68040	P68040	Guanine nucleotide-binding protein subunit beta-2-like 1;Guanine nucleotide-binding protein subunit beta-2-like 1, N-terminally processed	Gnb2l1	sp|P68040|RACK1_MOUSE Receptor of activated protein C kinase 1 OS=Mus musculus OX=10090 GN=Rack1 PE=1 SV=3	1	23	23	18	21	17	20	18	21	17	20	94.3	94.3	35.076	317	317	0	323.31	79.5	83.3	73.5	86.4	48165000000	13342000000	10266000000	12873000000	11683000000	12564000000	13176000000	15947000000	11875000000
P60335	P60335	Poly(rC)-binding protein 1	Pcbp1	sp|P60335|PCBP1_MOUSE Poly(rC)-binding protein 1 OS=Mus musculus OX=10090 GN=Pcbp1 PE=1 SV=1	1	17	13	12	11	15	16	10	9	12	13	84	69.1	37.497	356	356	0	323.31	65.4	52.5	71.9	81.7	47499000000	16095000000	7688500000	10732000000	12984000000	15585000000	11084000000	13287000000	10653000000
Q62261;A0A0A0MQG2;Q68FG2;E9Q397;Q3UGX2;P15508;A0A494BBH5;A0A5F8MPM8;D3YWH8;A0A0R4J0D4;Q99MJ6	Q62261;A0A0A0MQG2	Spectrin beta chain, non-erythrocytic 1	Sptbn1	sp|Q62261|SPTB2_MOUSE Spectrin beta chain, non-erythrocytic 1 OS=Mus musculus OX=10090 GN=Sptbn1 PE=1 SV=2;tr|A0A0A0MQG2|A0A0A0MQG2_MOUSE Spectrin beta chain, non-erythrocytic 1 (Fragment) OS=Mus musculus OX=10090 GN=Sptbn1 PE=1 SV=1	11	111	109	78	94	54	74	76	92	52	72	56.6	55.9	274.22	2363	2363;2092;2388;2137;2329;2128;175;110;128;498;498	0	323.31	44.6	51.5	30.2	40.2	46663000000	12079000000	13422000000	7326200000	13836000000	11059000000	15558000000	10884000000	13621000000
P01837;A0A5H1ZRK8	P01837;A0A5H1ZRK8	Ig kappa chain C region		sp|P01837|IGKC_MOUSE Immunoglobulin kappa constant OS=Mus musculus OX=10090 GN=Igkc PE=1 SV=2;tr|A0A5H1ZRK8|A0A5H1ZRK8_MOUSE Immunoglobulin kappa constant (Fragment) OS=Mus musculus OX=10090 GN=Igkc PE=1 SV=1	2	10	10	6	9	7	5	6	9	7	5	95.3	95.3	11.934	107	107;107	0	323.31	48.6	62.6	48.6	68.2	38058000000	6539400000	13267000000	7360000000	10891000000	7065900000	11038000000	10406000000	10372000000
B7FAU9;Q8BTM8;B7FAV1;F6XC15;J3JS91;F6Z2C0;A0A668KLG7	B7FAU9;Q8BTM8;B7FAV1	Filamin-A	Flna	tr|B7FAU9|B7FAU9_MOUSE Filamin, alpha OS=Mus musculus OX=10090 GN=Flna PE=1 SV=1;sp|Q8BTM8|FLNA_MOUSE Filamin-A OS=Mus musculus OX=10090 GN=Flna PE=1 SV=5;tr|B7FAV1|B7FAV1_MOUSE Filamin, alpha (Fragment) OS=Mus musculus OX=10090 GN=Flna PE=1 SV=1	7	90	83	63	59	51	71	58	54	48	67	44.3	42.9	280.5	2639	2639;2647;2583;511;277;280;73	0	323.31	33.2	30.6	27.2	38.9	36355000000	9143800000	6552300000	6302000000	14357000000	9441700000	9667100000	8646300000	10340000000
Q9ERK4;E9Q1T9;F6ZEW4;E9QAX7;F7D1H9	Q9ERK4;E9Q1T9;F6ZEW4	Exportin-2	Cse1l	sp|Q9ERK4|XPO2_MOUSE Exportin-2 OS=Mus musculus OX=10090 GN=Cse1l PE=1 SV=1;tr|E9Q1T9|E9Q1T9_MOUSE Chromosome segregation 1-like protein OS=Mus musculus OX=10090 GN=Cse1l PE=1 SV=1;tr|F6ZEW4|F6ZEW4_MOUSE Exportin-2 (Fragment) OS=Mus musculus OX=10090 GN=Cs	5	45	45	34	33	34	37	34	33	34	37	44.4	44.4	110.45	971	971;915;658;415;74	0	323.31	42.6	41.5	41.9	41.2	34916000000	9863100000	4653500000	7068600000	13330000000	9515900000	6502100000	8074800000	11999000000
Q9D8E6	Q9D8E6	60S ribosomal protein L4	Rpl4	sp|Q9D8E6|RL4_MOUSE 60S ribosomal protein L4 OS=Mus musculus OX=10090 GN=Rpl4 PE=1 SV=3	1	30	30	24	23	23	18	24	23	23	18	56.8	56.8	47.153	419	419	0	323.31	51.3	49.6	48.4	39.6	29750000000	7805300000	5890600000	6653600000	9400800000	7567000000	7451100000	8042400000	9039300000
P07147;A2ADJ4;A2ADJ6	P07147;A2ADJ4	5,6-dihydroxyindole-2-carboxylic acid oxidase	Tyrp1	sp|P07147|TYRP1_MOUSE 5,6-dihydroxyindole-2-carboxylic acid oxidase OS=Mus musculus OX=10090 GN=Tyrp1 PE=1 SV=1;tr|A2ADJ4|A2ADJ4_MOUSE 5,6-dihydroxyindole-2-carboxylic acid oxidase (Fragment) OS=Mus musculus OX=10090 GN=Tyrp1 PE=1 SV=1	3	26	26	23	22	22	24	23	22	22	24	48.8	48.8	60.761	537	537;229;176	0	323.31	45.8	43.8	42.3	48.6	28451000000	8556100000	5068000000	4626000000	10200000000	7805700000	6522900000	6674400000	9006500000
P16546	P16546	Spectrin alpha chain, non-erythrocytic 1	Sptan1	sp|P16546|SPTN1_MOUSE Spectrin alpha chain, non-erythrocytic 1 OS=Mus musculus OX=10090 GN=Sptan1 PE=1 SV=4	1	111	1	51	92	38	72	1	1	1	1	52.6	0.7	284.59	2472	2472	0	323.31	27.4	45.6	22.8	38.7	25415000000	4156100000	9537900000	3055800000	8665500000	5835100000	9443900000	5461300000	7431000000
P70168	P70168	Importin subunit beta-1	Kpnb1	sp|P70168|IMB1_MOUSE Importin subunit beta-1 OS=Mus musculus OX=10090 GN=Kpnb1 PE=1 SV=2	1	27	27	24	25	18	24	24	25	18	24	38.1	38.1	97.183	876	876	0	323.31	33.9	34.7	27.4	35.7	22778000000	7402500000	3727800000	3922000000	7726000000	6564200000	5336100000	5620100000	6503900000
E9PVA8	E9PVA8		Gcn1l1	sp|E9PVA8|GCN1_MOUSE eIF-2-alpha kinase activator GCN1 OS=Mus musculus OX=10090 GN=Gcn1 PE=1 SV=1	1	94	94	67	56	50	69	67	56	50	69	42.3	42.3	293.02	2671	2671	0	323.31	31.4	26.8	23.4	31.4	19854000000	6040700000	3306600000	3607100000	6899600000	5783800000	4672400000	4991900000	5625300000
Q9JMH9;K3W4L0;B2RRE2;E9QAX2;E9Q405;A0A1C7ZN10;E9QA74;F6ZGN3	Q9JMH9;K3W4L0;B2RRE2;E9QAX2;E9Q405;A0A1C7ZN10;E9QA74	Unconventional myosin-XVIIIa	Myo18a	sp|Q9JMH9|MY18A_MOUSE Unconventional myosin-XVIIIa OS=Mus musculus OX=10090 GN=Myo18a PE=1 SV=2;tr|K3W4L0|K3W4L0_MOUSE Unconventional myosin-XVIIIa OS=Mus musculus OX=10090 GN=Myo18a PE=1 SV=1;tr|B2RRE2|B2RRE2_MOUSE Myo18a protein OS=Mus musculus OX=10090	8	67	67	40	57	36	41	40	57	36	41	43.5	43.5	232.75	2050	2050;2036;2047;2083;1700;1722;1642;501	0	323.31	27.7	39.4	26.7	26.2	18526000000	4371100000	5212000000	3560700000	5382500000	4556700000	6250700000	4429700000	5286300000
P26039;A2AIM2;F6S1V7;F6SX70	P26039	Talin-1	Tln1	sp|P26039|TLN1_MOUSE Talin-1 OS=Mus musculus OX=10090 GN=Tln1 PE=1 SV=2	4	72	60	53	49	34	51	44	41	30	43	39.9	35.1	269.82	2541	2541;241;122;279	0	323.31	31.1	26.7	20.6	28.8	15465000000	4772000000	3020700000	2850600000	4821600000	4153900000	4006100000	4409500000	4064600000
Q9ERG0;A0A2R8VI67;B2BBR6;A0A5F8MPJ5;Q4U4S6	Q9ERG0	LIM domain and actin-binding protein 1	Lima1	sp|Q9ERG0|LIMA1_MOUSE LIM domain and actin-binding protein 1 OS=Mus musculus OX=10090 GN=Lima1 PE=1 SV=3	5	39	39	26	33	25	24	26	33	25	24	58.3	58.3	84.059	753	753;109;701;930;3784	0	323.31	48.3	55	47.5	47.7	15117000000	2877800000	4714100000	2650600000	4874700000	3386000000	5149000000	3715100000	3912100000
Q9JJ28	Q9JJ28	Protein flightless-1 homolog	Flii	sp|Q9JJ28|FLII_MOUSE Protein flightless-1 homolog OS=Mus musculus OX=10090 GN=Flii PE=1 SV=1	1	42	42	31	35	23	32	31	35	23	32	41.4	41.4	144.8	1271	1271	0	323.31	33.4	35.2	24.9	33.6	14043000000	3507100000	3827300000	2091700000	4617100000	3707800000	3962900000	3001200000	4493700000
Q7TPR4;A1BN54;O88990	Q7TPR4;A1BN54	Alpha-actinin-1	Actn1	sp|Q7TPR4|ACTN1_MOUSE Alpha-actinin-1 OS=Mus musculus OX=10090 GN=Actn1 PE=1 SV=1;tr|A1BN54|A1BN54_MOUSE Alpha actinin 1a OS=Mus musculus OX=10090 GN=Actn1 PE=1 SV=1	3	45	28	33	39	25	36	20	24	15	25	65.1	43.6	103.07	892	892;887;900	0	323.31	46.1	56.1	37.3	56.4	13124000000	3016400000	4007400000	2188600000	3911600000	3159800000	4600800000	3026500000	3731800000
Q9DBR7	Q9DBR7	Protein phosphatase 1 regulatory subunit 12A	Ppp1r12a	sp|Q9DBR7|MYPT1_MOUSE Protein phosphatase 1 regulatory subunit 12A OS=Mus musculus OX=10090 GN=Ppp1r12a PE=1 SV=2	1	45	21	27	37	26	27	10	16	9	14	49.3	29.2	114.99	1029	1029	0	323.31	28	40.5	30.9	31.2	12283000000	2354000000	4383200000	2302400000	3243000000	2748300000	4494000000	3044900000	3662500000
Q64282;Q3U687;E9PXF7;D3Z6F0	Q64282	Interferon-induced protein with tetratricopeptide repeats 1	Ifit1	sp|Q64282|IFIT1_MOUSE Interferon-induced protein with tetratricopeptide repeats 1 OS=Mus musculus OX=10090 GN=Ifit1 PE=1 SV=2	4	25	25	25	17	21	0	25	17	21	0	63.3	63.3	53.737	463	463;466;470;470	0	323.31	63.3	50.3	54.9	0	12193000000	5955500000	2037700000	4199600000	0	5610500000	3129100000	5318800000	0
Q7TPV4	Q7TPV4	Myb-binding protein 1A	Mybbp1a	sp|Q7TPV4|MBB1A_MOUSE Myb-binding protein 1A OS=Mus musculus OX=10090 GN=Mybbp1a PE=1 SV=2	1	38	38	26	25	19	25	26	25	19	25	34.3	34.3	152.04	1344	1344	0	323.31	24	23.6	20.2	24	10383000000	2911200000	1834000000	2272300000	3365000000	2734800000	2673500000	2691200000	3087400000
P47754;D6RCW7;A0A0N4SVM0	P47754;D6RCW7;A0A0N4SVM0	F-actin-capping protein subunit alpha-2	Capza2	sp|P47754|CAZA2_MOUSE F-actin-capping protein subunit alpha-2 OS=Mus musculus OX=10090 GN=Capza2 PE=1 SV=3;tr|D6RCW7|D6RCW7_MOUSE F-actin-capping protein subunit alpha OS=Mus musculus OX=10090 GN=Capza2 PE=1 SV=1;tr|A0A0N4SVM0|A0A0N4SVM0_MOUSE F-actin-capp	3	12	10	8	12	7	11	7	10	7	10	63.3	53.8	32.967	286	286;174;169	0	323.31	48.6	63.3	45.5	57.3	8515100000	1652100000	2467600000	1879300000	2516100000	2086200000	2948900000	2142800000	2357300000
Q61753;F6ZSB7;REV__Q7TMX5	Q61753	D-3-phosphoglycerate dehydrogenase	Phgdh	sp|Q61753|SERA_MOUSE D-3-phosphoglycerate dehydrogenase OS=Mus musculus OX=10090 GN=Phgdh PE=1 SV=3	3	25	25	22	21	23	20	22	21	23	20	44.3	44.3	56.585	533	533;149;569	0	314.16	39.4	39.2	42	39.6	52276000000	14347000000	8155200000	13943000000	15830000000	14186000000	12008000000	15608000000	13758000000
P51150;A0A0N4SVG9;A0A0N4SVR6	P51150	Ras-related protein Rab-7a	Rab7a	sp|P51150|RAB7A_MOUSE Ras-related protein Rab-7a OS=Mus musculus OX=10090 GN=Rab7a PE=1 SV=2	3	17	17	15	14	14	14	15	14	14	14	77.3	77.3	23.489	207	207;98;88	0	305.2	76.8	72	76.8	76.8	30794000000	8160700000	4352500000	4997700000	13283000000	8286500000	6302900000	6440800000	10653000000
P49718	P49718	DNA replication licensing factor MCM5	Mcm5	sp|P49718|MCM5_MOUSE DNA replication licensing factor MCM5 OS=Mus musculus OX=10090 GN=Mcm5 PE=1 SV=2	1	40	40	31	24	27	28	31	24	27	28	58	58	82.406	734	734	0	304.89	47.3	45.9	45.2	45.6	18196000000	5816600000	2843000000	3531200000	6005100000	5439600000	4042000000	4701500000	5192700000
E9PVC5;E9Q770;A0A0J9YU44;A0A0J9YUL1;A0A0J9YTV0;D3YWY7;D3YWM1;D3Z439;A0A338P7C5	E9PVC5		Eif4g1	tr|E9PVC5|E9PVC5_MOUSE Eukaryotic translation initiation factor 4 gamma 1 OS=Mus musculus OX=10090 GN=Eif4g1 PE=1 SV=1	9	44	1	35	28	25	32	1	0	0	1	29.7	0.6	175.46	1594	1594;958;119;129;137;170;202;209;61	0	302.53	26.5	22.2	20.7	22.3	16983000000	5604500000	2618500000	3110200000	5649400000	5119300000	3871700000	4460800000	4539700000
P27659;A0A2R8VHN4;A0A087WQK0;A0A087WNS0;Q9CQ09;E9PWZ3	P27659	60S ribosomal protein L3	Rpl3	sp|P27659|RL3_MOUSE 60S ribosomal protein L3 OS=Mus musculus OX=10090 GN=Rpl3 PE=1 SV=3	6	21	21	18	16	13	16	18	16	13	16	43.2	43.2	46.109	403	403;134;188;180;240;407	0	300.73	43.2	39	30.8	37.2	17085000000	4677400000	3734100000	3331900000	5341700000	4219300000	4670400000	5145800000	4454400000
P80314;A0A1W2P7B7;A0A1W2P828;A0A1W2P6Q3;A0A1W2P8B6;A0A1W2P871	P80314	T-complex protein 1 subunit beta	Cct2	sp|P80314|TCPB_MOUSE T-complex protein 1 subunit beta OS=Mus musculus OX=10090 GN=Cct2 PE=1 SV=4	6	35	35	30	30	28	27	30	30	28	27	68.6	68.6	57.477	535	535;217;85;181;115;64	0	298.05	60	64.9	61.3	60.2	30137000000	7539500000	6308200000	6778400000	9511000000	8496200000	7129500000	8679900000	8386900000
P70404	P70404	Isocitrate dehydrogenase [NAD] subunit gamma 1, mitochondrial	Idh3g	sp|P70404|IDHG1_MOUSE Isocitrate dehydrogenase [NAD] subunit gamma 1, mitochondrial OS=Mus musculus OX=10090 GN=Idh3g PE=1 SV=1	1	12	12	12	11	11	11	12	11	11	11	46.3	46.3	42.785	393	393	0	293.16	46.3	42.7	41.2	44.5	11190000000	3207400000	2537100000	2750000000	2695700000	3645400000	2767100000	3189300000	2574200000
P14206;A0A1L1SUK3;A0A1L1SRW0;REV__Q9D516	P14206;A0A1L1SUK3	40S ribosomal protein SA	Rpsa	sp|P14206|RSSA_MOUSE 40S ribosomal protein SA OS=Mus musculus OX=10090 GN=Rpsa PE=1 SV=4;tr|A0A1L1SUK3|A0A1L1SUK3_MOUSE 40S ribosomal protein SA OS=Mus musculus OX=10090 GN=Rpsa PE=1 SV=1	4	16	16	16	12	11	13	16	12	11	13	65.8	65.8	32.838	295	295;133;93;385	0	292.07	65.8	60.7	54.2	60.7	26624000000	7933600000	4027200000	6449400000	8213700000	7003100000	5428700000	8544400000	7216500000
Q7TQD7;P46735;E9QNH6;E9Q580;D3YV80;O88329	Q7TQD7;P46735;E9QNH6;E9Q580	Unconventional myosin-Ib	Myo1b	tr|Q7TQD7|Q7TQD7_MOUSE Myo1b protein OS=Mus musculus OX=10090 GN=Myo1b PE=1 SV=1;sp|P46735|MYO1B_MOUSE Unconventional myosin-Ib OS=Mus musculus OX=10090 GN=Myo1b PE=1 SV=3;tr|E9QNH6|E9QNH6_MOUSE Unconventional myosin-Ib OS=Mus musculus OX=10090 GN=Myo1b PE	6	36	36	26	26	24	32	26	26	24	32	37.4	37.4	132.05	1136	1136;1107;1078;1084;299;1043	0	281.84	29.4	28.7	27.2	34.5	10956000000	2463700000	2101900000	1583400000	4807200000	2568400000	2944100000	2445200000	3528900000
P62874;H3BKR2;H3BLF7;Q61011	P62874;H3BKR2;H3BLF7	Guanine nucleotide-binding protein G(I)/G(S)/G(T) subunit beta-1	Gnb1	sp|P62874|GBB1_MOUSE Guanine nucleotide-binding protein G(I)/G(S)/G(T) subunit beta-1 OS=Mus musculus OX=10090 GN=Gnb1 PE=1 SV=3;tr|H3BKR2|H3BKR2_MOUSE Guanine nucleotide-binding protein G(I)/G(S)/G(T) subunit beta-1 (Fragment) OS=Mus musculus OX=10090 GN=	4	14	8	10	13	11	10	5	8	5	5	52.1	30.9	37.377	340	340;273;108;340	0	276.88	42.9	50	40.9	42.9	12633000000	3158100000	2907400000	2239100000	4328300000	3117100000	3325100000	2554500000	4674500000
Q9QXS1;E9Q3W4;A0A3B2W7J8;A0A0R4J218;E9PW24;A0A0R4J223;E9Q9J6;A0A0R4J221;A0A2I3BRT4;Q8R0W0	Q9QXS1;E9Q3W4	Plectin	Plec	sp|Q9QXS1|PLEC_MOUSE Plectin OS=Mus musculus OX=10090 GN=Plec PE=1 SV=3;tr|E9Q3W4|E9Q3W4_MOUSE Plectin OS=Mus musculus OX=10090 GN=Plec PE=1 SV=1	10	102	102	62	46	40	63	62	46	40	63	27.3	27.3	534.18	4691	4691;4386;1646;964;499;661;676;702;3458;6548	0	275.96	16.9	11.9	11.2	17.9	8482900000	2409800000	1287400000	1465000000	3320800000	2097800000	2008600000	2176400000	2620600000
P11983;F2Z483;A0A3B2WDE2	P11983	T-complex protein 1 subunit alpha	Tcp1	sp|P11983|TCPA_MOUSE T-complex protein 1 subunit alpha OS=Mus musculus OX=10090 GN=Tcp1 PE=1 SV=3	3	27	27	21	22	22	21	21	22	22	21	55.4	55.4	60.448	556	556;103;54	0	273.96	45.9	47.5	42.3	42.8	12789000000	3690200000	2220500000	2968000000	3910300000	3549100000	3351500000	3652400000	3213200000
Q9EPU0	Q9EPU0	Regulator of nonsense transcripts 1	Upf1	sp|Q9EPU0|RENT1_MOUSE Regulator of nonsense transcripts 1 OS=Mus musculus OX=10090 GN=Upf1 PE=1 SV=2	1	43	43	33	25	27	29	33	25	27	29	50.2	50.2	123.97	1124	1124	0	269.65	38.2	30.5	32.1	34.1	10383000000	3008400000	1609100000	2582300000	3183300000	3040400000	2483800000	3065300000	2617200000
Q08509;Q3UGL1;D3Z5I5;D3Z7F4	Q08509;Q3UGL1	Epidermal growth factor receptor kinase substrate 8	Eps8	sp|Q08509|EPS8_MOUSE Epidermal growth factor receptor kinase substrate 8 OS=Mus musculus OX=10090 GN=Eps8 PE=1 SV=2;tr|Q3UGL1|Q3UGL1_MOUSE Epidermal growth factor receptor kinase substrate 8 (Fragment) OS=Mus musculus OX=10090 GN=Eps8 PE=1 SV=1	4	29	29	20	24	15	20	20	24	15	20	37.4	37.4	91.736	821	821;587;329;189	0	265.41	27.9	32.5	22.4	28.6	8048400000	1910000000	2351900000	1114300000	2672200000	1868300000	2571700000	1756200000	2539300000
Q8BGJ5;Q922I7;Q8CB58;P17225;E9QMW9;F7DCW4;E9Q0W3;E9Q279;F7AXP1;F7C521	Q8BGJ5;Q922I7;Q8CB58;P17225;E9QMW9	Polypyrimidine tract-binding protein 1	Ptbp1	tr|Q8BGJ5|Q8BGJ5_MOUSE Polypyrimidine tract-binding protein 1 OS=Mus musculus OX=10090 GN=Ptbp1 PE=1 SV=1;tr|Q922I7|Q922I7_MOUSE Polypyrimidine tract-binding protein 1 OS=Mus musculus OX=10090 GN=Ptbp1 PE=1 SV=1;tr|Q8CB58|Q8CB58_MOUSE Polypyrimidine tract-	10	16	15	13	12	9	11	12	12	9	11	43.7	42.2	56.891	529	529;555;489;527;353;107;55;62;162;104	0	260.78	35.9	36.1	29.7	34.2	7337300000	2347800000	1483400000	1626800000	1879300000	1903600000	2067500000	2004400000	2072400000
Q62318	Q62318	Transcription intermediary factor 1-beta	Trim28	sp|Q62318|TIF1B_MOUSE Transcription intermediary factor 1-beta OS=Mus musculus OX=10090 GN=Trim28 PE=1 SV=3	1	23	23	17	17	16	18	17	17	16	18	39.1	39.1	88.846	834	834	0	259.41	24.9	35.7	26.1	29.3	11001000000	3576300000	2625900000	1437400000	3361300000	3161000000	2904600000	2723600000	2996300000
Q9D0E1;B8JK33;B8JK32;F6W322;A0A3Q4EH91;F7C9U3;A0A3Q4L2X3;G3X924;Q91VC4	Q9D0E1;B8JK33;B8JK32	Heterogeneous nuclear ribonucleoprotein M	Hnrnpm	sp|Q9D0E1|HNRPM_MOUSE Heterogeneous nuclear ribonucleoprotein M OS=Mus musculus OX=10090 GN=Hnrnpm PE=1 SV=3;tr|B8JK33|B8JK33_MOUSE Heterogeneous nuclear ribonucleoprotein M OS=Mus musculus OX=10090 GN=Hnrnpm PE=1 SV=1;tr|B8JK32|B8JK32_MOUSE Heterogeneous	9	47	47	41	40	38	31	41	40	38	31	65.4	65.4	77.648	729	729;640;679;243;237;57;123;438;438	0	258.8	60.9	58.3	56.9	49.9	34789000000	10034000000	5461800000	8530600000	10762000000	9341000000	7810200000	10239000000	8331700000
E9Q6L0;A0A087WQF1;J3QP81;A0A087WS18;A0A087WNW8;A0A087WQ95;A0A087WRK0;A0A087WP42;E9QNY9;A0A087WRE8;E9QKH0;A0A087WQ31;Q80TV8;A0A0A6YXZ1;A0A0N4SVH2;A0A0A6YWK1;A0A0N4SUT7;A0A087WRU7	E9Q6L0;A0A087WQF1;J3QP81;A0A087WS18;A0A087WNW8;A0A087WQ95;A0A087WRK0;A0A087WP42;E9QNY9;A0A087WRE8;E9QKH0;A0A087WQ31;Q80TV8;A0A0A6YXZ1	CLIP-associating protein 1	Clasp1	tr|E9Q6L0|E9Q6L0_MOUSE CLIP-associating protein 1 OS=Mus musculus OX=10090 GN=Clasp1 PE=1 SV=2;tr|A0A087WQF1|A0A087WQF1_MOUSE CLIP-associating protein 1 OS=Mus musculus OX=10090 GN=Clasp1 PE=1 SV=2;tr|J3QP81|J3QP81_MOUSE CLIP-associating protein 1 OS=Mus m	18	37	33	22	18	16	22	18	15	14	18	34.2	31.5	160.23	1452	1452;1468;1459;1460;1475;1469;1477;1492;1526;1526;1536;1552;1535;1244;177;345;285;73	0	256.95	22.4	16.9	16.5	20	4833600000	1427800000	737400000	745280000	1923200000	1236900000	1085700000	1075200000	1647000000
Q62167;P16381;Q62095;Q3V086;Q61496	Q62167;P16381;Q62095	ATP-dependent RNA helicase DDX3X;Putative ATP-dependent RNA helicase Pl10;ATP-dependent RNA helicase DDX3Y	Ddx3x;D1Pas1;Ddx3y	sp|Q62167|DDX3X_MOUSE ATP-dependent RNA helicase DDX3X OS=Mus musculus OX=10090 GN=Ddx3x PE=1 SV=3;sp|P16381|DDX3L_MOUSE Putative ATP-dependent RNA helicase Pl10 OS=Mus musculus OX=10090 GN=D1Pas1 PE=1 SV=1;sp|Q62095|DDX3Y_MOUSE ATP-dependent RNA helicase	5	34	33	26	22	25	24	25	21	24	23	60.9	59.2	73.101	662	662;660;658;728;702	0	256.67	44.9	39.1	45.3	47.1	27987000000	8870300000	4091800000	6844600000	8180900000	7877800000	5986300000	8781100000	7501000000
Q3U4X8;P37913;V9GWZ4;E9PV36;D3YUW4	Q3U4X8;P37913	DNA ligase;DNA ligase 1	Lig1	tr|Q3U4X8|Q3U4X8_MOUSE DNA ligase OS=Mus musculus OX=10090 GN=Lig1 PE=1 SV=1;sp|P37913|DNLI1_MOUSE DNA ligase 1 OS=Mus musculus OX=10090 GN=Lig1 PE=1 SV=2	5	30	30	19	16	18	17	19	16	18	17	41.2	41.2	104.09	932	932;916;313;270;225	0	251.1	28.6	23.3	28.4	26	7476500000	2195900000	1359500000	1505500000	2415700000	2245400000	1600900000	1831700000	2367200000
Q60932;F2Z471	Q60932;F2Z471	Voltage-dependent anion-selective channel protein 1	Vdac1	sp|Q60932|VDAC1_MOUSE Voltage-dependent anion-selective channel protein 1 OS=Mus musculus OX=10090 GN=Vdac1 PE=1 SV=3;tr|F2Z471|F2Z471_MOUSE Voltage-dependent anion-selective channel protein 1 OS=Mus musculus OX=10090 GN=Vdac1 PE=1 SV=1	2	12	12	11	11	8	8	11	11	8	8	59.1	59.1	32.351	296	296;254	0	245.01	56.4	52	39.5	36.5	12494000000	4600900000	2369100000	1524000000	3999600000	3777500000	2998000000	2428300000	3807800000
Q8BTS0;Q61656;S4R1I6;B1ARB9;B1ARC0;S4R1E3	Q8BTS0;Q61656;S4R1I6	Probable ATP-dependent RNA helicase DDX5	Ddx5	tr|Q8BTS0|Q8BTS0_MOUSE DEAD box protein 5 OS=Mus musculus OX=10090 GN=Ddx5 PE=1 SV=1;sp|Q61656|DDX5_MOUSE Probable ATP-dependent RNA helicase DDX5 OS=Mus musculus OX=10090 GN=Ddx5 PE=1 SV=2;tr|S4R1I6|S4R1I6_MOUSE RNA helicase OS=Mus musculus OX=10090 GN=Dd	6	38	29	29	31	33	31	21	23	24	24	59.3	46.3	69.265	615	615;614;406;182;167;71	0	244.48	49.9	53.7	50.6	54.5	31564000000	8039500000	6501400000	6628800000	10395000000	8175900000	7943000000	9261100000	8235600000
Q8VEK3	Q8VEK3	Heterogeneous nuclear ribonucleoprotein U	Hnrnpu	sp|Q8VEK3|HNRPU_MOUSE Heterogeneous nuclear ribonucleoprotein U OS=Mus musculus OX=10090 GN=Hnrnpu PE=1 SV=1	1	27	27	24	24	23	21	24	24	23	21	40.5	40.5	87.917	800	800	0	243.63	35.6	34.8	31.9	30.6	32392000000	10496000000	6707300000	6067000000	9121500000	9426200000	8034500000	8798500000	8896300000
Q8C2Q7;O35737;D3Z6Y3;D3YWT1;D3Z3N4	Q8C2Q7;O35737	Heterogeneous nuclear ribonucleoprotein H;Heterogeneous nuclear ribonucleoprotein H, N-terminally processed	Hnrnph1	tr|Q8C2Q7|Q8C2Q7_MOUSE Heterogeneous nuclear ribonucleoprotein H OS=Mus musculus OX=10090 GN=Hnrnph1 PE=1 SV=1;sp|O35737|HNRH1_MOUSE Heterogeneous nuclear ribonucleoprotein H OS=Mus musculus OX=10090 GN=Hnrnph1 PE=1 SV=3	5	16	8	11	14	10	12	4	6	4	6	44.5	22.7	51.217	472	472;449;71;331;346	0	242.45	31.1	40.3	31.8	35	13959000000	3444800000	2912700000	3221300000	4380000000	3206600000	3742800000	4269200000	3876000000
P12382	P12382	ATP-dependent 6-phosphofructokinase, liver type	Pfkl	sp|P12382|PFKAL_MOUSE ATP-dependent 6-phosphofructokinase, liver type OS=Mus musculus OX=10090 GN=Pfkl PE=1 SV=4	1	20	16	15	19	14	11	12	16	10	9	31	24.9	85.359	780	780	0	239.88	24	29.6	25.6	17.6	7669500000	1933400000	2596900000	1852300000	1286900000	2168300000	3093700000	2372000000	1243500000
Q8BKC5;Q8BIV3	Q8BKC5	Importin-5	Ipo5	sp|Q8BKC5|IPO5_MOUSE Importin-5 OS=Mus musculus OX=10090 GN=Ipo5 PE=1 SV=3	2	28	28	24	21	17	21	24	21	17	21	35.1	35.1	123.59	1097	1097;1105	0	237.09	30.4	26.4	20.1	26.3	8722900000	2978000000	1432900000	1558400000	2753700000	2560900000	2031200000	2714900000	1981000000
Q924C1	Q924C1	Exportin-5	Xpo5	sp|Q924C1|XPO5_MOUSE Exportin-5 OS=Mus musculus OX=10090 GN=Xpo5 PE=1 SV=1	1	37	37	28	26	23	27	28	26	23	27	40.2	40.2	136.97	1204	1204	0	235.89	30.5	30.2	27.7	31.8	10344000000	3369400000	1653000000	1858000000	3464000000	3113600000	2362700000	2631500000	2829400000
E9QAI5;B2RQC6;G3UWN2;E9QAT6;F6S3Z3	E9QAI5;B2RQC6;G3UWN2	CAD protein;Glutamine-dependent carbamoyl-phosphate synthase;Aspartate carbamoyltransferase;Dihydroorotase	Cad	tr|E9QAI5|E9QAI5_MOUSE Aspartate carbamoyltransferase OS=Mus musculus OX=10090 GN=Cad PE=1 SV=1;sp|B2RQC6|PYR1_MOUSE CAD protein OS=Mus musculus OX=10090 GN=Cad PE=1 SV=1;tr|G3UWN2|G3UWN2_MOUSE CAD protein OS=Mus musculus OX=10090 GN=Cad PE=1 SV=1	5	50	50	30	30	26	31	30	30	26	31	33.5	33.5	236.25	2162	2162;2225;2164;971;194	0	235.8	19.6	19.5	16.7	22.3	7915400000	2291800000	1587600000	1442100000	2593900000	2245900000	2138800000	2062600000	2069500000
P99024	P99024	Tubulin beta-5 chain	Tubb5	sp|P99024|TBB5_MOUSE Tubulin beta-5 chain OS=Mus musculus OX=10090 GN=Tubb5 PE=1 SV=1	1	30	6	28	26	26	26	5	5	5	5	79.7	17.1	49.67	444	444	0	235.79	70	70.7	70	78.6	46632000000	13524000000	9649900000	8958700000	14500000000	11783000000	11123000000	10154000000	14170000000
P62908;D3YV43;A0A140LI77	P62908;D3YV43;A0A140LI77	40S ribosomal protein S3	Rps3	sp|P62908|RS3_MOUSE 40S ribosomal protein S3 OS=Mus musculus OX=10090 GN=Rps3 PE=1 SV=1;tr|D3YV43|D3YV43_MOUSE 40S ribosomal protein S3 OS=Mus musculus OX=10090 GN=Rps3 PE=1 SV=1;tr|A0A140LI77|A0A140LI77_MOUSE 40S ribosomal protein S3 OS=Mus musculus OX=10	3	27	27	23	21	23	21	23	21	23	21	86.8	86.8	26.674	243	243;191;144	0	235.65	83.5	77.4	83.5	80.7	66767000000	20043000000	9802400000	14141000000	22779000000	17269000000	13979000000	17438000000	17909000000
P18155;A0A0N4SVS2;A0A0N4SVW2;D3YZG8	P18155	Bifunctional methylenetetrahydrofolate dehydrogenase/cyclohydrolase, mitochondrial;NAD-dependent methylenetetrahydrofolate dehydrogenase;Methenyltetrahydrofolate cyclohydrolase	Mthfd2	sp|P18155|MTDC_MOUSE Bifunctional methylenetetrahydrofolate dehydrogenase/cyclohydrolase, mitochondrial OS=Mus musculus OX=10090 GN=Mthfd2 PE=1 SV=1	4	17	17	14	8	11	12	14	8	11	12	64	64	37.863	350	350;97;123;338	0	233.99	54.6	29.1	46.3	47.4	7099300000	2391000000	727530000	1777500000	2203300000	2130200000	1384500000	2041500000	1961400000
O35382;Q8C391;Q9CXE1	O35382;Q8C391	Exocyst complex component 4	Exoc4	sp|O35382|EXOC4_MOUSE Exocyst complex component 4 OS=Mus musculus OX=10090 GN=Exoc4 PE=1 SV=2;tr|Q8C391|Q8C391_MOUSE Exocyst complex component Sec8 OS=Mus musculus OX=10090 GN=Exoc4 PE=1 SV=1	3	18	18	14	8	6	13	14	8	6	13	23.2	23.2	110.54	975	975;506;522	0	233.82	18.4	11.6	8.2	17.2	2404700000	892860000	278910000	351300000	881650000	721680000	382710000	648090000	732780000
P97315	P97315	Cysteine and glycine-rich protein 1	Csrp1	sp|P97315|CSRP1_MOUSE Cysteine and glycine-rich protein 1 OS=Mus musculus OX=10090 GN=Csrp1 PE=1 SV=3	1	9	9	7	8	8	9	7	8	8	9	64.8	64.8	20.583	193	193	0	231.54	55.4	64.2	64.2	64.8	9265700000	2145500000	2547100000	2428300000	2144900000	2216300000	3289100000	3150100000	1860700000
P07901;B7ZC50;A2A6A2;B7ZC49;A0A668KLD0	P07901	Heat shock protein HSP 90-alpha	Hsp90aa1	sp|P07901|HS90A_MOUSE Heat shock protein HSP 90-alpha OS=Mus musculus OX=10090 GN=Hsp90aa1 PE=1 SV=4	5	38	26	29	35	33	28	18	24	22	21	47.3	33	84.787	733	733;201;98;103;187	0	231.5	37.1	43.7	42.7	36.3	16479000000	3516500000	3621000000	3463000000	5879000000	4021100000	4502600000	4745100000	4519800000
P97479;A0A0R4J113;Q5MJ56;A0A0U1RPX7;A0A571BE72;A0A0U1RPT3;Q99MZ6;D3YUT5;A0A571BEN3	P97479;A0A0R4J113;Q5MJ56;A0A0U1RPX7	Unconventional myosin-VIIa	Myo7a	sp|P97479|MYO7A_MOUSE Unconventional myosin-VIIa OS=Mus musculus OX=10090 GN=Myo7a PE=1 SV=2;tr|A0A0R4J113|A0A0R4J113_MOUSE Unconventional myosin-VIIa OS=Mus musculus OX=10090 GN=Myo7a PE=1 SV=1;tr|Q5MJ56|Q5MJ56_MOUSE Myosin VIIa isoform 2 OS=Mus musculus	9	63	63	40	40	26	38	40	40	26	38	32.6	32.6	254.94	2215	2215;2166;2172;2164;100;215;2113;139;76	0	229.29	22.3	22	16.2	22.6	11951000000	3388700000	2734900000	1988100000	3839200000	2998800000	3303700000	2852300000	3725400000
Q03265;D3Z6F5;D6RJ16;REV__A0A0G2JE71;REV__P54729;REV__A0A0G2JGQ4	Q03265;D3Z6F5	ATP synthase subunit alpha, mitochondrial;ATP synthase subunit alpha	Atp5a1	sp|Q03265|ATPA_MOUSE ATP synthase subunit alpha, mitochondrial OS=Mus musculus OX=10090 GN=Atp5f1a PE=1 SV=1;tr|D3Z6F5|D3Z6F5_MOUSE ATP synthase subunit alpha OS=Mus musculus OX=10090 GN=Atp5a1 PE=1 SV=1	6	29	28	24	24	19	25	23	23	19	24	56.4	55.3	59.752	553	553;503;89;132;614;638	0	226.97	49.2	52.3	39.8	53.3	29470000000	8445000000	5877300000	4457900000	10690000000	8416900000	7912600000	6938200000	7556900000
Q6GT24;O08709;D3Z0Y2;Q8BG37;A0A0A6YXQ7	Q6GT24;O08709;D3Z0Y2	Peroxiredoxin-6	Prdx6	tr|Q6GT24|Q6GT24_MOUSE Peroxiredoxin-6 OS=Mus musculus OX=10090 GN=Prdx6 PE=1 SV=1;sp|O08709|PRDX6_MOUSE Peroxiredoxin-6 OS=Mus musculus OX=10090 GN=Prdx6 PE=1 SV=3;tr|D3Z0Y2|D3Z0Y2_MOUSE Peroxiredoxin-6 OS=Mus musculus OX=10090 GN=Prdx6 PE=1 SV=1	5	15	15	11	8	11	11	11	8	11	11	83	83	24.826	224	224;224;200;224;76	0	226.44	65.6	46.4	63.4	67.9	7236600000	1749700000	1115900000	1391600000	2979400000	1593700000	1505900000	2215700000	2308200000
P20029	P20029	78 kDa glucose-regulated protein	Hspa5	sp|P20029|BIP_MOUSE Endoplasmic reticulum chaperone BiP OS=Mus musculus OX=10090 GN=Hspa5 PE=1 SV=3	1	36	34	25	31	30	27	23	29	28	25	52.1	50.4	72.421	655	655	0	225.2	45	47.8	47.5	44.9	19671000000	3050300000	5490800000	3934100000	7195500000	4326600000	6357500000	4754900000	5998900000
P60843;Q8BTU6;P10630;A0A338P6X5;E9Q561	P60843;Q8BTU6;P10630	Eukaryotic initiation factor 4A-I;Eukaryotic initiation factor 4A-II;Eukaryotic initiation factor 4A-II, N-terminally processed	Eif4a1;Eif4a2	sp|P60843|IF4A1_MOUSE Eukaryotic initiation factor 4A-I OS=Mus musculus OX=10090 GN=Eif4a1 PE=1 SV=1;tr|Q8BTU6|Q8BTU6_MOUSE RNA helicase OS=Mus musculus OX=10090 GN=Eif4a2 PE=1 SV=1;sp|P10630|IF4A2_MOUSE Eukaryotic initiation factor 4A-II OS=Mus musculus O	5	24	21	19	20	20	17	16	17	18	14	56.2	50	46.153	406	406;362;407;322;312	0	223.42	51	49.8	55.7	48	17450000000	5223700000	4467500000	4884900000	2874200000	4677100000	5141200000	6167900000	3864300000
P24668	P24668	Cation-dependent mannose-6-phosphate receptor	M6pr	sp|P24668|MPRD_MOUSE Cation-dependent mannose-6-phosphate receptor OS=Mus musculus OX=10090 GN=M6pr PE=1 SV=1	1	6	6	6	4	5	5	6	4	5	5	30.2	30.2	31.172	278	278	0	220.58	30.2	18	22.7	26.6	3057900000	1217000000	435000000	437220000	968700000	910350000	672560000	722910000	896670000
Q64337;D3YZJ1;F6VD69	Q64337;D3YZJ1	Sequestosome-1	Sqstm1	sp|Q64337|SQSTM_MOUSE Sequestosome-1 OS=Mus musculus OX=10090 GN=Sqstm1 PE=1 SV=1;tr|D3YZJ1|D3YZJ1_MOUSE Sequestosome-1 OS=Mus musculus OX=10090 GN=Sqstm1 PE=1 SV=1	3	14	14	13	12	13	11	13	12	13	11	58.1	58.1	48.162	442	442;382;109	0	218.54	54.5	47.1	54.8	45	10111000000	2909100000	1981600000	2359200000	2861300000	2670400000	2442900000	3090100000	2578200000
Q8CGC7;A0A0A6YWA4;A0A0A6YWH3	Q8CGC7	Bifunctional glutamate/proline--tRNA ligase;Glutamate--tRNA ligase;Proline--tRNA ligase	Eprs	sp|Q8CGC7|SYEP_MOUSE Bifunctional glutamate/proline--tRNA ligase OS=Mus musculus OX=10090 GN=Eprs1 PE=1 SV=4	3	51	51	35	32	31	42	35	32	31	42	42.8	42.8	170.08	1512	1512;131;96	0	217.98	30	26	29.2	37.2	12403000000	3418900000	2088000000	2413800000	4482100000	3240000000	2972300000	3405900000	3527200000
P54071;D6RIL6;A0A0U1RP68;A0A0U1RPR1;D3YVY3;A0A087WPT4;A0A087WRS9;O88844	P54071	Isocitrate dehydrogenase [NADP], mitochondrial	Idh2	sp|P54071|IDHP_MOUSE Isocitrate dehydrogenase [NADP], mitochondrial OS=Mus musculus OX=10090 GN=Idh2 PE=1 SV=3	8	25	25	22	22	20	17	22	22	20	17	54.6	54.6	50.906	452	452;294;150;90;143;187;202;414	0	214.95	51.3	52.9	47.8	43.1	24290000000	8772200000	4758500000	5304200000	5455400000	7408700000	5869500000	7343700000	6044300000
P23116;A0A494B9I0	P23116	Eukaryotic translation initiation factor 3 subunit A	Eif3a	sp|P23116|EIF3A_MOUSE Eukaryotic translation initiation factor 3 subunit A OS=Mus musculus OX=10090 GN=Eif3a PE=1 SV=5	2	52	52	38	34	36	33	38	34	36	33	40.5	40.5	161.93	1344	1344;194	0	214.17	31.1	29.5	29.8	26.6	16641000000	5252100000	2807900000	3894600000	4686100000	4849900000	3839400000	4692000000	4636100000
Q62448	Q62448	Eukaryotic translation initiation factor 4 gamma 2	Eif4g2	sp|Q62448|IF4G2_MOUSE Eukaryotic translation initiation factor 4 gamma 2 OS=Mus musculus OX=10090 GN=Eif4g2 PE=1 SV=2	1	28	1	17	14	13	9	1	0	1	0	35.8	1.3	102.1	906	906	0	213.14	23	21.4	17.5	12	4363100000	1960800000	965670000	853050000	583590000	1288200000	1368100000	1459000000	731190000
E9PWY9;Q8C0C7;D6RIJ2	E9PWY9;Q8C0C7	Phenylalanine--tRNA ligase alpha subunit	Farsa	tr|E9PWY9|E9PWY9_MOUSE Phenylalanine--tRNA ligase OS=Mus musculus OX=10090 GN=Farsa PE=1 SV=1;sp|Q8C0C7|SYFA_MOUSE Phenylalanine--tRNA ligase alpha subunit OS=Mus musculus OX=10090 GN=Farsa PE=1 SV=1	3	20	20	13	12	9	15	13	12	9	15	48.7	48.7	57.47	507	507;508;105	0	211.92	34.9	35.5	27.4	40.2	6171300000	1922300000	742190000	1163400000	2343500000	1608500000	1312800000	1905500000	1625000000
B9EJ54;A0A0J9YUD5;E9Q880	B9EJ54;A0A0J9YUD5		Nup205	tr|B9EJ54|B9EJ54_MOUSE Nucleoporin 205 OS=Mus musculus OX=10090 GN=Nup205 PE=1 SV=1;tr|A0A0J9YUD5|A0A0J9YUD5_MOUSE Nucleoporin 205 OS=Mus musculus OX=10090 GN=Nup205 PE=1 SV=1	3	48	48	32	28	21	38	32	28	21	38	29.1	29.1	227.46	2008	2008;2061;322	0	211.4	18.6	18.1	13.4	22.9	9769700000	3206300000	1360700000	1283200000	3919400000	2818000000	2117300000	2456600000	2682500000
Q62351;Q8C872	Q62351;Q8C872	Transferrin receptor protein 1	Tfrc	sp|Q62351|TFR1_MOUSE Transferrin receptor protein 1 OS=Mus musculus OX=10090 GN=Tfrc PE=1 SV=1;tr|Q8C872|Q8C872_MOUSE Transferrin receptor protein 1 OS=Mus musculus OX=10090 GN=Tfrc PE=1 SV=1	2	31	31	20	24	18	21	20	24	18	21	46	46	85.73	763	763;515	0	209.79	32.8	37.6	30.7	34.7	15100000000	3706100000	2782500000	3073500000	5538100000	4021800000	3915700000	4277400000	3920600000
A0A075B5P3;A0A0A6YVP0	A0A075B5P3;A0A0A6YVP0		Ighg2b	tr|A0A075B5P3|A0A075B5P3_MOUSE Immunoglobulin heavy constant gamma 2B (Fragment) OS=Mus musculus OX=10090 GN=Ighg2b PE=1 SV=1;tr|A0A0A6YVP0|A0A0A6YVP0_MOUSE Immunoglobulin heavy constant gamma 2B (Fragment) OS=Mus musculus OX=10090 GN=Ighg2b PE=1 SV=2	2	11	0	6	4	8	11	0	0	0	0	44.3	0	36.568	336	336;405	0	209.7	28.6	23.2	37.2	44.3	74354000000	453840000	351100000	5125300000	68424000000	2330800000	1171400000	6565000000	50200000000
P28658	P28658	Ataxin-10	Atxn10	sp|P28658|ATX10_MOUSE Ataxin-10 OS=Mus musculus OX=10090 GN=Atxn10 PE=1 SV=2	1	21	21	17	17	13	17	17	17	13	17	54.5	54.5	53.706	475	475	0	209.24	49.5	52	37.1	46.5	6349800000	1730300000	1161500000	1129200000	2328900000	1792800000	1503100000	1653100000	1733500000
A0A087WNW3;A0A087WQI3;A0A087WQ25;A0A087WRS1;A0A087WQQ5;F8VQC7;A0A087WQF8;A0A087WP48;A0A087WS04;A0A087WS29;A0A087WQG4;A0A087WQD0;A0A087WPW5;A0A087WS23;A0A087WP85;A0A087WP14;A0A087WPX0;Q61595;A0A087WR91;A0A087WPY8	A0A087WNW3;A0A087WQI3;A0A087WQ25;A0A087WRS1;A0A087WQQ5;F8VQC7;A0A087WQF8;A0A087WP48;A0A087WS04;A0A087WS29;A0A087WQG4;A0A087WQD0;A0A087WPW5;A0A087WS23;A0A087WP85;A0A087WP14;A0A087WPX0;Q61595	Kinectin	Ktn1	tr|A0A087WNW3|A0A087WNW3_MOUSE Kinectin OS=Mus musculus OX=10090 GN=Ktn1 PE=1 SV=1;tr|A0A087WQI3|A0A087WQI3_MOUSE Kinectin OS=Mus musculus OX=10090 GN=Ktn1 PE=1 SV=1;tr|A0A087WQ25|A0A087WQ25_MOUSE Kinectin OS=Mus musculus OX=10090 GN=Ktn1 PE=1 SV=1;tr|A0A0	20	25	25	16	14	10	12	16	14	10	12	27.7	27.7	143.15	1247	1247;1252;1270;1275;1275;1327;1200;1223;1224;1228;1229;1247;1252;1253;1275;1280;1304;1327;176;178	0	208.99	17	14.3	10	15.4	2611200000	833190000	448110000	347780000	982150000	763680000	833840000	544660000	590410000
P19096;A0A0U1RNJ1;A0A0U1RPP5;E9PVP1;A0A0G2JG52	P19096;A0A0U1RNJ1	Fatty acid synthase;[Acyl-carrier-protein] S-acetyltransferase;[Acyl-carrier-protein] S-malonyltransferase;3-oxoacyl-[acyl-carrier-protein] synthase;3-oxoacyl-[acyl-carrier-protein] reductase;3-hydroxyacyl-[acyl-carrier-protein] dehydratase;Enoyl-[acyl-carrier-protein] reductase;Oleoyl-[acyl-carrier-protein] hydrolase	Fasn	sp|P19096|FAS_MOUSE Fatty acid synthase OS=Mus musculus OX=10090 GN=Fasn PE=1 SV=2;tr|A0A0U1RNJ1|A0A0U1RNJ1_MOUSE 3-hydroxyacyl-[acyl-carrier-protein] dehydratase OS=Mus musculus OX=10090 GN=Fasn PE=1 SV=1	5	63	63	45	50	41	30	45	50	41	30	34.6	34.6	272.43	2504	2504;2502;24;1691;2065	0	206.78	24.6	27.4	22.3	17.7	11044000000	2800500000	3514200000	3059800000	1669800000	3068600000	3849100000	3620900000	2266200000
A2AL12;Q8BG05;A2AL13;V9GX38	A2AL12;Q8BG05	Heterogeneous nuclear ribonucleoprotein A3	Hnrnpa3	tr|A2AL12|A2AL12_MOUSE Heterogeneous nuclear ribonucleoprotein A3 OS=Mus musculus OX=10090 GN=Hnrnpa3 PE=1 SV=1;sp|Q8BG05|ROA3_MOUSE Heterogeneous nuclear ribonucleoprotein A3 OS=Mus musculus OX=10090 GN=Hnrnpa3 PE=1 SV=1	4	21	21	11	17	18	11	11	17	18	11	62.6	62.6	34.476	318	318;379;194;357	0	205.77	43.1	62.6	55	37.7	17501000000	3670700000	4257900000	5290800000	4281100000	3717900000	4859500000	6014100000	5186300000
E9Q175;E9Q3L1;E9PVU0;E9Q174;V9GXM4;V9GX76;Q64331	E9Q175;E9Q3L1;E9PVU0;E9Q174;V9GXM4;V9GX76;Q64331	Unconventional myosin-VI	Myo6	tr|E9Q175|E9Q175_MOUSE Unconventional myosin-6 OS=Mus musculus OX=10090 GN=Myo6 PE=1 SV=1;tr|E9Q3L1|E9Q3L1_MOUSE Unconventional myosin-6 OS=Mus musculus OX=10090 GN=Myo6 PE=1 SV=1;tr|E9PVU0|E9PVU0_MOUSE Unconventional myosin-6 OS=Mus musculus OX=10090 GN=M	7	35	35	22	23	10	25	22	23	10	25	35.8	35.8	144.77	1253	1253;1262;1266;1284;1285;1294;1265	0	205.01	23.4	24.3	11.4	26.4	5441600000	1079600000	1636800000	568000000	2157200000	1114500000	1708900000	1183200000	1855000000
Q91V41;Q50HX3;A0A2R8VHW9	Q91V41;Q50HX3	Ras-related protein Rab-14	Rab14	sp|Q91V41|RAB14_MOUSE Ras-related protein Rab-14 OS=Mus musculus OX=10090 GN=Rab14 PE=1 SV=3;tr|Q50HX3|Q50HX3_MOUSE RAB14 protein variant OS=Mus musculus OX=10090 GN=Rab14 PE=1 SV=1	3	15	15	13	11	12	12	13	11	12	12	79.1	79.1	23.897	215	215;197;83	0	202.53	74.4	65.1	71.2	61.9	10692000000	3085100000	1691300000	1556700000	4359000000	2673700000	2247100000	2349100000	3803300000
E9QP46;Q6ZWQ0;Q6DFZ2;F6W8R9;F7BX34;D3YVK9;Q6ZWN0;D3Z2J8;D3Z2P5;D3Z412	E9QP46;Q6ZWQ0	Nesprin-2	Syne2	tr|E9QP46|E9QP46_MOUSE Nesprin-2 OS=Mus musculus OX=10090 GN=Syne2 PE=1 SV=1;sp|Q6ZWQ0|SYNE2_MOUSE Nesprin-2 OS=Mus musculus OX=10090 GN=Syne2 PE=1 SV=2	10	70	70	40	35	19	31	40	35	19	31	14.7	14.7	782.13	6870	6870;6874;2152;1644;733;269;528;112;82;125	0	200.4	8.5	7.4	4	6.6	5334000000	1687200000	1248400000	506180000	1892100000	1380200000	1545800000	1145800000	1545000000
O55143;Q8R429;B1ATS4;B1ATS5;E9Q559;Q64518	O55143	Sarcoplasmic/endoplasmic reticulum calcium ATPase 2	Atp2a2	sp|O55143|AT2A2_MOUSE Sarcoplasmic/endoplasmic reticulum calcium ATPase 2 OS=Mus musculus OX=10090 GN=Atp2a2 PE=1 SV=2	6	28	28	21	20	17	22	21	20	17	22	31.8	31.8	114.86	1044	1044;994;981;1020;1026;999	0	197.75	23.7	22	19.5	24	9443800000	3282000000	1594300000	1335000000	3232500000	2684800000	2317800000	2214500000	2643500000
E9Q8Z5;E9Q903;G3X9V2;E9Q8Z6;E9Q8Z8;P30999;E9Q906;E9Q8Z4;E9Q8Z9;D3Z2H2;E9Q901;E9Q904;E9Q986;D3Z7H6;E9Q907;E9Q905;D3Z2H7	E9Q8Z5;E9Q903;G3X9V2;E9Q8Z6;E9Q8Z8;P30999;E9Q906;E9Q8Z4;E9Q8Z9;D3Z2H2;E9Q901;E9Q904;E9Q986;D3Z7H6;E9Q907;E9Q905;D3Z2H7	Catenin delta-1	Ctnnd1	tr|E9Q8Z5|E9Q8Z5_MOUSE Catenin delta-1 OS=Mus musculus OX=10090 GN=Ctnnd1 PE=1 SV=1;tr|E9Q903|E9Q903_MOUSE Catenin delta-1 OS=Mus musculus OX=10090 GN=Ctnnd1 PE=1 SV=1;tr|G3X9V2|G3X9V2_MOUSE Catenin delta-1 OS=Mus musculus OX=10090 GN=Ctnnd1 PE=1 SV=1;tr|E	17	26	26	21	16	14	15	21	16	14	15	39	39	104.99	940	940;892;932;961;967;938;839;868;878;884;907;913;830;837;860;866;609	0	197.01	32.3	25.7	19.5	23.5	6489500000	2021800000	1240300000	1205500000	2021900000	1747100000	1588400000	1768300000	1878900000
P80315;G5E839;G3UYW5;G3UXF3;G3UXG2	P80315;G5E839	T-complex protein 1 subunit delta	Cct4	sp|P80315|TCPD_MOUSE T-complex protein 1 subunit delta OS=Mus musculus OX=10090 GN=Cct4 PE=1 SV=3;tr|G5E839|G5E839_MOUSE T-complex protein 1 subunit delta OS=Mus musculus OX=10090 GN=Cct4 PE=1 SV=1	5	32	32	24	25	21	25	24	25	21	25	59.7	59.7	58.066	539	539;509;120;47;59	0	196.85	48.6	51.8	46.2	53.1	27877000000	8681600000	4161000000	6656300000	8377900000	8531700000	5498400000	8701900000	7253900000
P16460	P16460	Argininosuccinate synthase	Ass1	sp|P16460|ASSY_MOUSE Argininosuccinate synthase OS=Mus musculus OX=10090 GN=Ass1 PE=1 SV=1	1	25	25	18	17	14	17	18	17	14	17	55.8	55.8	46.584	412	412	0	196.7	45.4	43.4	36.9	42.5	7265100000	2178600000	1154900000	1524200000	2407400000	2200900000	1333900000	1950500000	2289000000
P35979	P35979	60S ribosomal protein L12	Rpl12	sp|P35979|RL12_MOUSE 60S ribosomal protein L12 OS=Mus musculus OX=10090 GN=Rpl12 PE=1 SV=2	1	9	9	8	8	8	8	8	8	8	8	67.9	67.9	17.804	165	165	0	196.38	63.6	63.6	63.6	58.8	28446000000	8601800000	4479800000	6123200000	9241500000	8932600000	5801400000	7993400000	7541900000
E9Q450;Q8BP43;E9Q448;F8WID5;E9Q452;Q8BSH3;B7ZNL3;E9Q454;P58771;S4R2U0;A2AIM4;P58774;A2AIM5	E9Q450;Q8BP43;E9Q448;F8WID5;E9Q452;Q8BSH3;B7ZNL3;E9Q454;P58771	Tropomyosin alpha-1 chain	Tpm1	tr|E9Q450|E9Q450_MOUSE Tropomyosin alpha-1 chain OS=Mus musculus OX=10090 GN=Tpm1 PE=1 SV=1;tr|Q8BP43|Q8BP43_MOUSE Tropomyosin alpha-1 chain OS=Mus musculus OX=10090 GN=Tpm1 PE=1 SV=1;tr|E9Q448|E9Q448_MOUSE Tropomyosin alpha-1 chain OS=Mus musculus OX=1009	13	19	4	10	6	10	16	2	0	3	3	67.6	12.7	32.848	284	284;284;284;326;281;284;284;287;284;157;284;284;105	0	194.45	44.7	32.7	47.5	62.7	13816000000	3028700000	2087500000	2398400000	6301100000	3392900000	3002600000	3108500000	4885100000
P97351	P97351	40S ribosomal protein S3a	Rps3a	sp|P97351|RS3A_MOUSE 40S ribosomal protein S3a OS=Mus musculus OX=10090 GN=Rps3a PE=1 SV=3	1	22	22	16	17	17	17	16	17	17	17	69.3	69.3	29.885	264	264	0	193.78	56.4	56.4	59.8	56.4	21876000000	4230200000	5468000000	4848600000	7329200000	5214400000	6360900000	5930800000	6231000000
Q9WTI7;A0A0J9YUC4;E9PWM9;Q9D6A1	Q9WTI7	Unconventional myosin-Ic	Myo1c	sp|Q9WTI7|MYO1C_MOUSE Unconventional myosin-Ic OS=Mus musculus OX=10090 GN=Myo1c PE=1 SV=2	4	44	43	30	33	22	34	29	33	22	34	47	46.5	121.94	1063	1063;1022;1038;958	0	192.12	37	39.7	27.4	39.1	12962000000	3099900000	2834100000	1465200000	5563300000	3006400000	3568200000	2738100000	4286900000
P25206	P25206	DNA replication licensing factor MCM3	Mcm3	sp|P25206|MCM3_MOUSE DNA replication licensing factor MCM3 OS=Mus musculus OX=10090 GN=Mcm3 PE=1 SV=2	1	33	33	22	22	25	23	22	22	25	23	52.1	52.1	91.545	812	812	0	190.9	37.2	36.7	40.1	37.1	9986600000	2765700000	1972600000	2229400000	3018900000	2743600000	2749000000	2924500000	2447800000
Q8R5C5;E0CZD4;E0CYB4	Q8R5C5	Beta-centractin	Actr1b	sp|Q8R5C5|ACTY_MOUSE Beta-centractin OS=Mus musculus OX=10090 GN=Actr1b PE=1 SV=1	3	11	4	8	8	7	9	3	2	4	4	39.1	17.3	42.281	376	376;142;149	0	190.71	32.7	31.9	30.3	37	4434700000	1470900000	851390000	774970000	1337500000	1227100000	1145000000	1245100000	1147200000
G5E866;Q99NB9;A0A087WNS2	G5E866;Q99NB9	Splicing factor 3B subunit 1	Sf3b1	tr|G5E866|G5E866_MOUSE Splicing factor 3B subunit 1 OS=Mus musculus OX=10090 GN=Sf3b1 PE=1 SV=1;sp|Q99NB9|SF3B1_MOUSE Splicing factor 3B subunit 1 OS=Mus musculus OX=10090 GN=Sf3b1 PE=1 SV=1	3	41	41	31	24	19	22	31	24	19	22	40.4	40.4	145.83	1304	1304;1304;144	0	190.68	35.7	25	20.9	25.2	10162000000	3534600000	1634300000	1345500000	3647400000	2872300000	2129600000	2366900000	3205700000
Q8VDN2;D3YYN7;Q6PIE5;A0A0G2JGX4;Q8VCE0;Q6PIC6;Q9WV27;Q91WH7;E9QNX7;Q64436	Q8VDN2	Sodium/potassium-transporting ATPase subunit alpha-1	Atp1a1	sp|Q8VDN2|AT1A1_MOUSE Sodium/potassium-transporting ATPase subunit alpha-1 OS=Mus musculus OX=10090 GN=Atp1a1 PE=1 SV=1	10	42	37	34	33	25	33	30	30	23	28	42.3	38.6	112.98	1023	1023;947;1020;1026;1053;1013;1032;1025;1034;1033	0	189.34	34.5	37.2	28.1	33.9	26018000000	7386000000	5309000000	4435100000	8888100000	6776900000	6732600000	5963200000	8155800000
Q9EQP2	Q9EQP2	EH domain-containing protein 4	Ehd4	sp|Q9EQP2|EHD4_MOUSE EH domain-containing protein 4 OS=Mus musculus OX=10090 GN=Ehd4 PE=1 SV=1	1	21	17	14	15	14	14	12	13	12	11	46	40.1	61.48	541	541	0	188.33	34	36.2	32	34.4	6938600000	1966200000	1133600000	1777000000	2061700000	2203200000	1232900000	2196900000	1924200000
P01868;P01869	P01868;P01869	Ig gamma-1 chain C region secreted form;Ig gamma-1 chain C region, membrane-bound form	Ighg1	sp|P01868|IGHG1_MOUSE Ig gamma-1 chain C region secreted form OS=Mus musculus OX=10090 GN=Ighg1 PE=1 SV=1;sp|P01869|IGH1M_MOUSE Ig gamma-1 chain C region, membrane-bound form OS=Mus musculus OX=10090 GN=Ighg1 PE=1 SV=2	2	11	2	10	9	8	9	1	0	1	2	51.2	10.5	35.704	324	324;393	0	187.62	51.2	43.8	48.1	37.7	78724000000	26894000000	15012000000	20478000000	16340000000	18768000000	19781000000	16607000000	23965000000
Q9JIF7	Q9JIF7	Coatomer subunit beta	Copb1	sp|Q9JIF7|COPB_MOUSE Coatomer subunit beta OS=Mus musculus OX=10090 GN=Copb1 PE=1 SV=1	1	35	35	28	24	22	27	28	24	22	27	46.1	46.1	107.06	953	953	0	184.44	39.2	33.5	31.1	35.5	12459000000	3991200000	2290300000	2386500000	3790700000	3623300000	2913700000	3140800000	3730500000
E9Q8N5;Q08EB6;Q8BRT1;Q08EB5;F7DCH5;A0A1L1SRY3	E9Q8N5;Q08EB6;Q8BRT1;Q08EB5;F7DCH5	CLIP-associating protein 2	Clasp2	tr|E9Q8N5|E9Q8N5_MOUSE CLIP-associating protein 2 OS=Mus musculus OX=10090 GN=Clasp2 PE=1 SV=1;tr|Q08EB6|Q08EB6_MOUSE CLIP-associating protein 2 OS=Mus musculus OX=10090 GN=Clasp2 PE=1 SV=1;sp|Q8BRT1|CLAP2_MOUSE CLIP-associating protein 2 OS=Mus musculus O	6	34	24	25	21	21	27	18	15	17	17	36.6	26.4	140.72	1286	1286;1287;1286;1304;1307;103	0	182.53	25.6	22.6	22.9	28.6	5299000000	1429200000	730330000	1336100000	1803400000	1420000000	1295100000	1453200000	1524800000
Q6ZWV3;I7HLV2;P86048;A0A1B0GXC3	Q6ZWV3;I7HLV2;P86048	60S ribosomal protein L10;60S ribosomal protein L10-like	Rpl10;Rpl10l	sp|Q6ZWV3|RL10_MOUSE 60S ribosomal protein L10 OS=Mus musculus OX=10090 GN=Rpl10 PE=1 SV=3;tr|I7HLV2|I7HLV2_MOUSE 60S ribosomal protein L10 (Fragment) OS=Mus musculus OX=10090 GN=Rpl10 PE=1 SV=1;sp|P86048|RL10L_MOUSE 60S ribosomal protein L10-like OS=Mus m	4	15	15	14	14	12	11	14	14	12	11	56.1	56.1	24.604	214	214;201;214;166	0	181.65	52.8	53.3	50	49.5	14819000000	3991400000	3011800000	3480500000	4335000000	4227600000	3388300000	4276100000	4241200000
E9QPI5;Q6A026	E9QPI5;Q6A026	Sister chromatid cohesion protein PDS5 homolog A	Pds5a	tr|E9QPI5|E9QPI5_MOUSE Sister chromatid cohesion protein PDS5 homolog A OS=Mus musculus OX=10090 GN=Pds5a PE=1 SV=1;sp|Q6A026|PDS5A_MOUSE Sister chromatid cohesion protein PDS5 homolog A OS=Mus musculus OX=10090 GN=Pds5a PE=1 SV=3	2	32	31	23	17	20	20	22	16	19	19	31.7	30.8	150.22	1332	1332;1332	0	180.71	23.5	15.9	22.9	21.8	5307200000	1765900000	769180000	1259700000	1512400000	1625600000	1313400000	1370500000	1418700000
P58252	P58252	Elongation factor 2	Eef2	sp|P58252|EF2_MOUSE Elongation factor 2 OS=Mus musculus OX=10090 GN=Eef2 PE=1 SV=2	1	34	33	21	30	28	24	21	29	27	23	44.4	43.2	95.313	858	858	0	180.58	28	37.3	38.2	31.7	16156000000	2937500000	4239800000	4427100000	4551700000	3528600000	4765100000	5250100000	4587700000
P84078;P61205;Q8BSL7;A2A6T9	P84078;P61205;Q8BSL7	ADP-ribosylation factor 1;ADP-ribosylation factor 3;ADP-ribosylation factor 2	Arf1;Arf3;Arf2	sp|P84078|ARF1_MOUSE ADP-ribosylation factor 1 OS=Mus musculus OX=10090 GN=Arf1 PE=1 SV=2;sp|P61205|ARF3_MOUSE ADP-ribosylation factor 3 OS=Mus musculus OX=10090 GN=Arf3 PE=2 SV=2;sp|Q8BSL7|ARF2_MOUSE ADP-ribosylation factor 2 OS=Mus musculus OX=10090 GN=A	4	12	5	9	11	9	9	4	5	4	3	60.8	22.1	20.697	181	181;181;181;101	0	180.33	56.4	59.7	56.4	53.6	18018000000	6061400000	3628100000	4168500000	4159600000	4818300000	3883100000	5163800000	3277100000
G5E850;P56395;E0CY88;A0A494B9D8	G5E850;P56395;E0CY88	Cytochrome b5	Cyb5a	tr|G5E850|G5E850_MOUSE Cytochrome b5 OS=Mus musculus OX=10090 GN=Cyb5a PE=1 SV=1;sp|P56395|CYB5_MOUSE Cytochrome b5 OS=Mus musculus OX=10090 GN=Cyb5a PE=1 SV=2;tr|E0CY88|E0CY88_MOUSE Cytochrome b5 OS=Mus musculus OX=10090 GN=Cyb5a PE=1 SV=1	4	6	6	5	5	4	5	5	5	4	5	67.3	67.3	11.142	98	98;134;110;54	0	177.61	65.3	54.1	52	65.3	19857000000	6375800000	4342300000	3541800000	5596600000	5193300000	6378700000	4931900000	4983000000
P17918	P17918	Proliferating cell nuclear antigen	Pcna	sp|P17918|PCNA_MOUSE Proliferating cell nuclear antigen OS=Mus musculus OX=10090 GN=Pcna PE=1 SV=2	1	14	14	12	14	10	13	12	14	10	13	70.5	70.5	28.785	261	261	0	177.58	60.5	70.5	57.5	70.5	15660000000	5048400000	3385400000	2347500000	4878200000	4458000000	4246700000	3928500000	3820700000
P62918	P62918	60S ribosomal protein L8	Rpl8	sp|P62918|RL8_MOUSE 60S ribosomal protein L8 OS=Mus musculus OX=10090 GN=Rpl8 PE=1 SV=2	1	16	16	11	15	10	11	11	15	10	11	51	51	28.024	257	257	0	177.5	45.1	51	39.7	45.5	12474000000	2714600000	2882200000	2722100000	4155000000	3106600000	3613700000	3401200000	3483700000
P56480	P56480	ATP synthase subunit beta, mitochondrial	Atp5b	sp|P56480|ATPB_MOUSE ATP synthase subunit beta, mitochondrial OS=Mus musculus OX=10090 GN=Atp5f1b PE=1 SV=2	1	18	18	15	18	13	12	15	18	13	12	49.7	49.7	56.3	529	529	0	177.31	41.6	49.7	42.9	32.3	16649000000	5124600000	4622500000	3647400000	3254200000	4659800000	5178000000	4473700000	3885600000
E9QAS4;E9QAS5;Q6PDQ2;F7C528;E9Q614;B1AR17;F6WR45;F6V4V3;E0CYH9	E9QAS4;E9QAS5;Q6PDQ2	Chromodomain-helicase-DNA-binding protein 4	Chd4	tr|E9QAS4|E9QAS4_MOUSE DNA helicase OS=Mus musculus OX=10090 GN=Chd4 PE=1 SV=1;tr|E9QAS5|E9QAS5_MOUSE DNA helicase OS=Mus musculus OX=10090 GN=Chd4 PE=1 SV=1;sp|Q6PDQ2|CHD4_MOUSE Chromodomain-helicase-DNA-binding protein 4 OS=Mus musculus OX=10090 GN=Chd4	9	34	25	19	12	15	19	11	8	10	14	23.5	17.9	216.37	1902	1902;1922;1915;1886;2021;2055;444;197;228	0	176.42	12.3	9.7	11.4	14.6	3275100000	1002600000	456690000	619420000	1196400000	879600000	808800000	856040000	906210000
Q8C8U0;F7CUU8;F6S1C4;A0A0N4SUZ5;F6YZ95	Q8C8U0	Liprin-beta-1	Ppfibp1	sp|Q8C8U0|LIPB1_MOUSE Liprin-beta-1 OS=Mus musculus OX=10090 GN=Ppfibp1 PE=1 SV=3	5	25	22	14	18	12	11	12	16	11	11	38.2	35.2	108.54	969	969;242;254;130;193	0	175.05	25	26.3	18.8	18.6	2798800000	686020000	859390000	351410000	901930000	679160000	847540000	688770000	848030000
E9QLA5;Q0GNC1;A0A1Y7VM80	E9QLA5;Q0GNC1;A0A1Y7VM80	Inverted formin-2	Inf2	tr|E9QLA5|E9QLA5_MOUSE Inverted formin-2 OS=Mus musculus OX=10090 GN=Inf2 PE=1 SV=1;sp|Q0GNC1|INF2_MOUSE Inverted formin-2 OS=Mus musculus OX=10090 GN=Inf2 PE=1 SV=1;tr|A0A1Y7VM80|A0A1Y7VM80_MOUSE Inverted formin-2 (Fragment) OS=Mus musculus OX=10090 GN=In	3	16	16	11	7	5	12	11	7	5	12	19.4	19.4	138.36	1271	1271;1273;720	0	174.74	13.8	8.8	6.4	14.2	1972200000	557010000	240700000	254970000	919570000	527480000	592270000	423360000	464870000
A2AN08;Z4YMA7;F6SSP6;Z4YLP1	A2AN08	E3 ubiquitin-protein ligase UBR4	Ubr4	sp|A2AN08|UBR4_MOUSE E3 ubiquitin-protein ligase UBR4 OS=Mus musculus OX=10090 GN=Ubr4 PE=1 SV=1	4	60	60	40	31	28	35	40	31	28	35	17.1	17.1	572.28	5180	5180;1301;2065;204	0	173.22	12.4	7.5	7.8	9.7	6158600000	2225300000	1196600000	969020000	1767600000	1770700000	1544800000	1682000000	1604000000
P62242	P62242	40S ribosomal protein S8	Rps8	sp|P62242|RS8_MOUSE 40S ribosomal protein S8 OS=Mus musculus OX=10090 GN=Rps8 PE=1 SV=2	1	11	11	10	11	11	10	10	11	11	10	51.9	51.9	24.205	208	208	0	172.33	46.2	51.9	51.9	46.2	13929000000	3538700000	2983100000	2365600000	5041900000	3529100000	3867000000	3725800000	3261300000
Q91YQ5;A0A0N4SUJ8	Q91YQ5	Dolichyl-diphosphooligosaccharide--protein glycosyltransferase subunit 1	Rpn1	sp|Q91YQ5|RPN1_MOUSE Dolichyl-diphosphooligosaccharide--protein glycosyltransferase subunit 1 OS=Mus musculus OX=10090 GN=Rpn1 PE=1 SV=1	2	22	22	18	17	14	18	18	17	14	18	47.9	47.9	68.527	608	608;90	0	171.34	40.3	36.5	32.1	41.4	10394000000	2963500000	2166700000	1605800000	3658200000	2943500000	2766500000	2365700000	2958600000
P08113;F7C312	P08113	Endoplasmin	Hsp90b1	sp|P08113|ENPL_MOUSE Endoplasmin OS=Mus musculus OX=10090 GN=Hsp90b1 PE=1 SV=2	2	22	20	16	19	15	15	14	17	13	13	32.9	31.2	92.475	802	802;373	0	171.04	21.9	30	24.7	24.1	6778900000	1885700000	1582800000	1443000000	1867400000	1749000000	1945900000	1745900000	2029200000
Q8BMA6;A2AAN2	Q8BMA6;A2AAN2	Signal recognition particle subunit SRP68	Srp68	sp|Q8BMA6|SRP68_MOUSE Signal recognition particle subunit SRP68 OS=Mus musculus OX=10090 GN=Srp68 PE=1 SV=2;tr|A2AAN2|A2AAN2_MOUSE Signal recognition particle subunit SRP68 OS=Mus musculus OX=10090 GN=Srp68 PE=1 SV=1	2	29	29	18	16	15	15	18	16	15	15	55.2	55.2	70.573	625	625;587	0	170.85	39	32.3	33.6	35.4	7065000000	2369800000	1128100000	1439300000	2127900000	2081400000	1598100000	1993100000	1820400000
Q61029	Q61029	Lamina-associated polypeptide 2, isoforms beta/delta/epsilon/gamma	Tmpo	sp|Q61029|LAP2B_MOUSE Lamina-associated polypeptide 2, isoforms beta/delta/epsilon/gamma OS=Mus musculus OX=10090 GN=Tmpo PE=1 SV=4	1	12	6	12	9	11	9	6	4	6	5	42.3	18.4	50.372	452	452	0	170.76	42.3	33.4	39.2	33.4	7494000000	2158800000	1601900000	1246700000	2486600000	2250000000	2105000000	1623500000	2030100000
Q8CIE6;F8WHL2;F6XJN3	Q8CIE6;F8WHL2	Coatomer subunit alpha;Xenin;Proxenin;Coatomer subunit alpha	Copa	sp|Q8CIE6|COPA_MOUSE Coatomer subunit alpha OS=Mus musculus OX=10090 GN=Copa PE=1 SV=2;tr|F8WHL2|F8WHL2_MOUSE Coatomer subunit alpha OS=Mus musculus OX=10090 GN=Copa PE=1 SV=1	3	41	41	33	28	27	32	33	28	27	32	45.4	45.4	138.43	1224	1224;1233;143	0	170.16	36.7	31.5	33.1	36.1	12907000000	3835700000	2371500000	2486300000	4214000000	3505700000	3191000000	3351100000	3811200000
Q9DBG5;A0A3B2WCW2	Q9DBG5	Perilipin-3	Plin3	sp|Q9DBG5|PLIN3_MOUSE Perilipin-3 OS=Mus musculus OX=10090 GN=Plin3 PE=1 SV=1	2	19	19	11	16	10	14	11	16	10	14	60.6	60.6	47.262	437	437;134	0	169.92	44.9	52.4	39.8	52.6	7644600000	1828600000	2944600000	908780000	1962600000	1929500000	3433500000	1401700000	1834700000
P14576;E9PXC0;A0A1Y7VJJ0;A0A1W2P809	P14576;E9PXC0	Signal recognition particle 54 kDa protein	Srp54;Srp54c	sp|P14576|SRP54_MOUSE Signal recognition particle 54 kDa protein OS=Mus musculus OX=10090 GN=Srp54 PE=1 SV=2;tr|E9PXC0|E9PXC0_MOUSE Signal recognition particle 54 kDa protein OS=Mus musculus OX=10090 GN=Srp54c PE=1 SV=1	4	22	22	14	15	11	11	14	15	11	11	49	49	55.72	504	504;504;110;89	0	168.04	34.3	35.3	27	26	4613900000	1547700000	1013400000	798730000	1254100000	1352600000	1257700000	1265100000	1118200000
G3X922;D4AFX7;A0A1L1STR9;A0A087WRC9;A0A087WS25;A0A087WSI0	G3X922;D4AFX7		Dnajc13	tr|G3X922|G3X922_MOUSE DnaJ heat shock protein family (Hsp40) member C13 OS=Mus musculus OX=10090 GN=Dnajc13 PE=1 SV=1;tr|D4AFX7|D4AFX7_MOUSE DnaJ heat shock protein family (Hsp40) member C13 OS=Mus musculus OX=10090 GN=Dnajc13 PE=1 SV=1	6	37	37	22	21	15	25	22	21	15	25	22.8	22.8	254.44	2243	2243;2248;96;174;184;59	0	167.1	14	13.3	9.6	16.4	5441600000	1635600000	1277400000	782530000	1746000000	1568700000	1528000000	1282900000	1479700000
Q6PDI5;A2ALV7;A2ALV6;A2ALV8;A2ALW1;A2ALV9	Q6PDI5;A2ALV7	Proteasome-associated protein ECM29 homolog	Ecm29;AI314180	sp|Q6PDI5|ECM29_MOUSE Proteasome adapter and scaffold protein ECM29 OS=Mus musculus OX=10090 GN=Ecpas PE=1 SV=3;tr|A2ALV7|A2ALV7_MOUSE Proteasome adapter and scaffold protein ECM29 (Fragment) OS=Mus musculus OX=10090 GN=Ecpas PE=1 SV=1	6	28	28	20	20	19	20	20	20	19	20	22.2	22.2	203.7	1840	1840;1490;942;538;361;246	0	166.14	16.2	15.7	15.2	15.8	5283200000	1614000000	1229900000	1067600000	1371600000	1600000000	1516300000	1386400000	1273300000
A0A0N4SVB8;Q9CQW2	A0A0N4SVB8;Q9CQW2	ADP-ribosylation factor-like protein 8B	Arl8b	tr|A0A0N4SVB8|A0A0N4SVB8_MOUSE ADP-ribosylation factor-like protein 8B OS=Mus musculus OX=10090 GN=Arl8b PE=1 SV=1;sp|Q9CQW2|ARL8B_MOUSE ADP-ribosylation factor-like protein 8B OS=Mus musculus OX=10090 GN=Arl8b PE=1 SV=1	2	9	4	7	5	7	8	3	2	3	3	64.5	38.4	15.985	138	138;186	0	165.94	64.5	54.3	60.9	60.9	9600000000	2700100000	1162200000	1890300000	3847500000	2884900000	2131000000	2597500000	2423400000
Q9JKF1;A0A0U1RNG5	Q9JKF1	Ras GTPase-activating-like protein IQGAP1	Iqgap1	sp|Q9JKF1|IQGA1_MOUSE Ras GTPase-activating-like protein IQGAP1 OS=Mus musculus OX=10090 GN=Iqgap1 PE=1 SV=2	2	31	30	23	15	19	22	23	14	19	21	24.7	24.2	188.74	1657	1657;186	0	165.85	19.4	12.5	17.1	18.5	5803600000	1659900000	1052900000	1123100000	1967700000	1686500000	1598300000	1364400000	1570400000
Q9CQN1	Q9CQN1	Heat shock protein 75 kDa, mitochondrial	Trap1	sp|Q9CQN1|TRAP1_MOUSE Heat shock protein 75 kDa, mitochondrial OS=Mus musculus OX=10090 GN=Trap1 PE=1 SV=1	1	24	24	18	17	16	13	18	17	16	13	46	46	80.208	706	706	0	165.76	35.7	32.2	35.6	26.6	8432700000	2785900000	1777200000	2008800000	1860800000	2410100000	2356900000	2542500000	2040700000
Q8C605;Q9WUA3;F6YL81;D3YUA3	Q8C605;Q9WUA3	ATP-dependent 6-phosphofructokinase;ATP-dependent 6-phosphofructokinase, platelet type	Pfkp	tr|Q8C605|Q8C605_MOUSE ATP-dependent 6-phosphofructokinase OS=Mus musculus OX=10090 GN=Pfkp PE=1 SV=1;sp|Q9WUA3|PFKAP_MOUSE ATP-dependent 6-phosphofructokinase, platelet type OS=Mus musculus OX=10090 GN=Pfkp PE=1 SV=1	4	24	22	19	19	15	12	17	17	13	11	37.2	33.7	85.546	784	784;784;183;167	0	164.09	29.7	30.7	25.5	18.8	7064400000	2131400000	2259800000	1687400000	985810000	1861400000	2547300000	2266400000	1412800000
Q8BMS1	Q8BMS1	Trifunctional enzyme subunit alpha, mitochondrial;Long-chain enoyl-CoA hydratase;Long chain 3-hydroxyacyl-CoA dehydrogenase	Hadha	sp|Q8BMS1|ECHA_MOUSE Trifunctional enzyme subunit alpha, mitochondrial OS=Mus musculus OX=10090 GN=Hadha PE=1 SV=1	1	25	25	22	17	17	16	22	17	17	16	41.8	41.8	82.669	763	763	0	162.88	36.3	29.5	31.5	30.5	15274000000	4681500000	2496000000	3257800000	4839200000	4183900000	3597000000	3799900000	4829300000
Q7TT50;A0A1Y7VKD5;A0A1Y7VLI0;H7BX44;D3YYN8;E9PVY0;A0A1D5RLQ9;Q3UU96;A0A1Y7VM95;Q80UW5;D6RI32;E9Q6J9;P54265	Q7TT50	Serine/threonine-protein kinase MRCK beta	Cdc42bpb	sp|Q7TT50|MRCKB_MOUSE Serine/threonine-protein kinase MRCK beta OS=Mus musculus OX=10090 GN=Cdc42bpb PE=1 SV=2	13	29	29	17	17	12	16	17	17	12	16	21.4	21.4	194.75	1713	1713;175;249;1638;1691;1732;1748;1719;232;1551;588;605;631	0	162.29	13.5	13.1	9	11.7	2641200000	910240000	626390000	256470000	848140000	734490000	691280000	607800000	776850000
Q9QYI3;A2A5E1;A0A6I8MX00;A0A6I8MWX8;A0A6I8MWZ1;A0A6I8MWY7;F7BTP8;A0A6I8MWZ9;A0A6I8MWZ5;A0A6I8MWW2;A0A6I8MX31;A0A6I8MWW0	Q9QYI3;A2A5E1;A0A6I8MX00;A0A6I8MWX8;A0A6I8MWZ1;A0A6I8MWY7;F7BTP8;A0A6I8MWZ9	DnaJ homolog subfamily C member 7	Dnajc7	sp|Q9QYI3|DNJC7_MOUSE DnaJ homolog subfamily C member 7 OS=Mus musculus OX=10090 GN=Dnajc7 PE=1 SV=2;tr|A2A5E1|A2A5E1_MOUSE DnaJ homolog subfamily C member 7 OS=Mus musculus OX=10090 GN=Dnajc7 PE=1 SV=2;tr|A0A6I8MX00|A0A6I8MX00_MOUSE DnaJ homolog subfamily	12	14	14	9	9	7	8	9	9	7	8	36.4	36.4	56.475	494	494;478;484;579;438;347;268;315;115;156;159;104	0	161.85	23.1	25.1	18.6	21.1	1602700000	506620000	293170000	377840000	425080000	493090000	447310000	467650000	344600000
Z4YL78;A0A0R4J0K2;K3W4R5;A2AGT5	Z4YL78;A0A0R4J0K2;K3W4R5;A2AGT5	Cytoskeleton-associated protein 5	Ckap5	tr|Z4YL78|Z4YL78_MOUSE Cytoskeleton-associated protein 5 OS=Mus musculus OX=10090 GN=Ckap5 PE=1 SV=1;tr|A0A0R4J0K2|A0A0R4J0K2_MOUSE Cytoskeleton-associated protein 5 OS=Mus musculus OX=10090 GN=Ckap5 PE=1 SV=1;tr|K3W4R5|K3W4R5_MOUSE Cytoskeleton-associated	4	55	55	30	22	15	38	30	22	15	38	35	35	218.71	1972	1972;2011;2032;2032	0	161.61	20.5	15.9	10.9	24.3	7373900000	2201600000	1368100000	964810000	2839400000	1837200000	1810100000	1730200000	2358900000
P35700;B1AXW5;B1AXW6;B1AXW4	P35700;B1AXW5;B1AXW6;B1AXW4	Peroxiredoxin-1	Prdx1	sp|P35700|PRDX1_MOUSE Peroxiredoxin-1 OS=Mus musculus OX=10090 GN=Prdx1 PE=1 SV=1;tr|B1AXW5|B1AXW5_MOUSE Peroxiredoxin-1 (Fragment) OS=Mus musculus OX=10090 GN=Prdx1 PE=1 SV=8;tr|B1AXW6|B1AXW6_MOUSE Peroxiredoxin-1 (Fragment) OS=Mus musculus OX=10090 GN=Pr	4	18	17	16	13	16	17	15	12	15	16	70.4	70.4	22.176	199	199;169;176;123	0	158.76	70.4	66.8	70.4	70.4	16884000000	3406000000	4514900000	4744300000	4219200000	3630800000	5614100000	4378000000	4164100000
Q6P5F9;F6YA11;A2AKT6	Q6P5F9	Exportin-1	Xpo1	sp|Q6P5F9|XPO1_MOUSE Exportin-1 OS=Mus musculus OX=10090 GN=Xpo1 PE=1 SV=1	3	30	30	26	23	19	24	26	23	19	24	34.5	34.5	123.09	1071	1071;233;59	0	158.49	30.6	28.3	24.6	29.1	9165100000	3061700000	1688500000	1458300000	2956600000	2449800000	2132200000	2009500000	3033200000
E9Q740;F8VQC1	E9Q740;F8VQC1	Signal recognition particle subunit SRP72	Srp72	tr|E9Q740|E9Q740_MOUSE Signal recognition particle subunit SRP72 OS=Mus musculus OX=10090 GN=Srp72 PE=1 SV=1;tr|F8VQC1|F8VQC1_MOUSE Signal recognition particle subunit SRP72 OS=Mus musculus OX=10090 GN=Srp72 PE=1 SV=1	2	21	21	18	14	13	13	18	14	13	13	45.1	45.1	67.928	610	610;671	0	158.38	40	34.1	30.5	35.1	6771500000	2049200000	835740000	1636100000	2250400000	1983100000	1250400000	2120300000	1876100000
A0A0G2JE99;P01843	A0A0G2JE99;P01843	Ig lambda-1 chain C region		tr|A0A0G2JE99|A0A0G2JE99_MOUSE Immunoglobulin lambda constant 1 (Fragment) OS=Mus musculus OX=10090 GN=Iglc1 PE=4 SV=1;sp|P01843|LAC1_MOUSE Ig lambda-1 chain C region OS=Mus musculus OX=10090 PE=1 SV=1	2	3	3	0	0	1	3	0	0	1	3	43.4	43.4	11.575	106	106;105	0	157.88	0	0	16	43.4	2696600000	0	0	55052000	2641600000	0	0	0	2136700000
Q91VC3;A0A0N4SVP8;E9PV04;A2AFK7;A0A0N4SVM5;D6RJ60;D6RJ11	Q91VC3;A0A0N4SVP8;E9PV04;A2AFK7	Eukaryotic initiation factor 4A-III;Eukaryotic initiation factor 4A-III, N-terminally processed	Eif4a3;Gm8994	sp|Q91VC3|IF4A3_MOUSE Eukaryotic initiation factor 4A-III OS=Mus musculus OX=10090 GN=Eif4a3 PE=1 SV=3;tr|A0A0N4SVP8|A0A0N4SVP8_MOUSE RNA helicase OS=Mus musculus OX=10090 GN=Eif4a3l2 PE=3 SV=1;tr|E9PV04|E9PV04_MOUSE RNA helicase OS=Mus musculus OX=10090 G	7	24	21	19	16	15	22	16	13	13	19	56.2	50.1	46.839	411	411;411;411;299;266;96;97	0	155.86	51.3	41.8	42.6	53.5	10491000000	2740900000	1296200000	2214900000	4238700000	2926600000	2025100000	2643200000	3254700000
P80318;E9Q133;Q3U0I3;F6Q609;F6ZVG8	P80318;E9Q133;Q3U0I3	T-complex protein 1 subunit gamma	Cct3	sp|P80318|TCPG_MOUSE T-complex protein 1 subunit gamma OS=Mus musculus OX=10090 GN=Cct3 PE=1 SV=1;tr|E9Q133|E9Q133_MOUSE T-complex protein 1 subunit gamma OS=Mus musculus OX=10090 GN=Cct3 PE=1 SV=1;tr|Q3U0I3|Q3U0I3_MOUSE T-complex protein 1 subunit gamma O	5	31	31	25	24	23	25	25	24	23	25	60.2	60.2	60.629	545	545;507;521;306;85	0	155.26	53.9	53.2	52.7	53.8	26636000000	8304800000	4100200000	6557000000	7674000000	7850600000	5769200000	8177000000	6972500000
A0A0R4J170;Q3TKT4;G3UX35;F2Z4A9;H3BLH0;Q6DIC0;E9QAB8;H3BJK2;A0A140LJD7;A0A140LID0;H3BKN5;H3BJM2;A0A140LJK1;A0A140LIV3;A0A140LHZ8;H3BJI1;H3BLI4;A0A140LHE2;A0A140LIQ9;Q9D007;A0A140LI14;H3BKJ3;A0A140LIM0;H3BK47;A0A140LHP6;A0A140LHF4;REV__Q9QZS8;E9Q9V7;A0A087WQY5;A0A087WP63;A0A087WNX7;A0A087WNL7;A0A087WQ44	A0A0R4J170;Q3TKT4;G3UX35	Transcription activator BRG1	Smarca4	tr|A0A0R4J170|A0A0R4J170_MOUSE Transcription activator BRG1 OS=Mus musculus OX=10090 GN=Smarca4 PE=1 SV=1;sp|Q3TKT4|SMCA4_MOUSE Transcription activator BRG1 OS=Mus musculus OX=10090 GN=Smarca4 PE=1 SV=1;tr|G3UX35|G3UX35_MOUSE Transcription activator BRG1 (	33	31	31	20	15	9	19	20	15	9	19	23.2	23.2	181.85	1617	1617;1613;1267;1583;1601;1577;1510;1525;228;267;299;149;169;170;200;201;211;228;229;236;244;254;260;276;278;296;854;936;1192;3095;3114;3210;3271	0	155.17	14.2	10.9	5.8	16.3	2149400000	802530000	388480000	335870000	622520000	627980000	512840000	466770000	685600000
Q8K1M6;E9PUD2;A0A2U3TZ67	Q8K1M6;E9PUD2;A0A2U3TZ67	Dynamin-1-like protein	Dnm1l	sp|Q8K1M6|DNM1L_MOUSE Dynamin-1-like protein OS=Mus musculus OX=10090 GN=Dnm1l PE=1 SV=2;tr|E9PUD2|E9PUD2_MOUSE Dynamin-1-like protein OS=Mus musculus OX=10090 GN=Dnm1l PE=1 SV=1;tr|A0A2U3TZ67|A0A2U3TZ67_MOUSE Dynamin-1-like protein OS=Mus musculus OX=1009	3	29	29	22	22	18	18	22	22	18	18	48.7	48.7	82.657	742	742;712;587	0	154.18	36.5	39.4	29.9	30.1	6161900000	1904300000	1339200000	1535300000	1383200000	1799300000	1655300000	1950300000	1456900000
Q8BRF7;A0A1W2P6R7	Q8BRF7	Sec1 family domain-containing protein 1	Scfd1	sp|Q8BRF7|SCFD1_MOUSE Sec1 family domain-containing protein 1 OS=Mus musculus OX=10090 GN=Scfd1 PE=1 SV=1	2	13	13	9	6	7	6	9	6	7	6	31.8	31.8	72.322	639	639;159	0	151.32	23	15.3	19.2	13.9	2668400000	886670000	341340000	590940000	849430000	787220000	484230000	754330000	816300000
Q91VA7;A0A668KL51;V9GXV0	Q91VA7;A0A668KL51	Isocitrate dehydrogenase [NAD] subunit, mitochondrial	Idh3b	tr|Q91VA7|Q91VA7_MOUSE Isocitrate dehydrogenase [NAD] subunit, mitochondrial OS=Mus musculus OX=10090 GN=Idh3b PE=1 SV=1;tr|A0A668KL51|A0A668KL51_MOUSE Isocitrate dehydrogenase [NAD] subunit, mitochondrial OS=Mus musculus OX=10090 GN=Idh3b PE=1 SV=1	3	20	20	16	14	17	13	16	14	17	13	50	50	42.194	384	384;380;80	0	150.07	44.8	44.3	46.6	37	9568400000	3428500000	1402800000	1894800000	2842400000	2897300000	1994100000	2441600000	2876600000
Q3UGY8;A0A1N9M5I8	Q3UGY8;A0A1N9M5I8	Brefeldin A-inhibited guanine nucleotide-exchange protein 3	Arfgef3	sp|Q3UGY8|BIG3_MOUSE Brefeldin A-inhibited guanine nucleotide-exchange protein 3 OS=Mus musculus OX=10090 GN=Arfgef3 PE=1 SV=1;tr|A0A1N9M5I8|A0A1N9M5I8_MOUSE Brefeldin A-inhibited guanine nucleotide-exchange protein 3 OS=Mus musculus OX=10090 GN=Arfgef3 PE	2	28	28	17	21	11	16	17	21	11	16	18	18	240.09	2170	2170;1709	0	149.03	11.3	14.3	7.3	10.2	3562000000	903530000	1079000000	615870000	963550000	995570000	1189400000	889650000	891180000
A0A3B2WBL1;Q5XJF6;P53026;A0A3B2W824;A0A3B2WDD2;A0A3B2W820;D6RE43;A0A3B2WCA5	A0A3B2WBL1;Q5XJF6;P53026;A0A3B2W824;A0A3B2WDD2;A0A3B2W820	Ribosomal protein;60S ribosomal protein L10a	Rpl10a	tr|A0A3B2WBL1|A0A3B2WBL1_MOUSE Ribosomal protein OS=Mus musculus OX=10090 GN=Rpl10a PE=1 SV=1;tr|Q5XJF6|Q5XJF6_MOUSE Ribosomal protein OS=Mus musculus OX=10090 GN=Rpl10a PE=1 SV=1;sp|P53026|RL10A_MOUSE 60S ribosomal protein L10a OS=Mus musculus OX=10090 GN	8	12	12	10	11	11	11	10	11	11	11	52.8	52.8	24.744	216	216;217;217;164;190;118;58;54	0	148.59	41.7	47.2	47.2	50	13404000000	3956700000	2302100000	2671400000	4474300000	3404700000	2358400000	3308400000	4479100000
A0A0R4J075;Q91V27;D3Z049	A0A0R4J075;Q91V27	Melanophilin	Mlph	tr|A0A0R4J075|A0A0R4J075_MOUSE Melanophilin OS=Mus musculus OX=10090 GN=Mlph PE=1 SV=1;sp|Q91V27|MELPH_MOUSE Melanophilin OS=Mus musculus OX=10090 GN=Mlph PE=1 SV=1	3	13	13	5	9	4	9	5	9	4	9	34.1	34.1	65.032	590	590;590;120	0	147.74	14.4	28	9.8	24.9	2428600000	243320000	1162800000	89702000	932730000	273360000	1316300000	336890000	785110000
O54774;A0A1W2P6Q6	O54774	AP-3 complex subunit delta-1	Ap3d1	sp|O54774|AP3D1_MOUSE AP-3 complex subunit delta-1 OS=Mus musculus OX=10090 GN=Ap3d1 PE=1 SV=1	2	16	16	12	8	5	11	12	8	5	11	19.6	19.6	135.08	1199	1199;122	0	147.63	15.1	10.6	7.2	13.8	1874300000	692550000	400800000	218330000	562660000	537870000	518850000	445120000	493890000
A2ACG7;Q9DBG6	A2ACG7;Q9DBG6	Dolichyl-diphosphooligosaccharide--protein glycosyltransferase subunit 2	Rpn2	tr|A2ACG7|A2ACG7_MOUSE Dolichyl-diphosphooligosaccharide--protein glycosyltransferase subunit 2 OS=Mus musculus OX=10090 GN=Rpn2 PE=1 SV=1;sp|Q9DBG6|RPN2_MOUSE Dolichyl-diphosphooligosaccharide--protein glycosyltransferase subunit 2 OS=Mus musculus OX=1009	2	12	12	9	9	5	7	9	9	5	7	30.9	30.9	67.501	615	615;631	0	146.32	22	26.5	15	22.8	3529100000	1177300000	969840000	370880000	1011100000	1097600000	926930000	832230000	954110000
A0A0R4J1E3;Q9QXS6;F7CPL2	A0A0R4J1E3;Q9QXS6	Drebrin	Dbn1	tr|A0A0R4J1E3|A0A0R4J1E3_MOUSE Drebrin OS=Mus musculus OX=10090 GN=Dbn1 PE=1 SV=1;sp|Q9QXS6|DREB_MOUSE Drebrin OS=Mus musculus OX=10090 GN=Dbn1 PE=1 SV=4	3	14	14	6	10	8	10	6	10	8	10	28.4	28.4	72.544	661	661;706;169	0	145.62	14.8	25.7	19.5	22.2	3540500000	684140000	930500000	582190000	1343600000	717850000	1143100000	972390000	1005900000
P0DP28;P0DP27;P0DP26;A0A3Q4EHJ0;G3UX57;A0A1Y7VK66;Q9D6P8;P20801	P0DP28;P0DP27;P0DP26;A0A3Q4EHJ0			sp|P0DP28|CALM3_MOUSE Calmodulin-3 OS=Mus musculus OX=10090 GN=Calm3 PE=1 SV=1;sp|P0DP27|CALM2_MOUSE Calmodulin-2 OS=Mus musculus OX=10090 GN=Calm2 PE=1 SV=1;sp|P0DP26|CALM1_MOUSE Calmodulin-1 OS=Mus musculus OX=10090 GN=Calm1 PE=1 SV=1;tr|A0A3Q4EHJ0|A0A3Q	8	5	5	5	5	4	5	5	5	4	5	51.7	51.7	16.837	149	149;149;149;113;39;115;149;160	0	145.49	51.7	51.7	36.9	51.7	8237700000	2697100000	2062400000	1991600000	1486600000	2417800000	2384300000	2801400000	1685400000
Q8QZZ8;A0A140LHK2;E9QLQ7;Q91YQ1	Q8QZZ8;A0A140LHK2	Ras-related protein Rab-38	Rab38	sp|Q8QZZ8|RAB38_MOUSE Ras-related protein Rab-38 OS=Mus musculus OX=10090 GN=Rab38 PE=1 SV=1;tr|A0A140LHK2|A0A140LHK2_MOUSE Ras-related protein Rab OS=Mus musculus OX=10090 GN=Rab38 PE=1 SV=1	4	12	9	10	10	9	11	8	8	8	8	67.3	54.5	23.776	211	211;121;204;204	0	145.32	62.6	62.6	59.7	61.1	9359500000	2917200000	1682600000	1667000000	3092700000	2548000000	2097400000	2512300000	2706900000
Q61937;Q5SQB5;Q5SQB0	Q61937;Q5SQB5;Q5SQB0	Nucleophosmin	Npm1	sp|Q61937|NPM_MOUSE Nucleophosmin OS=Mus musculus OX=10090 GN=Npm1 PE=1 SV=1;tr|Q5SQB5|Q5SQB5_MOUSE Nucleophosmin OS=Mus musculus OX=10090 GN=Npm1 PE=1 SV=1;tr|Q5SQB0|Q5SQB0_MOUSE Nucleophosmin OS=Mus musculus OX=10090 GN=Npm1 PE=1 SV=1	3	14	1	8	11	9	9	1	1	1	1	47.3	4.8	32.56	292	292;285;264	0	145.1	38	41.4	42.5	38.7	4852200000	1167300000	992920000	690660000	2001300000	1183600000	1275900000	1202900000	1365000000
Q91V55;P97461;D3YYM6;D3Z1S8	Q91V55;P97461;D3YYM6;D3Z1S8	40S ribosomal protein S5;40S ribosomal protein S5, N-terminally processed	Rps5	tr|Q91V55|Q91V55_MOUSE 40S ribosomal protein S5 OS=Mus musculus OX=10090 GN=Rps5 PE=1 SV=1;sp|P97461|RS5_MOUSE 40S ribosomal protein S5 OS=Mus musculus OX=10090 GN=Rps5 PE=1 SV=3;tr|D3YYM6|D3YYM6_MOUSE 40S ribosomal protein S5 (Fragment) OS=Mus musculus OX	4	16	16	13	13	11	14	13	13	11	14	60.8	60.8	22.876	204	204;204;182;189	0	144.22	58.3	59.8	50.5	57.4	87315000000	27479000000	13242000000	15744000000	30850000000	27382000000	17407000000	21414000000	24612000000
Q61881;D3Z6N3;D3Z0J6;D3Z2K9;D3Z335	Q61881;D3Z6N3	DNA replication licensing factor MCM7	Mcm7	sp|Q61881|MCM7_MOUSE DNA replication licensing factor MCM7 OS=Mus musculus OX=10090 GN=Mcm7 PE=1 SV=1;tr|D3Z6N3|D3Z6N3_MOUSE DNA replication licensing factor MCM7 OS=Mus musculus OX=10090 GN=Mcm7 PE=1 SV=1	5	28	28	22	18	21	17	22	18	21	17	45.6	45.6	81.21	719	719;389;110;142;50	0	144.07	32.8	32.8	34.6	27.1	7199900000	2196200000	1257400000	1785400000	1961000000	1925000000	1588600000	2402000000	1924900000
Q8VDW0;D6RHT5	Q8VDW0	ATP-dependent RNA helicase DDX39A	Ddx39a	sp|Q8VDW0|DX39A_MOUSE ATP-dependent RNA helicase DDX39A OS=Mus musculus OX=10090 GN=Ddx39a PE=1 SV=1	2	17	8	17	14	15	14	8	5	6	5	48.2	25.3	49.067	427	427;208	0	143.66	48.2	42.2	41	40.3	9787200000	3365900000	2108600000	2383200000	1929500000	3038500000	2666500000	3026000000	2135200000
P62137	P62137	Serine/threonine-protein phosphatase PP1-alpha catalytic subunit	Ppp1ca	sp|P62137|PP1A_MOUSE Serine/threonine-protein phosphatase PP1-alpha catalytic subunit OS=Mus musculus OX=10090 GN=Ppp1ca PE=1 SV=1	1	16	4	9	12	8	9	0	3	0	2	62.4	21.5	37.54	330	330	0	141.82	30.6	52.1	30.9	38.2	8321600000	2090500000	2977300000	1458900000	1794800000	2365700000	3263800000	1984800000	1860600000
A0A0R4J259;Q7TMK9;G3UZI2;G3V018;G3UXJ6;G3UZ48;G3UWM1;G3XA76;G3UXU5;S4R1E9	A0A0R4J259;Q7TMK9;G3UZI2;G3V018;G3UXJ6;G3UZ48;G3UWM1	Heterogeneous nuclear ribonucleoprotein Q	Syncrip	tr|A0A0R4J259|A0A0R4J259_MOUSE Heterogeneous nuclear ribonucleoprotein Q OS=Mus musculus OX=10090 GN=Syncrip PE=1 SV=1;sp|Q7TMK9|HNRPQ_MOUSE Heterogeneous nuclear ribonucleoprotein Q OS=Mus musculus OX=10090 GN=Syncrip PE=1 SV=2;tr|G3UZI2|G3UZI2_MOUSE Hete	10	18	13	11	13	15	16	7	10	10	12	39.6	31	62.543	561	561;623;527;588;448;464;196;94;67;72	0	140.99	28.5	36.4	36.4	38.1	10643000000	1881800000	2575800000	3007800000	3177300000	1973300000	3211600000	3817800000	2867500000
Q99KQ4	Q99KQ4	Nicotinamide phosphoribosyltransferase	Nampt	sp|Q99KQ4|NAMPT_MOUSE Nicotinamide phosphoribosyltransferase OS=Mus musculus OX=10090 GN=Nampt PE=1 SV=1	1	16	16	11	10	11	10	11	10	11	10	39.1	39.1	55.446	491	491	0	140.64	27.3	26.9	28.3	28.7	4041700000	1194400000	895150000	1141300000	810830000	1305200000	1139000000	1229800000	882920000
Q9DCN2;F2Z456	Q9DCN2;F2Z456	NADH-cytochrome b5 reductase 3;NADH-cytochrome b5 reductase 3 membrane-bound form;NADH-cytochrome b5 reductase 3 soluble form;NADH-cytochrome b5 reductase	Cyb5r3	sp|Q9DCN2|NB5R3_MOUSE NADH-cytochrome b5 reductase 3 OS=Mus musculus OX=10090 GN=Cyb5r3 PE=1 SV=3;tr|F2Z456|F2Z456_MOUSE NADH-cytochrome b5 reductase OS=Mus musculus OX=10090 GN=Cyb5r3 PE=1 SV=1	2	14	14	10	13	7	8	10	13	7	8	55.5	55.5	34.127	301	301;313	0	140.57	42.5	53.5	27.9	39.5	4028600000	1427200000	930470000	298330000	1372500000	1084400000	1083300000	587770000	1486500000
B2M1R6;H3BKD0;H3BKI8;H3BLP7;Q8BT23;A0A286YE41;H3BJ43;H3BJS9	B2M1R6;H3BKD0		Hnrnpk	tr|B2M1R6|B2M1R6_MOUSE Heterogeneous nuclear ribonucleoprotein K OS=Mus musculus OX=10090 GN=Hnrnpk PE=1 SV=1;tr|H3BKD0|H3BKD0_MOUSE Heterogeneous nuclear ribonucleoprotein K (Fragment) OS=Mus musculus OX=10090 GN=Hnrnpk PE=1 SV=1	8	19	1	14	17	15	12	0	1	0	0	47	1.8	48.562	440	440;299;178;210;97;52;77;87	0	139.94	40.9	45	43.2	35.5	17829000000	4358500000	4788900000	4220400000	4461100000	4482200000	5144700000	5681200000	4551800000
P46061;A0A2R8VHK9;A0A2R8W753	P46061	Ran GTPase-activating protein 1	Rangap1	sp|P46061|RAGP1_MOUSE Ran GTPase-activating protein 1 OS=Mus musculus OX=10090 GN=Rangap1 PE=1 SV=2	3	32	32	23	15	17	23	23	15	17	23	49.1	49.1	63.53	589	589;257;144	0	138.68	42.1	24.8	33.8	38.9	8746900000	2744000000	859400000	1417300000	3726200000	2741200000	1522200000	2150000000	2330900000
G3UWR2;G3UYG6;Q6Y7W8;G3UYR9;E9Q2M5;G3UZX7	G3UWR2;G3UYG6;Q6Y7W8	PERQ amino acid-rich with GYF domain-containing protein 2	Gigyf2	tr|G3UWR2|G3UWR2_MOUSE GRB10-interacting GYF protein 2 OS=Mus musculus OX=10090 GN=Gigyf2 PE=1 SV=1;tr|G3UYG6|G3UYG6_MOUSE GRB10-interacting GYF protein 2 OS=Mus musculus OX=10090 GN=Gigyf2 PE=1 SV=1;sp|Q6Y7W8|GGYF2_MOUSE GRB10-interacting GYF protein 2 OS	6	7	7	6	4	6	5	6	4	6	5	8.6	8.6	129.64	1122	1122;1285;1291;877;721;787	0	137.82	7.8	5.4	7.5	6.8	1535800000	435580000	324990000	360570000	414650000	359470000	451750000	443490000	437600000
P18760;F8WGL3;A0A494B9A7;P45591	P18760;F8WGL3;A0A494B9A7	Cofilin-1	Cfl1	sp|P18760|COF1_MOUSE Cofilin-1 OS=Mus musculus OX=10090 GN=Cfl1 PE=1 SV=3;tr|F8WGL3|F8WGL3_MOUSE Cofilin, non-muscle isoform OS=Mus musculus OX=10090 GN=Cfl1 PE=1 SV=1;tr|A0A494B9A7|A0A494B9A7_MOUSE Cofilin, non-muscle isoform OS=Mus musculus OX=10090 GN=C	4	13	13	13	12	13	11	13	12	13	11	77.7	77.7	18.559	166	166;227;178;166	0	137.58	77.7	77.7	77.7	74.7	10730000000	2595500000	2727000000	2825100000	2582100000	2768800000	3620200000	3016600000	2664600000
Q60930;G3UX26;A0A286YCR8;D3YZT5;D3YUN8	Q60930;G3UX26;A0A286YCR8;D3YZT5	Voltage-dependent anion-selective channel protein 2	Vdac2	sp|Q60930|VDAC2_MOUSE Voltage-dependent anion-selective channel protein 2 OS=Mus musculus OX=10090 GN=Vdac2 PE=1 SV=2;tr|G3UX26|G3UX26_MOUSE Outer mitochondrial membrane protein porin 2 OS=Mus musculus OX=10090 GN=Vdac2 PE=1 SV=1;tr|A0A286YCR8|A0A286YCR8_M	5	15	15	11	12	8	7	11	12	8	7	56.3	56.3	31.732	295	295;283;246;201;75	0	137.02	43.1	46.4	33.2	28.1	4346400000	1376400000	1223200000	648020000	1098800000	1331000000	1365300000	904200000	1134500000
Q3V3R1	Q3V3R1	Monofunctional C1-tetrahydrofolate synthase, mitochondrial	Mthfd1l	sp|Q3V3R1|C1TM_MOUSE Monofunctional C1-tetrahydrofolate synthase, mitochondrial OS=Mus musculus OX=10090 GN=Mthfd1l PE=1 SV=2	1	32	32	22	29	20	20	22	29	20	20	40.9	40.9	105.73	977	977	0	136.31	26.2	37.3	28.7	23.6	8868500000	2695000000	2035300000	1964100000	2174100000	2662200000	2362200000	2602900000	2182200000
Q6ZQ73	Q6ZQ73	Cullin-associated NEDD8-dissociated protein 2	Cand2	sp|Q6ZQ73|CAND2_MOUSE Cullin-associated NEDD8-dissociated protein 2 OS=Mus musculus OX=10090 GN=Cand2 PE=1 SV=2	1	30	29	19	10	18	23	18	9	17	22	32.5	31.7	135.63	1235	1235	0	135.96	21.4	10.6	18.5	25.3	5347900000	1583900000	559680000	1228400000	1975900000	1402300000	1335600000	1330500000	1566000000
Q62465	Q62465	Synaptic vesicle membrane protein VAT-1 homolog	Vat1	sp|Q62465|VAT1_MOUSE Synaptic vesicle membrane protein VAT-1 homolog OS=Mus musculus OX=10090 GN=Vat1 PE=1 SV=3	1	20	20	16	19	15	14	16	19	15	14	54.7	54.7	43.096	406	406	0	135.5	49.5	53.2	49.3	44.1	22127000000	5401100000	6857300000	4194500000	5673600000	5124300000	8782500000	5341800000	4324500000
P97311;Q3ULG5	P97311;Q3ULG5	DNA replication licensing factor MCM6;DNA helicase	Mcm6	sp|P97311|MCM6_MOUSE DNA replication licensing factor MCM6 OS=Mus musculus OX=10090 GN=Mcm6 PE=1 SV=1;tr|Q3ULG5|Q3ULG5_MOUSE DNA helicase OS=Mus musculus OX=10090 GN=Mcm6 PE=1 SV=1	2	19	19	11	11	7	9	11	11	7	9	28.9	28.9	92.866	821	821;794	0	135.09	18.4	16.3	11.2	16.1	1583700000	474260000	442280000	389740000	277450000	488810000	518800000	497670000	291030000
P46638;G3UY29;E9Q3P9;F8WGS1;P62492;G3UZD3;G3UZL4;E9Q6B3;D3YYB3;Q9WTL2	P46638;G3UY29;E9Q3P9;F8WGS1;P62492;G3UZD3;G3UZL4	Ras-related protein Rab-11B;Ras-related protein Rab-11A	Rab11b;Rab11a	sp|P46638|RB11B_MOUSE Ras-related protein Rab-11B OS=Mus musculus OX=10090 GN=Rab11b PE=1 SV=3;tr|G3UY29|G3UY29_MOUSE Ras-related protein Rab-11B OS=Mus musculus OX=10090 GN=Rab11b PE=4 SV=1;tr|E9Q3P9|E9Q3P9_MOUSE Ras-related protein Rab-11A OS=Mus musculu	10	14	14	12	11	11	12	12	11	11	12	61.9	61.9	24.489	218	218;149;153;155;216;193;125;86;138;213	0	133.73	60.6	54.1	54.6	60.6	7880000000	2322200000	1429300000	1208400000	2920100000	2161600000	2044300000	1516800000	2497400000
A0A2R8VHH1;Q99P88	A0A2R8VHH1;Q99P88	Nuclear pore complex protein Nup155	Nup155	tr|A0A2R8VHH1|A0A2R8VHH1_MOUSE Nuclear pore complex protein Nup155 OS=Mus musculus OX=10090 GN=Nup155 PE=1 SV=1;sp|Q99P88|NU155_MOUSE Nuclear pore complex protein Nup155 OS=Mus musculus OX=10090 GN=Nup155 PE=1 SV=1	2	27	27	21	14	12	20	21	14	12	20	28.8	28.8	150.14	1346	1346;1391	0	133.34	22.7	14.3	13.6	20.8	5207500000	2128700000	612020000	836390000	1630400000	1672000000	1043800000	1281900000	1385900000
P70333	P70333	Heterogeneous nuclear ribonucleoprotein H2	Hnrnph2	sp|P70333|HNRH2_MOUSE Heterogeneous nuclear ribonucleoprotein H2 OS=Mus musculus OX=10090 GN=Hnrnph2 PE=1 SV=1	1	10	3	8	9	7	6	2	2	2	1	30.1	10.9	49.279	449	449	0	133.32	24.5	27.2	22.7	18.5	415550000	135960000	130840000	120760000	27993000	135960000	0	0	0
P62270;F6YVP7;A0A1Y7VKY1;S4R1N6;A0A3Q4EGP3	P62270;F6YVP7;A0A1Y7VKY1;S4R1N6	40S ribosomal protein S18	Rps18;Gm10260	sp|P62270|RS18_MOUSE 40S ribosomal protein S18 OS=Mus musculus OX=10090 GN=Rps18 PE=1 SV=3;tr|F6YVP7|F6YVP7_MOUSE 40S ribosomal protein S18 OS=Mus musculus OX=10090 GN=Rps18-ps6 PE=3 SV=2;tr|A0A1Y7VKY1|A0A1Y7VKY1_MOUSE 40S ribosomal protein S18 OS=Mus musc	5	21	21	17	16	16	17	17	16	16	17	69.7	69.7	17.718	152	152;152;152;107;38	0	132.8	59.9	67.1	59.2	69.1	56977000000	15445000000	6716400000	13537000000	21278000000	15836000000	10949000000	17872000000	15141000000
P52293;A2A600;A2A601;A6PW68;F2Z431;A2A602	P52293	Importin subunit alpha-1	Kpna2	sp|P52293|IMA1_MOUSE Importin subunit alpha-1 OS=Mus musculus OX=10090 GN=Kpna2 PE=1 SV=2	6	14	14	13	8	8	13	13	8	8	13	42.9	42.9	57.927	529	529;163;170;189;75;80	0	130.62	39.5	25.1	22.7	37.8	4988500000	1489000000	573060000	668420000	2258100000	1417700000	1042900000	1023900000	1573600000
P35564	P35564	Calnexin	Canx	sp|P35564|CALX_MOUSE Calnexin OS=Mus musculus OX=10090 GN=Canx PE=1 SV=1	1	25	25	21	21	15	20	21	21	15	20	39.4	39.4	67.277	591	591	0	130.36	37.4	34	26.4	34.3	14190000000	2853100000	3023900000	1891100000	6421600000	3272200000	3689200000	3065600000	4758800000
Q8VH51;E9Q8F0;F7AA45;B7ZD61;B7ZD63;B7ZD64;E9PZF9;D6RCZ8;E9Q999;D6RJ85	Q8VH51;E9Q8F0;F7AA45	RNA-binding protein 39	Rbm39	sp|Q8VH51|RBM39_MOUSE RNA-binding protein 39 OS=Mus musculus OX=10090 GN=Rbm39 PE=1 SV=2;tr|E9Q8F0|E9Q8F0_MOUSE RNA-binding protein 39 OS=Mus musculus OX=10090 GN=Rbm39 PE=1 SV=1;tr|F7AA45|F7AA45_MOUSE RNA-binding protein 39 (Fragment) OS=Mus musculus OX=1	10	12	12	8	7	7	8	8	7	7	8	29.6	29.6	59.406	530	530;415;311;273;156;38;39;40;47;62	0	129.31	20.6	17.4	17.2	19.2	1892300000	721880000	281370000	428740000	460340000	561800000	432460000	476170000	578290000
P62264;D3YVF4;D3Z7I1	P62264;D3YVF4;D3Z7I1	40S ribosomal protein S14	Rps14	sp|P62264|RS14_MOUSE 40S ribosomal protein S14 OS=Mus musculus OX=10090 GN=Rps14 PE=1 SV=3;tr|D3YVF4|D3YVF4_MOUSE 40S ribosomal protein S14 (Fragment) OS=Mus musculus OX=10090 GN=Rps14 PE=1 SV=1;tr|D3Z7I1|D3Z7I1_MOUSE 40S ribosomal protein S14 (Fragment) O	3	11	11	11	10	10	9	11	10	10	9	43	43	16.273	151	151;119;138	0	128.17	43	41.7	43	43	16047000000	3803400000	2757600000	4014400000	5471500000	3767800000	4523200000	4792100000	4200600000
P35282;A0A1W2P6Z4	P35282	Ras-related protein Rab-21	Rab21	sp|P35282|RAB21_MOUSE Ras-related protein Rab-21 OS=Mus musculus OX=10090 GN=Rab21 PE=1 SV=4	2	11	10	10	9	7	9	10	8	7	8	47.3	44.6	24.106	222	222;94	0	128.1	44.6	41.9	30.6	38.3	5832500000	2278500000	1181800000	604510000	1767600000	1733400000	1273900000	1312500000	1845800000
P13439;D6RJ62	P13439	Uridine 5-monophosphate synthase;Orotate phosphoribosyltransferase;Orotidine 5-phosphate decarboxylase	Umps	sp|P13439|UMPS_MOUSE Uridine 5-monophosphate synthase OS=Mus musculus OX=10090 GN=Umps PE=1 SV=3	2	13	13	12	7	7	6	12	7	7	6	34.1	34.1	52.292	481	481;57	0	128	31.2	19.5	24.5	14.6	2447600000	959180000	423040000	581020000	484320000	731070000	620690000	795880000	542770000
A0A140LHG8;Q9CYN2;A0A140LJ01;A0A140LHR3;A0A140LJG6;A0A140LIK0;A0A140LHW5	A0A140LHG8;Q9CYN2;A0A140LJ01;A0A140LHR3;A0A140LJG6	Signal peptidase complex subunit 2	Spcs2	tr|A0A140LHG8|A0A140LHG8_MOUSE Microsomal signal peptidase 25 kDa subunit OS=Mus musculus OX=10090 GN=Spcs2 PE=1 SV=1;sp|Q9CYN2|SPCS2_MOUSE Signal peptidase complex subunit 2 OS=Mus musculus OX=10090 GN=Spcs2 PE=1 SV=1;tr|A0A140LJ01|A0A140LJ01_MOUSE Micros	7	7	7	4	3	3	4	4	3	3	4	32.7	32.7	28.455	260	260;226;252;190;123;177;74	0	127.85	19.2	14.6	15.4	22.3	1090800000	306040000	156270000	134790000	493680000	324170000	285150000	228470000	280270000
O54692;A0A1L1SST9	O54692	Centromere/kinetochore protein zw10 homolog	Zw10	sp|O54692|ZW10_MOUSE Centromere/kinetochore protein zw10 homolog OS=Mus musculus OX=10090 GN=Zw10 PE=1 SV=3	2	23	23	17	14	13	16	17	14	13	16	39	39	88.062	779	779;187	0	127.3	28.1	23.1	25.8	27.7	3938900000	1269800000	714210000	531810000	1423100000	1186000000	800360000	746150000	1411200000
P80313;A0A0N4SV00;A0A0N4SV22;A0A0N4SUI8	P80313;A0A0N4SV00	T-complex protein 1 subunit eta	Cct7	sp|P80313|TCPH_MOUSE T-complex protein 1 subunit eta OS=Mus musculus OX=10090 GN=Cct7 PE=1 SV=1;tr|A0A0N4SV00|A0A0N4SV00_MOUSE T-complex protein 1 subunit eta OS=Mus musculus OX=10090 GN=Cct7 PE=1 SV=1	4	25	25	19	20	18	20	19	20	18	20	55.5	55.5	59.652	544	544;502;83;79	0	126.74	46.9	44.7	38.8	48.5	9701000000	2665700000	1776100000	2419800000	2839400000	2574200000	2485100000	2747300000	2807400000
A0A498WGK2;Q8BP47;A0A494BB89;A0A494BAX5;A0A494BAW6;A0A494B927;A0A494B996;A0A494B9G0;A0A494B949	A0A498WGK2;Q8BP47;A0A494BB89;A0A494BAX5	Asparagine--tRNA ligase, cytoplasmic	Nars	tr|A0A498WGK2|A0A498WGK2_MOUSE Asparagine--tRNA ligase OS=Mus musculus OX=10090 GN=Nars PE=1 SV=1;sp|Q8BP47|SYNC_MOUSE Asparagine--tRNA ligase, cytoplasmic OS=Mus musculus OX=10090 GN=NARS1 PE=1 SV=2;tr|A0A494BB89|A0A494BB89_MOUSE Asparaginyl-tRNA syntheta	9	24	24	21	21	17	17	21	21	17	17	48.9	48.9	64.208	558	558;559;517;497;164;210;127;69;70	0	126.35	44.3	46.6	40.5	38	7242200000	2295600000	1285300000	1212800000	2448500000	1999700000	1504400000	1783500000	2383000000
P14869;D3YVM5;S4R1N1	P14869;D3YVM5;S4R1N1	60S acidic ribosomal protein P0	Rplp0	sp|P14869|RLA0_MOUSE 60S acidic ribosomal protein P0 OS=Mus musculus OX=10090 GN=Rplp0 PE=1 SV=3;tr|D3YVM5|D3YVM5_MOUSE 60S acidic ribosomal protein P0 (Fragment) OS=Mus musculus OX=10090 GN=Rplp0 PE=1 SV=1;tr|S4R1N1|S4R1N1_MOUSE 60S acidic ribosomal prote	3	18	18	11	15	10	10	11	15	10	10	57.1	57.1	34.216	317	317;145;221	0	124.68	42.3	51.4	43.5	43.2	32111000000	8260900000	7644400000	4239100000	11966000000	8508400000	8809100000	6939900000	9951700000
A0A1W2P6F6;A0A1W2P7Q9;Q60605;A0A1W2P6G5;Q8CI43	A0A1W2P6F6;A0A1W2P7Q9;Q60605;A0A1W2P6G5	Myosin light polypeptide 6	Myl6	tr|A0A1W2P6F6|A0A1W2P6F6_MOUSE Myosin light polypeptide 6 OS=Mus musculus OX=10090 GN=Myl6 PE=1 SV=1;tr|A0A1W2P7Q9|A0A1W2P7Q9_MOUSE Myosin light polypeptide 6 OS=Mus musculus OX=10090 GN=Myl6 PE=1 SV=1;sp|Q60605|MYL6_MOUSE Myosin light polypeptide 6 OS=Mus	5	10	10	9	7	8	6	9	7	8	6	56.6	56.6	17.005	152	152;158;151;139;207	0	124.32	56.6	46.1	50.7	45.4	4926100000	1241500000	630840000	1247900000	1805900000	1294900000	1139500000	1322500000	1505400000
Q6ZWQ9;D3YV37	Q6ZWQ9		Myl12a	tr|Q6ZWQ9|Q6ZWQ9_MOUSE Myosin, light chain 12A, regulatory, non-sarcomeric OS=Mus musculus OX=10090 GN=Myl12a PE=1 SV=1	2	7	2	7	7	6	6	2	2	2	2	55.8	22.1	19.895	172	172;107	0	124.28	55.8	55.8	50.6	50.6	8285200000	1897800000	1967600000	1633800000	2786000000	1668800000	2366600000	2032400000	2729600000
Q8BJ71;A0A1D5RLQ0;A0A1D5RM86	Q8BJ71;A0A1D5RLQ0	Nuclear pore complex protein Nup93	Nup93	sp|Q8BJ71|NUP93_MOUSE Nuclear pore complex protein Nup93 OS=Mus musculus OX=10090 GN=Nup93 PE=1 SV=1;tr|A0A1D5RLQ0|A0A1D5RLQ0_MOUSE Nuclear pore complex protein Nup93 OS=Mus musculus OX=10090 GN=Nup93 PE=1 SV=1	3	30	30	20	18	18	22	20	18	18	22	46.9	46.9	93.28	819	819;699;18	0	124.07	32.7	31.3	31.4	33	7706100000	2357700000	1315800000	1256200000	2776400000	2396700000	1804300000	1928300000	2014300000
E9QNN1;A0A087WPL5;O70133;Q3UR42;A0A0R4J2C3;A0A087WRT3	E9QNN1;A0A087WPL5;O70133;Q3UR42	ATP-dependent RNA helicase A	Dhx9	tr|E9QNN1|E9QNN1_MOUSE DEAH box protein 9 OS=Mus musculus OX=10090 GN=Dhx9 PE=1 SV=1;tr|A0A087WPL5|A0A087WPL5_MOUSE DEAH box protein 9 OS=Mus musculus OX=10090 GN=Dhx9 PE=1 SV=1;sp|O70133|DHX9_MOUSE ATP-dependent RNA helicase A OS=Mus musculus OX=10090 GN=	6	29	29	21	23	20	15	21	23	20	15	24.7	24.7	149.69	1384	1384;1383;1380;735;459;47	0	122.65	19.4	20.2	17.8	13.2	6958500000	2494600000	1600300000	1503600000	1360000000	1980700000	1885900000	2163500000	1706100000
P40124;B1ARS0	P40124	Adenylyl cyclase-associated protein 1	Cap1	sp|P40124|CAP1_MOUSE Adenylyl cyclase-associated protein 1 OS=Mus musculus OX=10090 GN=Cap1 PE=1 SV=4	2	10	10	8	7	6	5	8	7	6	5	31	31	51.564	474	474;164	0	119.83	25.1	21.9	16.9	18.8	2051900000	690850000	366760000	491050000	503260000	593830000	486720000	646130000	521690000
Q9ERU9	Q9ERU9	E3 SUMO-protein ligase RanBP2	Ranbp2	sp|Q9ERU9|RBP2_MOUSE E3 SUMO-protein ligase RanBP2 OS=Mus musculus OX=10090 GN=Ranbp2 PE=1 SV=2	1	35	35	20	13	14	26	20	13	14	26	17.1	17.1	341.12	3053	3053	0	119.67	10.8	6.4	7.6	13.1	3453600000	1120800000	474140000	434860000	1423800000	1031600000	700010000	772520000	1049000000
P47757;A0A0A0MQI9;F6YHZ8	P47757	F-actin-capping protein subunit beta	Capzb	sp|P47757|CAPZB_MOUSE F-actin-capping protein subunit beta OS=Mus musculus OX=10090 GN=Capzb PE=1 SV=3	3	15	1	7	12	10	11	1	1	1	0	54.2	4.7	31.345	277	277;109;188	0	118.04	32.1	50.5	43	47.3	5802300000	1070000000	1868800000	991790000	1871600000	1176700000	2004000000	1380700000	1797900000
Q6ZQ08;A0A1D5RMJ8;B7ZWL1;A0A1D5RMD8;A0A1D5RML9;A0A1D5RM04;A0A1D5RMB6	Q6ZQ08;A0A1D5RMJ8;B7ZWL1;A0A1D5RMD8	CCR4-NOT transcription complex subunit 1	Cnot1	sp|Q6ZQ08|CNOT1_MOUSE CCR4-NOT transcription complex subunit 1 OS=Mus musculus OX=10090 GN=Cnot1 PE=1 SV=2;tr|A0A1D5RMJ8|A0A1D5RMJ8_MOUSE CCR4-NOT transcription complex subunit 1 OS=Mus musculus OX=10090 GN=Cnot1 PE=1 SV=1;tr|B7ZWL1|B7ZWL1_MOUSE CCR4-NOT t	7	39	39	26	19	18	22	26	19	18	22	22.9	22.9	266.8	2375	2375;2369;2326;1614;823;122;92	0	117.78	15.8	10.6	10.4	12.8	3813400000	1410500000	656510000	561850000	1184500000	1172300000	761380000	922460000	1182000000
A0A0A6YY53;F6TQW2;P01864	A0A0A6YY53;F6TQW2;P01864	Ig gamma-2A chain C region secreted form	Ighg2c	tr|A0A0A6YY53|A0A0A6YY53_MOUSE Immunoglobulin heavy constant gamma 2C (Fragment) OS=Mus musculus OX=10090 GN=Ighg2c PE=1 SV=1;tr|F6TQW2|F6TQW2_MOUSE Immunoglobulin heavy constant gamma 2C (Fragment) OS=Mus musculus OX=10090 GN=Ighg2c PE=1 SV=2;sp|P01864|GC	3	9	7	1	1	4	9	0	0	3	7	29.6	23.9	36.407	335	335;404;335	0	117.24	4.8	4.8	23	29.6	21834000000	0	0	638350000	21196000000	0	0	988070000	16745000000
P48678;D3YUF7	P48678	Prelamin-A/C;Lamin-A/C	Lmna	sp|P48678|LMNA_MOUSE Prelamin-A/C OS=Mus musculus OX=10090 GN=Lmna PE=1 SV=2	2	24	24	16	15	12	18	16	15	12	18	43.8	43.8	74.237	665	665;117	0	116.98	31.4	29	24.7	33.8	3609000000	973070000	662880000	717920000	1255100000	999000000	1062400000	783780000	1026700000
O55029	O55029	Coatomer subunit beta	Copb2	sp|O55029|COPB2_MOUSE Coatomer subunit beta OS=Mus musculus OX=10090 GN=Copb2 PE=1 SV=2	1	19	19	12	12	11	13	12	12	11	13	29.4	29.4	102.45	905	905	0	116.69	19.2	20.8	17.7	20.6	2858300000	806320000	665810000	504400000	881730000	714310000	716140000	664990000	1011900000
P61358;A2A4Q0	P61358	60S ribosomal protein L27	Rpl27	sp|P61358|RL27_MOUSE 60S ribosomal protein L27 OS=Mus musculus OX=10090 GN=Rpl27 PE=1 SV=2	2	9	9	4	6	6	6	4	6	6	6	55.1	55.1	15.798	136	136;87	0	115.52	38.2	42.6	47.8	44.9	6030400000	882010000	1753600000	853040000	2541700000	1574500000	2046100000	1277200000	1454600000
P14733	P14733	Lamin-B1	Lmnb1	sp|P14733|LMNB1_MOUSE Lamin-B1 OS=Mus musculus OX=10090 GN=Lmnb1 PE=1 SV=3	1	31	28	16	23	15	16	15	21	14	15	53.1	47.6	66.785	588	588	0	115.25	29.1	40.3	27.7	27.7	7005700000	2141600000	1884200000	1158900000	1821000000	2014900000	2171000000	1808800000	1723000000
O88569;A0A0N4SUM2	O88569	Heterogeneous nuclear ribonucleoproteins A2/B1	Hnrnpa2b1	sp|O88569|ROA2_MOUSE Heterogeneous nuclear ribonucleoproteins A2/B1 OS=Mus musculus OX=10090 GN=Hnrnpa2b1 PE=1 SV=2	2	15	15	12	12	13	13	12	12	13	13	53.5	53.5	37.402	353	353;155	0	114.35	46.7	40.8	49	49	7266500000	1499600000	1621300000	2517500000	1628100000	1352700000	2378200000	2446000000	2132600000
Q921F2;A0A087WRZ5;Q8R0B4;Q8BLD4;Q6VYI5;Q6VYI4;A0A087WR97;A0A087WQA5;A0A087WSE4;A0A087WSH7;A0A087WRP4;H3BJV1;A0A087WQX8;A0A087WNY6;A0A087WS74;A0A087WS17;A0A087WP57;A0A087WSC6	Q921F2;A0A087WRZ5;Q8R0B4;Q8BLD4;Q6VYI5;Q6VYI4;A0A087WR97;A0A087WQA5	TAR DNA-binding protein 43	Tardbp	sp|Q921F2|TADBP_MOUSE TAR DNA-binding protein 43 OS=Mus musculus OX=10090 GN=Tardbp PE=1 SV=1;tr|A0A087WRZ5|A0A087WRZ5_MOUSE TAR DNA-binding protein 43 OS=Mus musculus OX=10090 GN=Tardbp PE=1 SV=1;tr|Q8R0B4|Q8R0B4_MOUSE TAR DNA-binding protein 43 OS=Mus mu	18	15	14	11	14	10	10	10	13	9	10	32.4	30.9	44.547	414	414;285;295;298;302;304;243;200;149;175;138;140;85;88;128;78;84;99	0	114.16	27.8	29.5	22.2	29.2	16045000000	3617700000	5523400000	2533000000	4370900000	3728900000	6369600000	3730800000	4015000000
O35129;F6QPR1;F6Q8V7	O35129;F6QPR1	Prohibitin-2	Phb2	sp|O35129|PHB2_MOUSE Prohibitin-2 OS=Mus musculus OX=10090 GN=Phb2 PE=1 SV=1;tr|F6QPR1|F6QPR1_MOUSE Prohibitin (Fragment) OS=Mus musculus OX=10090 GN=Phb2 PE=1 SV=1	3	14	14	13	10	11	11	13	10	11	11	49.8	49.8	33.296	299	299;157;104	0	113.53	49.2	38.1	42.5	43.8	5775700000	2553600000	1014100000	985000000	1223000000	1723000000	1582100000	1222700000	1704800000
Q80WJ7;E9PUX0;F6QHD1;F6ZQL0;F6QFT1;F6ZSG0	Q80WJ7;E9PUX0	Protein LYRIC	Mtdh	sp|Q80WJ7|LYRIC_MOUSE Protein LYRIC OS=Mus musculus OX=10090 GN=Mtdh PE=1 SV=1;tr|E9PUX0|E9PUX0_MOUSE Protein LYRIC OS=Mus musculus OX=10090 GN=Mtdh PE=1 SV=1	6	9	9	5	6	3	6	5	6	3	6	23.5	23.5	63.845	579	579;164;393;220;382;356	0	113.26	13.5	16.9	6.9	15	1400500000	398560000	360450000	166860000	474610000	363890000	352230000	306140000	441190000
O54734	O54734	Dolichyl-diphosphooligosaccharide--protein glycosyltransferase 48 kDa subunit	Ddost	sp|O54734|OST48_MOUSE Dolichyl-diphosphooligosaccharide--protein glycosyltransferase 48 kDa subunit OS=Mus musculus OX=10090 GN=Ddost PE=1 SV=2	1	12	12	9	10	7	10	9	10	7	10	36.3	36.3	49.027	441	441	0	113.18	27.9	30.4	15.2	31.7	1935700000	433930000	468000000	255510000	778310000	559780000	506410000	426090000	536920000
P29812	P29812	L-dopachrome tautomerase	Dct	sp|P29812|TYRP2_MOUSE L-dopachrome tautomerase OS=Mus musculus OX=10090 GN=Dct PE=1 SV=2	1	21	21	19	20	18	18	19	20	18	18	45.5	45.5	58.51	517	517	0	113.13	43.3	45.3	43.3	41.8	13724000000	3753600000	3844700000	2203400000	3922400000	3808000000	4066200000	3265600000	3920300000
Q5SW88;Q5SW87;Q5SW86	Q5SW88;Q5SW87		Rab1	tr|Q5SW88|Q5SW88_MOUSE RAB1A, member RAS oncogene family OS=Mus musculus OX=10090 GN=Rab1a PE=1 SV=1;tr|Q5SW87|Q5SW87_MOUSE RAB1A, member RAS oncogene family OS=Mus musculus OX=10090 GN=Rab1a PE=1 SV=1	3	17	0	10	14	11	13	0	0	0	0	78.7	0	22.372	202	202;138;126	0	113.11	57.4	75.7	62.4	70.8	9932900000	2279600000	2340700000	1573700000	3738800000	2510600000	2623700000	2169100000	3253900000
Q61768;E9QAK5;P33175;A2ARD4	Q61768;E9QAK5	Kinesin-1 heavy chain;Kinesin-like protein	Kif5b	sp|Q61768|KINH_MOUSE Kinesin-1 heavy chain OS=Mus musculus OX=10090 GN=Kif5b PE=1 SV=3;tr|E9QAK5|E9QAK5_MOUSE Kinesin-like protein (Fragment) OS=Mus musculus OX=10090 GN=Kif5b PE=1 SV=1	4	22	17	14	14	15	11	12	12	12	7	31.2	25.2	109.55	963	963;619;1027;243	0	112.61	21.6	21.6	19.5	17.3	2493000000	597950000	529490000	671590000	694000000	585050000	669210000	808230000	707470000
Q9CZB2;Q60696;A0A1W2P7B8;A0A1W2P7H5	Q9CZB2;Q60696	Melanocyte protein PMEL;M-alpha;M-beta	Pmel	tr|Q9CZB2|Q9CZB2_MOUSE Melanocyte protein PMEL OS=Mus musculus OX=10090 GN=Pmel PE=2 SV=1;sp|Q60696|PMEL_MOUSE Melanocyte protein PMEL OS=Mus musculus OX=10090 GN=Pmel PE=1 SV=1	4	12	12	12	11	9	10	12	11	9	10	21.2	21.2	66.3	626	626;626;189;155	0	112.41	21.2	19	18.1	20	11645000000	3032700000	3177800000	2148400000	3286600000	3221200000	3474600000	2754100000	3227100000
P47738;A0A0G2JEU1;A0A0G2JFQ0;A0A0G2JF60;D3YYF3;G3UWP3;P24549;O35945;Q9JHW9;Q62148	P47738;A0A0G2JEU1	Aldehyde dehydrogenase, mitochondrial	Aldh2	sp|P47738|ALDH2_MOUSE Aldehyde dehydrogenase, mitochondrial OS=Mus musculus OX=10090 GN=Aldh2 PE=1 SV=1;tr|A0A0G2JEU1|A0A0G2JEU1_MOUSE Aldehyde dehydrogenase, mitochondrial OS=Mus musculus OX=10090 GN=Aldh2 PE=1 SV=1	10	18	17	11	16	9	9	11	15	9	9	43	41.4	56.537	519	519;471;229;196;185;277;501;501;512;518	0	112.32	26.6	43	25.2	28.5	4595200000	1136400000	1621900000	878790000	958130000	1046100000	2230600000	1157900000	815560000
Q99KP6	Q99KP6	Pre-mRNA-processing factor 19	Prpf19	sp|Q99KP6|PRP19_MOUSE Pre-mRNA-processing factor 19 OS=Mus musculus OX=10090 GN=Prpf19 PE=1 SV=1	1	13	13	8	8	10	9	8	8	10	9	37.9	37.9	55.238	504	504	0	112.24	25.4	23.8	24.2	29.4	3473400000	910560000	497950000	753990000	1311000000	942210000	863380000	918310000	962810000
Q99JX4;A2A702;A2A701	Q99JX4;A2A702	Eukaryotic translation initiation factor 3 subunit M	Eif3m	sp|Q99JX4|EIF3M_MOUSE Eukaryotic translation initiation factor 3 subunit M OS=Mus musculus OX=10090 GN=Eif3m PE=1 SV=1;tr|A2A702|A2A702_MOUSE Eukaryotic translation initiation factor 3 subunit M OS=Mus musculus OX=10090 GN=Eif3m PE=1 SV=1	3	14	14	12	8	9	8	12	8	9	8	42.2	42.2	42.516	374	374;242;143	0	112.08	42.2	27.8	34	25.1	2559300000	961730000	571270000	582200000	444110000	803020000	746220000	730070000	575910000
Q9CY58;Q3UMP4;A0A0N4SV32;A0A0N4SWH2;A0A0N4SUQ1;A0A0N4SUN8;A0A0N4SVK5;A0A0N4SV40	Q9CY58;Q3UMP4;A0A0N4SV32;A0A0N4SWH2;A0A0N4SUQ1;A0A0N4SUN8	Plasminogen activator inhibitor 1 RNA-binding protein	Serbp1	sp|Q9CY58|PAIRB_MOUSE Plasminogen activator inhibitor 1 RNA-binding protein OS=Mus musculus OX=10090 GN=Serbp1 PE=1 SV=2;tr|Q3UMP4|Q3UMP4_MOUSE Plasminogen activator inhibitor 1 RNA-binding protein OS=Mus musculus OX=10090 GN=Serbp1 PE=1 SV=1;tr|A0A0N4SV32	8	15	15	9	12	9	7	9	12	9	7	40	40	44.714	407	407;401;362;211;147;155;75;186	0	111.38	27.3	29.2	23.3	18.7	4310700000	1474800000	413580000	937240000	1485100000	1199700000	998680000	1150400000	1179000000
Q8JZQ9;A0A0G2JG48	Q8JZQ9	Eukaryotic translation initiation factor 3 subunit B	Eif3b	sp|Q8JZQ9|EIF3B_MOUSE Eukaryotic translation initiation factor 3 subunit B OS=Mus musculus OX=10090 GN=Eif3b PE=1 SV=1	2	21	21	15	12	7	18	15	12	7	18	36	36	91.369	803	803;175	0	110.86	27.5	20.4	12.5	30.6	4337700000	1194600000	722620000	499700000	1920700000	1153300000	1004800000	1155800000	1159700000
Q5SWU9;V9GWS0;V9GXY1;E9Q4Z2;D3Z0B3;A0A0R4J1S9	Q5SWU9	Acetyl-CoA carboxylase 1;Biotin carboxylase	Acaca	sp|Q5SWU9|ACACA_MOUSE Acetyl-CoA carboxylase 1 OS=Mus musculus OX=10090 GN=Acaca PE=1 SV=1	6	32	32	22	18	14	13	22	18	14	13	20	20	265.25	2345	2345;312;228;2448;146;157	0	110.8	13.5	13	9	9.5	3491900000	1445500000	650300000	552240000	843850000	1165500000	969460000	871960000	747600000
Q6P4T2	Q6P4T2	U5 small nuclear ribonucleoprotein 200 kDa helicase	Snrnp200	sp|Q6P4T2|U520_MOUSE U5 small nuclear ribonucleoprotein 200 kDa helicase OS=Mus musculus OX=10090 GN=Snrnp200 PE=1 SV=1	1	34	34	21	17	15	22	21	17	15	22	21.4	21.4	244.54	2136	2136	0	110.52	12.7	10	8.5	14.7	3376400000	895860000	688780000	674650000	1117100000	834790000	1146900000	880290000	790500000
Q9CQC9	Q9CQC9	GTP-binding protein SAR1b	Sar1b	sp|Q9CQC9|SAR1B_MOUSE GTP-binding protein SAR1b OS=Mus musculus OX=10090 GN=Sar1b PE=1 SV=1	1	14	9	13	11	13	11	8	6	8	6	79.3	64.1	22.382	198	198	0	109.34	67.7	53.5	65.2	53.5	10714000000	3769400000	1163500000	3149300000	2631800000	3509800000	1422300000	3736500000	2307900000
Q3T9X3;Q3TCR7;G3X9G4;P39054;F8WIV5;G3UZZ3;G3UXX2;G3UY64	Q3T9X3;Q3TCR7;G3X9G4;P39054;F8WIV5;G3UZZ3	Dynamin-2	Dnm2	tr|Q3T9X3|Q3T9X3_MOUSE Dynamin GTPase OS=Mus musculus OX=10090 GN=Dnm2 PE=1 SV=1;tr|Q3TCR7|Q3TCR7_MOUSE Dynamin GTPase OS=Mus musculus OX=10090 GN=Dnm2 PE=1 SV=1;tr|G3X9G4|G3X9G4_MOUSE Dynamin GTPase OS=Mus musculus OX=10090 GN=Dnm2 PE=1 SV=1;sp|P39054|DYN	8	30	19	20	25	21	17	11	15	14	9	38.7	27	97.194	860	860;869;870;870;870;807;248;69	0	109.2	28.5	34.2	29.5	24	6245100000	1769100000	1423000000	1400800000	1652100000	1791200000	1676000000	1772500000	1659900000
O88532;D3Z5G4;F6V459;F6QJP7	O88532	Zinc finger RNA-binding protein	Zfr	sp|O88532|ZFR_MOUSE Zinc finger RNA-binding protein OS=Mus musculus OX=10090 GN=Zfr PE=1 SV=2	4	10	10	5	6	6	8	5	6	6	8	15.7	15.7	116.86	1074	1074;351;115;299	0	109.06	8.8	7.9	9.8	12.6	1008300000	160650000	255440000	185110000	407110000	257420000	273350000	251580000	310480000
Q76MZ3;G3UWL2	Q76MZ3	Serine/threonine-protein phosphatase 2A 65 kDa regulatory subunit A alpha isoform	Ppp2r1a	sp|Q76MZ3|2AAA_MOUSE Serine/threonine-protein phosphatase 2A 65 kDa regulatory subunit A alpha isoform OS=Mus musculus OX=10090 GN=Ppp2r1a PE=1 SV=3	2	20	15	13	10	13	12	9	7	9	11	44.1	32.8	65.322	589	589;143	0	107.76	30.1	24.3	30.7	28.2	6485200000	1196600000	1023900000	1669700000	2595000000	1708600000	1975800000	1595800000	1690500000
Q9D8U8	Q9D8U8	Sorting nexin-5	Snx5	sp|Q9D8U8|SNX5_MOUSE Sorting nexin-5 OS=Mus musculus OX=10090 GN=Snx5 PE=1 SV=1	1	8	8	6	4	6	6	6	4	6	6	26	26	46.797	404	404	0	107.74	18.8	15.8	18.8	22.8	1291200000	406720000	237200000	388380000	258940000	351450000	410790000	387900000	296890000
Q9CX86	Q9CX86	Heterogeneous nuclear ribonucleoprotein A0	Hnrnpa0	sp|Q9CX86|ROA0_MOUSE Heterogeneous nuclear ribonucleoprotein A0 OS=Mus musculus OX=10090 GN=Hnrnpa0 PE=1 SV=1	1	10	10	9	8	8	6	9	8	8	6	50.2	50.2	30.53	305	305	0	107.54	46.6	46.2	43.3	28.9	4229800000	1324400000	776490000	1037000000	1091900000	972450000	1280800000	1261100000	836710000
E9PYF4;F6VG99;E9PYI7;A0A5F8MPW2;Q3UPW3;E0CZD8	E9PYF4;F6VG99;E9PYI7		Lmo7	tr|E9PYF4|E9PYF4_MOUSE LIM domain only 7 OS=Mus musculus OX=10090 GN=Lmo7 PE=1 SV=1;tr|F6VG99|F6VG99_MOUSE LIM domain only 7 (Fragment) OS=Mus musculus OX=10090 GN=Lmo7 PE=1 SV=1;tr|E9PYI7|E9PYI7_MOUSE LIM domain only 7 OS=Mus musculus OX=10090 GN=Lmo7 PE=	6	34	3	20	19	8	21	1	2	1	2	26	2.5	192.55	1699	1699;1604;1453;188;471;422	0	107.54	16.1	18.6	6.7	16.8	2889100000	789720000	637380000	279120000	1182900000	773790000	807820000	539700000	905160000
P12970;V9GX35	P12970	60S ribosomal protein L7a	Rpl7a	sp|P12970|RL7A_MOUSE 60S ribosomal protein L7a OS=Mus musculus OX=10090 GN=Rpl7a PE=1 SV=2	2	17	17	14	16	15	13	14	16	15	13	45.1	45.1	29.976	266	266;225	0	106.38	39.1	42.5	42.5	44.7	16356000000	4504600000	3629800000	4642200000	3579300000	3903000000	4444100000	5200200000	4865600000
Q9CQW1	Q9CQW1	Synaptobrevin homolog YKT6	Ykt6	sp|Q9CQW1|YKT6_MOUSE Synaptobrevin homolog YKT6 OS=Mus musculus OX=10090 GN=Ykt6 PE=1 SV=1	1	12	12	8	8	10	6	8	8	10	6	62.1	62.1	22.314	198	198	0	106.31	53.5	52.5	57.6	39.9	5115800000	1445400000	880260000	1223600000	1566500000	1400500000	1072100000	1280400000	1631900000
H3BJU7;H3BJ45;H3BJ40;H3BKH9;H3BJX8;Q60875;H3BL15;H3BLF9;H3BJ59;H3BLJ1;H3BIX8;H3BJM4;H3BJ48;REV__Q9CQJ9;REV__Q9CQ66	H3BJU7;H3BJ45;H3BJ40;H3BKH9;H3BJX8;Q60875	Rho guanine nucleotide exchange factor 2	Arhgef2	tr|H3BJU7|H3BJU7_MOUSE Guanine nucleotide exchange factor H1 OS=Mus musculus OX=10090 GN=Arhgef2 PE=1 SV=1;tr|H3BJ45|H3BJ45_MOUSE Guanine nucleotide exchange factor H1 OS=Mus musculus OX=10090 GN=Arhgef2 PE=1 SV=1;tr|H3BJ40|H3BJ40_MOUSE Guanine nucleotide	15	32	32	21	21	20	22	21	21	20	22	37.9	37.9	108.59	956	956;968;970;983;1183;985;257;203;208;126;130;84;89;104;144	0	106.28	25.7	24.1	22.6	29	5771100000	1427200000	1094700000	1063600000	2185500000	1386000000	1275200000	1497300000	1997400000
Q8QZY1;A0A2R8VH97	Q8QZY1	Eukaryotic translation initiation factor 3 subunit L	Eif3l	sp|Q8QZY1|EIF3L_MOUSE Eukaryotic translation initiation factor 3 subunit L OS=Mus musculus OX=10090 GN=Eif3l PE=1 SV=1	2	22	22	15	13	14	14	15	13	14	14	38.5	38.5	66.612	564	564;44	0	106.01	27.5	30	26.1	26.8	3621700000	864020000	1200600000	837290000	719790000	1086500000	1026000000	1149300000	897150000
Q9QUI0;A0A0A6YXF6;A0A0G2JEP8;Q9CR99;A0A0A6YWJ1;P62746	Q9QUI0;A0A0A6YXF6;A0A0G2JEP8	Transforming protein RhoA	Rhoa	sp|Q9QUI0|RHOA_MOUSE Transforming protein RhoA OS=Mus musculus OX=10090 GN=Rhoa PE=1 SV=1;tr|A0A0A6YXF6|A0A0A6YXF6_MOUSE Transforming protein RhoA (Fragment) OS=Mus musculus OX=10090 GN=Rhoa PE=1 SV=1;tr|A0A0G2JEP8|A0A0G2JEP8_MOUSE Rho-related GTP-binding	6	11	3	9	8	9	10	2	2	2	3	62.7	15.5	21.782	193	193;165;118;193;67;196	0	105.42	44	39.4	44	53.9	14045000000	4300200000	2177800000	3596200000	3971400000	4047100000	3385800000	3907200000	3649000000
Q6DFZ1;H3BLN1;H3BIX5	Q6DFZ1		Gbf1	tr|Q6DFZ1|Q6DFZ1_MOUSE Golgi-specific brefeldin A-resistance factor 1 OS=Mus musculus OX=10090 GN=Gbf1 PE=1 SV=1	3	28	27	18	12	11	19	17	11	10	18	21.5	21.2	206.78	1861	1861;117;163	0	105.23	14	8.4	8.1	14.8	2663400000	953970000	288230000	455450000	965740000	729870000	592540000	663610000	780370000
Q9Z2I9	Q9Z2I9	Succinyl-CoA ligase [ADP-forming] subunit beta, mitochondrial	Sucla2	sp|Q9Z2I9|SUCB1_MOUSE Succinate--CoA ligase [ADP-forming] subunit beta, mitochondrial OS=Mus musculus OX=10090 GN=Sucla2 PE=1 SV=2	1	14	14	10	6	8	8	10	6	8	8	34.1	34.1	50.113	463	463	0	105.09	26.1	17.7	18.1	21.6	2433100000	787420000	221850000	489060000	934790000	682380000	564990000	734110000	546860000
A2API8;F7AA26;O54931;A0A5F8MPZ6;A2APJ1;A2API9	A2API8;F7AA26;O54931	A-kinase anchor protein 2	Akap2;Pakap	tr|A2API8|A2API8_MOUSE Paralemmin A kinase anchor protein OS=Mus musculus OX=10090 GN=Pakap PE=1 SV=1;tr|F7AA26|F7AA26_MOUSE Paralemmin A kinase anchor protein (Fragment) OS=Mus musculus OX=10090 GN=Pakap PE=1 SV=1;sp|O54931|AKAP2_MOUSE A-kinase anchor pro	6	12	12	7	11	5	7	7	11	5	7	22.3	22.3	101.6	921	921;1137;893;336;176;186	0	104.97	12.4	21.1	10.6	15.5	2965000000	504870000	1217100000	349760000	893310000	680640000	1186400000	633800000	844650000
Q6ZWZ6;F7AEH4;A0A1W2P7A1;P63323	Q6ZWZ6;F7AEH4;A0A1W2P7A1;P63323	40S ribosomal protein S12	Rps12	tr|Q6ZWZ6|Q6ZWZ6_MOUSE 40S ribosomal protein S12 OS=Mus musculus OX=10090 GN=Rps12 PE=1 SV=1;tr|F7AEH4|F7AEH4_MOUSE 40S ribosomal protein S12 OS=Mus musculus OX=10090 GN=Rps12 PE=1 SV=1;tr|A0A1W2P7A1|A0A1W2P7A1_MOUSE 40S ribosomal protein S12 OS=Mus muscul	4	8	8	5	7	5	6	5	7	5	6	57.6	57.6	14.515	132	132;137;148;132	0	104.96	45.5	53.8	41.7	53	3497100000	928330000	961450000	486590000	1120800000	945900000	927780000	838110000	1094500000
Q9Z1Z0;A0A0J9YUG0	Q9Z1Z0	General vesicular transport factor p115	Uso1	sp|Q9Z1Z0|USO1_MOUSE General vesicular transport factor p115 OS=Mus musculus OX=10090 GN=Uso1 PE=1 SV=2	2	14	14	10	8	12	8	10	8	12	8	22.3	22.3	106.98	959	959;74	0	104.01	15.4	14.4	16.6	11.7	3150600000	1198900000	654470000	909380000	387850000	894660000	1235500000	928780000	515650000
Q9DB05;A0A1B0GR35;P28663	Q9DB05	Alpha-soluble NSF attachment protein	Napa	sp|Q9DB05|SNAA_MOUSE Alpha-soluble NSF attachment protein OS=Mus musculus OX=10090 GN=Napa PE=1 SV=1	3	15	15	10	8	9	11	10	8	9	11	67.1	67.1	33.189	295	295;68;298	0	103.57	44.4	38	33.6	54.9	3153700000	902060000	718330000	462030000	1071300000	859980000	966180000	764020000	744140000
P17426;A0A140LIG7;A0A140LHA6	P17426	AP-2 complex subunit alpha-1	Ap2a1	sp|P17426|AP2A1_MOUSE AP-2 complex subunit alpha-1 OS=Mus musculus OX=10090 GN=Ap2a1 PE=1 SV=1	3	28	21	21	15	9	23	14	10	6	16	38.3	28.9	107.66	977	977;317;57	0	103.56	29.6	21.2	14.1	29.8	7646300000	2539400000	1017600000	967390000	3122000000	2209700000	1909700000	1551400000	2190500000
P62889;A0A2I3BQF4	P62889;A0A2I3BQF4	60S ribosomal protein L30	Rpl30	sp|P62889|RL30_MOUSE 60S ribosomal protein L30 OS=Mus musculus OX=10090 GN=Rpl30 PE=1 SV=2;tr|A0A2I3BQF4|A0A2I3BQF4_MOUSE 60S ribosomal protein L30 OS=Mus musculus OX=10090 GN=Rpl30 PE=1 SV=1	2	6	6	4	4	4	5	4	4	4	5	58.3	58.3	12.784	115	115;94	0	103.5	50.4	51.3	47.8	58.3	7440400000	1448700000	1754100000	1663400000	2574200000	1514100000	2164600000	2160000000	2322900000
Q8R1Q8	Q8R1Q8	Cytoplasmic dynein 1 light intermediate chain 1	Dync1li1	sp|Q8R1Q8|DC1L1_MOUSE Cytoplasmic dynein 1 light intermediate chain 1 OS=Mus musculus OX=10090 GN=Dync1li1 PE=1 SV=1	1	17	16	12	10	13	14	11	9	12	13	41.1	38.6	56.614	523	523	0	102.55	35.6	31	36.3	35	4961200000	1399400000	852660000	1102900000	1606300000	1470400000	1182000000	1315200000	1338300000
Q9ERN0;A0A1L1SUU4	Q9ERN0;A0A1L1SUU4	Secretory carrier-associated membrane protein 2	Scamp2	sp|Q9ERN0|SCAM2_MOUSE Secretory carrier-associated membrane protein 2 OS=Mus musculus OX=10090 GN=Scamp2 PE=1 SV=1;tr|A0A1L1SUU4|A0A1L1SUU4_MOUSE Secretory carrier-associated membrane protein (Fragment) OS=Mus musculus OX=10090 GN=Scamp2 PE=1 SV=1	2	2	2	2	1	1	1	2	1	1	1	9.7	9.7	36.464	329	329;200	0	102.31	9.7	3.6	6.1	6.1	369810000	173940000	36327000	46545000	113000000	173940000	0	0	0
P63276	P63276	40S ribosomal protein S17	Rps17	sp|P63276|RS17_MOUSE 40S ribosomal protein S17 OS=Mus musculus OX=10090 GN=Rps17 PE=1 SV=2	1	10	10	7	9	8	5	7	9	8	5	61.5	61.5	15.524	135	135	0	102.28	57	61.5	60	57	11994000000	3626600000	2208000000	2533200000	3626000000	2776400000	2723000000	3585300000	3571500000
P35279;P61294;D3YV69;A0A1L1SRS6	P35279;P61294;D3YV69	Ras-related protein Rab-6A;Ras-related protein Rab-6B	Rab6a;Rab6b	sp|P35279|RAB6A_MOUSE Ras-related protein Rab-6A OS=Mus musculus OX=10090 GN=Rab6a PE=1 SV=4;sp|P61294|RAB6B_MOUSE Ras-related protein Rab-6B OS=Mus musculus OX=10090 GN=Rab6b PE=1 SV=1;tr|D3YV69|D3YV69_MOUSE Ras-related protein Rab-6A OS=Mus musculus OX=1	4	11	10	7	7	7	10	6	6	6	9	51.4	46.2	23.59	208	208;208;175;80	0	101.56	34.6	39.4	34.6	48.6	14509000000	3518200000	2755700000	2800300000	5434600000	2952400000	3162600000	3042100000	4029000000
Q8BFY9;Q3TKD0;J3QMX2	Q8BFY9;Q3TKD0	Transportin-1	Tnpo1	sp|Q8BFY9|TNPO1_MOUSE Transportin-1 OS=Mus musculus OX=10090 GN=Tnpo1 PE=1 SV=2;tr|Q3TKD0|Q3TKD0_MOUSE Transportin-1 (Fragment) OS=Mus musculus OX=10090 GN=Tnpo1 PE=1 SV=1	3	21	17	19	14	13	17	16	11	11	13	32.2	27.4	102.36	898	898;807;178	0	101.21	29.8	23.3	21.5	26.2	8170200000	3376700000	1238200000	930590000	2624700000	2450800000	1813300000	2036400000	2127200000
Q99JZ4;P36536;A0A1W2P6N3;A0A1W2P720;A0A1W2P869	Q99JZ4;P36536	GTP-binding protein SAR1a	Sar1a	tr|Q99JZ4|Q99JZ4_MOUSE GTP-binding protein SAR1a OS=Mus musculus OX=10090 GN=Sar1a PE=1 SV=1;sp|P36536|SAR1A_MOUSE GTP-binding protein SAR1a OS=Mus musculus OX=10090 GN=Sar1a PE=1 SV=1	5	17	12	16	15	15	11	11	10	10	6	80.3	65.2	22.399	198	198;198;131;81;95	0	101.2	68.7	65.2	76.8	62.6	33959000000	13219000000	3181500000	10862000000	6696400000	11085000000	3870900000	13692000000	7106700000
Q9Z2X1;J3QM80;J3QMT0;J3QP45;J3QNH2;J3QMV8	Q9Z2X1;J3QM80	Heterogeneous nuclear ribonucleoprotein F;Heterogeneous nuclear ribonucleoprotein F, N-terminally processed	Hnrnpf	sp|Q9Z2X1|HNRPF_MOUSE Heterogeneous nuclear ribonucleoprotein F OS=Mus musculus OX=10090 GN=Hnrnpf PE=1 SV=3;tr|J3QM80|J3QM80_MOUSE Heterogeneous nuclear ribonucleoprotein F (Fragment) OS=Mus musculus OX=10090 GN=Hnrnpf PE=1 SV=8	6	13	11	9	12	9	9	7	10	7	7	42.2	35.7	45.729	415	415;232;208;70;14;31	0	100.85	32.3	42.2	32.3	29.6	9011100000	2300200000	2781900000	1997200000	1931800000	2319400000	2432400000	2501000000	2701300000
A2A5R2;F6YCJ0	A2A5R2	Brefeldin A-inhibited guanine nucleotide-exchange protein 2	Arfgef2	sp|A2A5R2|BIG2_MOUSE Brefeldin A-inhibited guanine nucleotide-exchange protein 2 OS=Mus musculus OX=10090 GN=Arfgef2 PE=1 SV=1	2	17	12	13	3	7	8	11	2	4	4	12.2	8.6	202.24	1792	1792;283	0	99.84	9.8	2.6	5.1	6.2	1543700000	616500000	259860000	243480000	423820000	566860000	422590000	325350000	329530000
A0A140T8M5	A0A140T8M5			tr|A0A140T8M5|A0A140T8M5_MOUSE Immunoglobulin kappa variable 6-15 (Fragment) OS=Mus musculus OX=10090 GN=Igkv6-15 PE=1 SV=2	1	4	3	0	0	1	4	0	0	0	3	33.9	26.1	12.757	115	115	0	99.399	0	0	7.8	33.9	1195400000	0	0	0	1195400000	0	0	0	1045700000
O35841;REV__A0A0G2JGZ6;REV__P51450;REV__A0A0R4J096	O35841	Apoptosis inhibitor 5	Api5	sp|O35841|API5_MOUSE Apoptosis inhibitor 5 OS=Mus musculus OX=10090 GN=Api5 PE=1 SV=2	4	22	22	20	15	15	18	20	15	15	18	45.4	45.4	56.784	504	504;495;516;516	0	99.247	37.7	36.1	36.5	42.5	10390000000	3088100000	1483400000	1506700000	4311200000	2972700000	2150800000	2062300000	3521800000
O70194;A0A2R8VK20	O70194	Eukaryotic translation initiation factor 3 subunit D	Eif3d	sp|O70194|EIF3D_MOUSE Eukaryotic translation initiation factor 3 subunit D OS=Mus musculus OX=10090 GN=Eif3d PE=1 SV=2	2	9	9	9	6	6	4	9	6	6	4	27.2	27.2	63.988	548	548;169	0	98.726	27.2	18.6	16.6	12.4	2152600000	734940000	434830000	437610000	545200000	489260000	546100000	518390000	796520000
H3BIY9;Q9DBG3;H3BKM0;H3BJ06;Q5SWR0	H3BIY9;Q9DBG3;H3BKM0	AP complex subunit beta;AP-2 complex subunit beta	Ap2b1	tr|H3BIY9|H3BIY9_MOUSE AP complex subunit beta OS=Mus musculus OX=10090 GN=Ap2b1 PE=1 SV=1;sp|Q9DBG3|AP2B1_MOUSE AP-2 complex subunit beta OS=Mus musculus OX=10090 GN=Ap2b1 PE=1 SV=1;tr|H3BKM0|H3BKM0_MOUSE AP complex subunit beta OS=Mus musculus OX=10090 G	5	30	15	24	19	18	21	13	11	9	12	35.6	21.2	104.83	942	942;937;913;199;44	0	98.215	30	27.1	23.2	28.5	9700600000	3119200000	1478700000	1605600000	3497200000	2801400000	2122500000	2377300000	2870400000
P62082	P62082	40S ribosomal protein S7	Rps7	sp|P62082|RS7_MOUSE 40S ribosomal protein S7 OS=Mus musculus OX=10090 GN=Rps7 PE=2 SV=1	1	14	14	8	11	11	6	8	11	11	6	67	67	22.127	194	194	0	98.002	47.4	55.2	66.5	43.3	5632300000	849780000	1260700000	1644600000	1877200000	1337400000	1610700000	1550000000	1778500000
P48962;Q3V132	P48962	ADP/ATP translocase 1	Slc25a4	sp|P48962|ADT1_MOUSE ADP/ATP translocase 1 OS=Mus musculus OX=10090 GN=Slc25a4 PE=1 SV=4	2	18	10	18	15	13	18	10	8	7	10	55.4	29.9	32.904	298	298;320	0	97.596	55.4	49	44	55.4	25431000000	9148900000	5438200000	4241900000	6601600000	8162000000	7288200000	5974300000	5891400000
Q8VE88	Q8VE88	Protein FAM114A2	Fam114a2	sp|Q8VE88|F1142_MOUSE Protein FAM114A2 OS=Mus musculus OX=10090 GN=Fam114a2 PE=1 SV=2	1	14	14	13	11	12	10	13	11	12	10	35	35	54.044	497	497	0	96.976	32	28.4	30.4	25.4	3845100000	1705200000	627260000	943870000	568790000	1281600000	854430000	1070500000	1041000000
R4H4V1;A0A494BBD3;R4H4Y7;Q9EQC5;A0A494BBM6;A0A494B997;A0A494B9K7	R4H4V1;A0A494BBD3;R4H4Y7;Q9EQC5	N-terminal kinase-like protein	Scyl1	tr|R4H4V1|R4H4V1_MOUSE N-terminal kinase-like protein OS=Mus musculus OX=10090 GN=Scyl1 PE=1 SV=1;tr|A0A494BBD3|A0A494BBD3_MOUSE N-terminal kinase-like protein (Fragment) OS=Mus musculus OX=10090 GN=Scyl1 PE=1 SV=1;tr|R4H4Y7|R4H4Y7_MOUSE N-terminal kinase-	7	15	15	12	8	10	14	12	8	10	14	33.1	33.1	82.463	749	749;775;789;806;226;195;39	0	96.601	27.9	20.2	25	30.6	4826100000	1326400000	783520000	1481900000	1234300000	1324000000	1219200000	1522700000	1284700000
P42932;H3BL49;H3BJB6;H3BLL1;H3BKG2;H3BKR8	P42932;H3BL49	T-complex protein 1 subunit theta	Cct8	sp|P42932|TCPQ_MOUSE T-complex protein 1 subunit theta OS=Mus musculus OX=10090 GN=Cct8 PE=1 SV=3;tr|H3BL49|H3BL49_MOUSE CCT-theta OS=Mus musculus OX=10090 GN=Cct8 PE=1 SV=1	6	35	35	29	24	23	27	29	24	23	27	69	69	59.555	548	548;489;239;132;158;71	0	95.975	57.8	52	48.7	55.3	17581000000	4908100000	3143400000	3476100000	6052900000	4958100000	4283400000	4441500000	5085300000
Q9CZW5	Q9CZW5	Mitochondrial import receptor subunit TOM70	Tomm70a	sp|Q9CZW5|TOM70_MOUSE Mitochondrial import receptor subunit TOM70 OS=Mus musculus OX=10090 GN=Tomm70 PE=1 SV=2	1	13	13	9	6	5	6	9	6	5	6	28	28	67.589	611	611	0	95.896	19	12.1	13.3	13.1	986330000	426410000	215570000	192280000	152080000	311640000	235440000	269820000	275130000
Q6ZQ38;D3YWC5	Q6ZQ38	Cullin-associated NEDD8-dissociated protein 1	Cand1	sp|Q6ZQ38|CAND1_MOUSE Cullin-associated NEDD8-dissociated protein 1 OS=Mus musculus OX=10090 GN=Cand1 PE=1 SV=2	2	29	28	19	19	18	20	18	18	17	19	30.8	30.1	136.33	1230	1230;247	0	95.593	20.7	19.8	19.3	22.3	5487500000	1556200000	1034600000	1175600000	1721100000	1639000000	1537300000	1675700000	1091600000
E9Q512;H3BJG4;Q8BVJ9;H3BJH8;H3BJU5	E9Q512;H3BJG4		Trip11	tr|E9Q512|E9Q512_MOUSE Thyroid hormone receptor interactor 11 OS=Mus musculus OX=10090 GN=Trip11 PE=1 SV=1;tr|H3BJG4|H3BJG4_MOUSE Thyroid hormone receptor interactor 11 (Fragment) OS=Mus musculus OX=10090 GN=Trip11 PE=1 SV=1	5	27	27	18	6	17	16	18	6	17	16	18.7	18.7	226.45	1976	1976;1691;527;291;139	0	95.064	14.6	4	11.9	10.9	2954200000	1076600000	123230000	876530000	877760000	975030000	204320000	1002000000	955050000
Q9JJI8	Q9JJI8	60S ribosomal protein L38	Rpl38	sp|Q9JJI8|RL38_MOUSE 60S ribosomal protein L38 OS=Mus musculus OX=10090 GN=Rpl38 PE=1 SV=3	1	4	4	3	3	4	4	3	3	4	4	35.7	35.7	8.2038	70	70	0	94.875	35.7	35.7	35.7	35.7	4428700000	901930000	416320000	926120000	2184300000	1176600000	1058400000	1054200000	1234600000
Q91YR1;D3Z2H0;A0A1L1STC8;Q9Z0P5;A0A1L1SU53	Q91YR1	Twinfilin-1	Twf1	sp|Q91YR1|TWF1_MOUSE Twinfilin-1 OS=Mus musculus OX=10090 GN=Twf1 PE=1 SV=2	5	11	11	4	7	6	6	4	7	6	6	41.4	41.4	40.079	350	350;114;207;349;235	0	94.259	13.1	26.9	18	21.7	1229000000	193940000	558800000	163020000	313220000	257840000	455480000	342720000	349350000
Q91YS7;A0A1W2P7V9	Q91YS7		Map2k2	tr|Q91YS7|Q91YS7_MOUSE Dual-specificity mitogen-activated protein kinase kinase 2 OS=Mus musculus OX=10090 GN=Map2k2 PE=1 SV=1	2	16	1	10	8	8	10	0	0	0	1	48.2	4	44.302	400	400;196	0	94.112	34	28.8	30.2	35.8	3314200000	1198600000	350130000	940840000	824540000	1007200000	637630000	1098900000	850930000
Q3UF95;Q9Z1R2;G3UYQ2;G3UZT6;A0A1B0GX81;G3UXT8;G3UYZ0;G3V013;S4R183;S4R224;G8JL73;Q9Z2M6;Q3V209	Q3UF95;Q9Z1R2;G3UYQ2;G3UZT6;A0A1B0GX81	Large proline-rich protein BAG6	Bag6	tr|Q3UF95|Q3UF95_MOUSE BCL2-associated athanogene 6 OS=Mus musculus OX=10090 GN=Bag6 PE=1 SV=1;sp|Q9Z1R2|BAG6_MOUSE Large proline-rich protein BAG6 OS=Mus musculus OX=10090 GN=Bag6 PE=1 SV=1;tr|G3UYQ2|G3UYQ2_MOUSE BCL2-associated athanogene 6 OS=Mus muscul	13	19	19	12	12	9	11	12	12	9	11	22.9	22.9	119.14	1136	1136;1154;1082;1122;1107;563;209;253;115;120;358;117;319	0	93.319	16.5	15.5	11.6	15.8	3788800000	1369300000	795170000	493650000	1130700000	1190000000	1027300000	819610000	1008400000
Q8BH44;G3UW48;G3V005;G3UWZ2;G3UYG8	Q8BH44;G3UW48	Coronin-2B;Coronin	Coro2b	sp|Q8BH44|COR2B_MOUSE Coronin-2B OS=Mus musculus OX=10090 GN=Coro2b PE=1 SV=2;tr|G3UW48|G3UW48_MOUSE Coronin (Fragment) OS=Mus musculus OX=10090 GN=Coro2b PE=1 SV=1	5	15	15	12	12	9	9	12	12	9	9	34.8	34.8	54.936	480	480;317;121;181;94	0	92.715	30.4	30.6	22.1	22.1	2569700000	661850000	831040000	318150000	758690000	590900000	877290000	564060000	801480000
Q99PV0;B7ZC27	Q99PV0	Pre-mRNA-processing-splicing factor 8	Prpf8	sp|Q99PV0|PRP8_MOUSE Pre-mRNA-processing-splicing factor 8 OS=Mus musculus OX=10090 GN=Prpf8 PE=1 SV=2	2	30	30	19	19	10	13	19	19	10	13	16.1	16.1	273.61	2335	2335;1044	0	92.337	9.9	10	5.4	8.2	2611300000	797210000	674880000	279590000	859630000	749030000	688750000	631910000	731620000
G3UYD0;Q3UHU8;Q9ESZ8;G3UYJ6;G3UWV2;G3UYD7;G3UZU4;G3UX27;G3UY14;G3UWP6;Q99NI3	G3UYD0;Q3UHU8;Q9ESZ8;G3UYJ6	General transcription factor II-I	Gtf2i	tr|G3UYD0|G3UYD0_MOUSE General transcription factor II-I OS=Mus musculus OX=10090 GN=Gtf2i PE=1 SV=1;tr|Q3UHU8|Q3UHU8_MOUSE General transcription factor II-I OS=Mus musculus OX=10090 GN=Gtf2i PE=1 SV=1;sp|Q9ESZ8|GTF2I_MOUSE General transcription factor II-	11	26	26	19	13	17	19	19	13	17	19	36.7	36.7	103.08	913	913;962;998;437;169;150;159;167;79;86;936	0	91.177	28	16.1	22	27.3	5317700000	1498000000	644130000	1477300000	1698300000	1262400000	1415800000	1462200000	1520100000
P62331	P62331	ADP-ribosylation factor 6	Arf6	sp|P62331|ARF6_MOUSE ADP-ribosylation factor 6 OS=Mus musculus OX=10090 GN=Arf6 PE=1 SV=2	1	8	7	5	6	5	6	5	5	5	6	53.7	50.3	20.082	175	175	0	90.577	44.6	39.4	44.6	50.3	8700800000	2409200000	1820100000	2144200000	2327300000	2256800000	2312500000	2577900000	2465400000
Q8BH40;O70439	Q8BH40;O70439	Syntaxin-7	Stx7	tr|Q8BH40|Q8BH40_MOUSE Syntaxin-7 OS=Mus musculus OX=10090 GN=Stx7 PE=1 SV=1;sp|O70439|STX7_MOUSE Syntaxin-7 OS=Mus musculus OX=10090 GN=Stx7 PE=1 SV=3	2	6	6	4	3	4	5	4	3	4	5	29.5	29.5	29.736	261	261;261	0	90.374	22.2	14.2	20.3	23.4	1892600000	332690000	285340000	283640000	990920000	360520000	444210000	416010000	721260000
P60766	P60766	Cell division control protein 42 homolog	Cdc42	sp|P60766|CDC42_MOUSE Cell division control protein 42 homolog OS=Mus musculus OX=10090 GN=Cdc42 PE=1 SV=2	1	9	8	7	6	7	9	6	5	6	8	55	49.2	21.258	191	191	0	90.35	34.6	33.5	35.1	55	11750000000	3656700000	1424800000	1844100000	4824800000	3177200000	2287700000	3189100000	3481800000
P47911;A0A0J9YU32	P47911	60S ribosomal protein L6	Rpl6	sp|P47911|RL6_MOUSE 60S ribosomal protein L6 OS=Mus musculus OX=10090 GN=Rpl6 PE=1 SV=3	2	17	17	12	14	14	14	12	14	14	14	42.9	42.9	33.509	296	296;74	0	89.911	31.8	35.1	32.4	36.5	9293900000	1858800000	2323400000	1987000000	3124700000	2234400000	2521300000	2524100000	2894900000
P68373;Q9JJZ2	P68373	Tubulin alpha-1C chain	Tuba1c	sp|P68373|TBA1C_MOUSE Tubulin alpha-1C chain OS=Mus musculus OX=10090 GN=Tuba1c PE=1 SV=1	2	32	1	26	25	26	24	1	1	1	1	79.7	5.3	49.909	449	449;449	0	89.906	63	59	55.2	75.7	2912800000	933640000	530950000	826270000	621930000	0	649130000	1059300000	601660000
Q60668;F6ZV59;G5E8G0;G3X9W0;F6SHF3;E9Q5B6;F7A465;A0A0G2JFL4;Q9D3U4	Q60668;F6ZV59;G5E8G0;G3X9W0;F6SHF3	Heterogeneous nuclear ribonucleoprotein D0	Hnrnpd	sp|Q60668|HNRPD_MOUSE Heterogeneous nuclear ribonucleoprotein D0 OS=Mus musculus OX=10090 GN=Hnrnpd PE=1 SV=2;tr|F6ZV59|F6ZV59_MOUSE Heterogeneous nuclear ribonucleoprotein D0 (Fragment) OS=Mus musculus OX=10090 GN=Hnrnpd PE=1 SV=1;tr|G5E8G0|G5E8G0_MOUSE H	9	20	19	11	15	17	11	10	14	16	10	45.4	43.1	38.354	355	355;216;287;336;150;107;131;25;565	0	89.842	35.8	44.8	44.8	30.7	12894000000	2576200000	3275000000	4931900000	2110700000	2727200000	3460200000	4604100000	2456200000
P60229	P60229	Eukaryotic translation initiation factor 3 subunit E	Eif3e	sp|P60229|EIF3E_MOUSE Eukaryotic translation initiation factor 3 subunit E OS=Mus musculus OX=10090 GN=Eif3e PE=1 SV=1	1	16	16	14	9	9	12	14	9	9	12	35.1	35.1	52.22	445	445	0	89.64	33	21.3	18.7	27.4	3795900000	1426500000	627410000	465180000	1276800000	1078500000	893280000	1022400000	968380000
O35857	O35857	Mitochondrial import inner membrane translocase subunit TIM44	Timm44	sp|O35857|TIM44_MOUSE Mitochondrial import inner membrane translocase subunit TIM44 OS=Mus musculus OX=10090 GN=Timm44 PE=1 SV=2	1	16	16	13	11	10	14	13	11	10	14	37.8	37.8	51.091	452	452	0	89.47	30.8	27.7	26.5	34.7	4274500000	1481100000	616640000	656500000	1520300000	1148000000	1036100000	1087000000	1200600000
P03975	P03975	IgE-binding protein	Iap	sp|P03975|IGEB_MOUSE IgE-binding protein OS=Mus musculus OX=10090 GN=Iap PE=2 SV=1	1	21	21	17	17	14	16	17	17	14	16	39.1	39.1	62.747	557	557	0	88.425	32.7	35.5	30.2	32.9	11929000000	2923300000	2503700000	2225700000	4276300000	3273800000	3132900000	2796200000	3637300000
Q6ZWZ7;Q9CPR4;B2RY53	Q6ZWZ7;Q9CPR4;B2RY53	60S ribosomal protein L17	Rpl17;Gm6133	tr|Q6ZWZ7|Q6ZWZ7_MOUSE 60S ribosomal protein L17 OS=Mus musculus OX=10090 GN=Rpl17 PE=1 SV=1;sp|Q9CPR4|RL17_MOUSE 60S ribosomal protein L17 OS=Mus musculus OX=10090 GN=Rpl17 PE=1 SV=3;tr|B2RY53|B2RY53_MOUSE 60S ribosomal protein L17 OS=Mus musculus OX=1009	3	13	13	9	11	10	7	9	11	10	7	46.7	46.7	21.397	184	184;184;190	0	88.104	41.8	46.7	41.8	41.3	11615000000	2613200000	2783100000	3011800000	3206800000	2567700000	3440600000	3464700000	3487500000
Q5SWN2;Q8VEE4	Q5SWN2;Q8VEE4	Replication protein A 70 kDa DNA-binding subunit;Replication protein A 70 kDa DNA-binding subunit, N-terminally processed	Rpa1	tr|Q5SWN2|Q5SWN2_MOUSE Replication protein A subunit OS=Mus musculus OX=10090 GN=Rpa1 PE=1 SV=2;sp|Q8VEE4|RFA1_MOUSE Replication protein A 70 kDa DNA-binding subunit OS=Mus musculus OX=10090 GN=Rpa1 PE=1 SV=1	2	9	9	7	6	5	6	7	6	5	6	21.9	21.9	71.413	644	644;623	0	87.634	16.8	14.6	13.4	15.1	1518500000	484900000	330560000	192560000	510470000	412420000	412430000	358210000	433320000
Q8BX70;A0A1L1SUY8;A0A1L1SS63;A0A1L1SSJ3	Q8BX70	Vacuolar protein sorting-associated protein 13C	Vps13c	sp|Q8BX70|VP13C_MOUSE Vacuolar protein sorting-associated protein 13C OS=Mus musculus OX=10090 GN=Vps13c PE=1 SV=2	4	27	27	17	10	9	20	17	10	9	20	9.5	9.5	420.08	3748	3748;771;757;76	0	87.445	6.2	3.6	3.1	7	2338300000	840820000	311340000	244920000	941180000	789610000	502360000	400380000	698780000
P63325;A0A338P7K4;A0A3B2W864;Q3UW83;A0A338P731	P63325;A0A338P7K4;A0A3B2W864;Q3UW83;A0A338P731	40S ribosomal protein S10	Rps10	sp|P63325|RS10_MOUSE 40S ribosomal protein S10 OS=Mus musculus OX=10090 GN=Rps10 PE=1 SV=1;tr|A0A338P7K4|A0A338P7K4_MOUSE 40S ribosomal protein S10 OS=Mus musculus OX=10090 GN=Rps10 PE=1 SV=1;tr|A0A3B2W864|A0A3B2W864_MOUSE Predicted gene, 49804 OS=Mus musc	5	14	14	7	10	9	9	7	10	9	9	68.5	68.5	18.916	165	165;169;287;154;107	0	87.378	49.7	63	55.2	49.7	6289400000	1077700000	1747500000	1634800000	1829400000	1688600000	1788900000	1859600000	1724400000
Q9ERD7;A0A1D5RM76	Q9ERD7	Tubulin beta-3 chain	Tubb3	sp|Q9ERD7|TBB3_MOUSE Tubulin beta-3 chain OS=Mus musculus OX=10090 GN=Tubb3 PE=1 SV=1	2	21	6	21	17	18	20	6	3	4	6	60.7	29.8	50.418	450	450;122	0	87.316	60.7	45.1	52.2	60.4	1824700000	589600000	206460000	217110000	811560000	526860000	351400000	421330000	552480000
Q8QZT1	Q8QZT1	Acetyl-CoA acetyltransferase, mitochondrial	Acat1	sp|Q8QZT1|THIL_MOUSE Acetyl-CoA acetyltransferase, mitochondrial OS=Mus musculus OX=10090 GN=Acat1 PE=1 SV=1	1	11	11	7	9	6	9	7	9	6	9	38.4	38.4	44.816	424	424	0	86.978	21.9	31.1	19.1	30.9	2663200000	662760000	776060000	391860000	832550000	667720000	892460000	737640000	623720000
P55096;A0A0G2JDI9	P55096;A0A0G2JDI9	ATP-binding cassette sub-family D member 3	Abcd3	sp|P55096|ABCD3_MOUSE ATP-binding cassette sub-family D member 3 OS=Mus musculus OX=10090 GN=Abcd3 PE=1 SV=2;tr|A0A0G2JDI9|A0A0G2JDI9_MOUSE ATP-binding cassette sub-family D member 3 OS=Mus musculus OX=10090 GN=Abcd3 PE=1 SV=1	2	9	9	8	5	4	9	8	5	4	9	20.2	20.2	75.474	659	659;549	0	86.739	18.4	12.1	9.7	20.2	2149000000	723010000	319640000	159840000	946490000	556990000	649540000	369120000	603660000
P61164;A0A494BB86;A0A494BAH0	P61164;A0A494BB86	Alpha-centractin	Actr1a	sp|P61164|ACTZ_MOUSE Alpha-centractin OS=Mus musculus OX=10090 GN=Actr1a PE=1 SV=1;tr|A0A494BB86|A0A494BB86_MOUSE Alpha-centractin OS=Mus musculus OX=10090 GN=Actr1a PE=1 SV=1	3	9	2	7	8	5	6	2	2	2	1	32.4	10.6	42.613	376	376;332;42	0	86.436	28.5	32.4	23.7	24.5	1567400000	653740000	398310000	183220000	332100000	509710000	0	380050000	0
P01863;P01865;P84751	P01863;P01865	Ig gamma-2A chain C region, A allele;Ig gamma-2A chain C region, membrane-bound form	Ighg;Igh-1a	sp|P01863|GCAA_MOUSE Ig gamma-2A chain C region, A allele OS=Mus musculus OX=10090 GN=Ighg PE=1 SV=1;sp|P01865|GCAM_MOUSE Ig gamma-2A chain C region, membrane-bound form OS=Mus musculus OX=10090 GN=Igh-1a PE=1 SV=3	3	11	9	3	4	7	11	2	3	6	9	42.7	37	36.389	330	330;398;237	0	86.401	16.7	21.8	30.6	42.7	30106000000	207130000	134530000	1501800000	28262000000	328810000	223430000	1406800000	23111000000
A0A140T8P6	A0A140T8P6			tr|A0A140T8P6|A0A140T8P6_MOUSE Immunoglobulin kappa variable 12-46 (Fragment) OS=Mus musculus OX=10090 GN=Igkv12-46 PE=1 SV=2	1	3	2	0	0	1	3	0	0	1	2	40.9	29.6	12.562	115	115	0	86.352	0	0	13	40.9	4859600000	0	0	18532000	4841100000	0	0	0	4234800000
Q5EBP8;P49312;V9GXF8	Q5EBP8;P49312	Heterogeneous nuclear ribonucleoprotein A1;Heterogeneous nuclear ribonucleoprotein A1, N-terminally processed	Hnrnpa1	tr|Q5EBP8|Q5EBP8_MOUSE Helix-destabilizing protein OS=Mus musculus OX=10090 GN=Hnrnpa1 PE=1 SV=1;sp|P49312|ROA1_MOUSE Heterogeneous nuclear ribonucleoprotein A1 OS=Mus musculus OX=10090 GN=Hnrnpa1 PE=1 SV=2	3	15	15	9	12	8	9	9	12	8	9	45.6	45.6	38.833	373	373;320;45	0	86.278	31.6	36.5	23.9	28.2	4626400000	1334500000	1630200000	765770000	895870000	1106500000	1310300000	1554000000	1288400000
Q99JY0;D3YXU1	Q99JY0	Trifunctional enzyme subunit beta, mitochondrial;3-ketoacyl-CoA thiolase	Hadhb	sp|Q99JY0|ECHB_MOUSE Trifunctional enzyme subunit beta, mitochondrial OS=Mus musculus OX=10090 GN=Hadhb PE=1 SV=1	2	17	17	9	14	9	13	9	14	9	13	50.7	50.7	51.386	475	475;173	0	86.057	25.5	40.6	30.9	45.3	4685700000	1266700000	1339600000	723910000	1355500000	1322000000	1472600000	1113000000	1228400000
P80316;E0CZA1	P80316	T-complex protein 1 subunit epsilon	Cct5	sp|P80316|TCPE_MOUSE T-complex protein 1 subunit epsilon OS=Mus musculus OX=10090 GN=Cct5 PE=1 SV=1	2	21	21	12	14	11	12	12	14	11	12	52.5	52.5	59.623	541	541;199	0	85.863	33.1	32	22.4	31.8	7612500000	2022200000	1419700000	1614100000	2556500000	1995100000	1696700000	2463500000	1777200000
Q9QXK3	Q9QXK3	Coatomer subunit gamma-2	Copg2	sp|Q9QXK3|COPG2_MOUSE Coatomer subunit gamma-2 OS=Mus musculus OX=10090 GN=Copg2 PE=1 SV=1	1	22	19	15	15	11	12	13	13	9	10	36.4	33.3	97.679	871	871	0	85.82	23.3	24.2	16.6	23	4294600000	1336400000	851430000	744900000	1361800000	1274100000	1087200000	1031100000	1220200000
Q8R0G9	Q8R0G9	Nuclear pore complex protein Nup133	Nup133	sp|Q8R0G9|NU133_MOUSE Nuclear pore complex protein Nup133 OS=Mus musculus OX=10090 GN=Nup133 PE=1 SV=2	1	23	23	12	10	9	18	12	10	9	18	28.7	28.7	128.62	1155	1155	0	85.568	14.6	14.1	10.5	22.2	3156300000	882310000	522630000	291850000	1459500000	835070000	712850000	619940000	1057900000
Q9QZD9;A2AE03	Q9QZD9	Eukaryotic translation initiation factor 3 subunit I	Eif3i	sp|Q9QZD9|EIF3I_MOUSE Eukaryotic translation initiation factor 3 subunit I OS=Mus musculus OX=10090 GN=Eif3i PE=1 SV=1	2	11	11	7	10	6	8	7	10	6	8	53.5	53.5	36.46	325	325;165	0	84.965	29.8	50.5	33.8	40.3	3809700000	1014300000	647440000	511160000	1636800000	1121300000	858820000	822600000	1095000000
A2AH85;O08810;G3UZ34;G3UXK8	A2AH85;O08810;G3UZ34	116 kDa U5 small nuclear ribonucleoprotein component	Eftud2	tr|A2AH85|A2AH85_MOUSE 116 kDa U5 small nuclear ribonucleoprotein component OS=Mus musculus OX=10090 GN=Eftud2 PE=1 SV=1;sp|O08810|U5S1_MOUSE 116 kDa U5 small nuclear ribonucleoprotein component OS=Mus musculus OX=10090 GN=Eftud2 PE=1 SV=1;tr|G3UZ34|G3UZ34	4	18	17	9	9	7	13	9	8	6	12	28.1	27.1	109.49	972	972;971;962;85	0	84.606	15.7	14.1	9.7	19.5	1505300000	425250000	359530000	218910000	501640000	354690000	457550000	428790000	380220000
A0A075B5K2;A0A0G2JDR3;A0A075B5J8;A0A140T8N0;P01641;P01639	A0A075B5K2;A0A0G2JDR3		Igkv9-124	tr|A0A075B5K2|A0A075B5K2_MOUSE Immunoglobulin kappa chain variable 9-124 OS=Mus musculus OX=10090 GN=Igkv9-124 PE=1 SV=7;tr|A0A0G2JDR3|A0A0G2JDR3_MOUSE Immunoglobulin kappa chain variable 9-124 (Fragment) OS=Mus musculus OX=10090 GN=Igkv9-124 PE=1 SV=4	6	4	4	0	0	1	4	0	0	1	4	62.1	62.1	10.419	95	95;117;116;117;117;130	0	83.858	0	0	18.9	62.1	1159300000	0	0	19214000	1140000000	0	0	0	997260000
Q5SWZ5;P97434;F6S5I0;F6RND9;F6XZM9	Q5SWZ5;P97434;F6S5I0;F6RND9	Myosin phosphatase Rho-interacting protein	Mprip	tr|Q5SWZ5|Q5SWZ5_MOUSE Myosin phosphatase Rho-interacting protein OS=Mus musculus OX=10090 GN=Mprip PE=1 SV=1;sp|P97434|MPRIP_MOUSE Myosin phosphatase Rho-interacting protein OS=Mus musculus OX=10090 GN=Mprip PE=1 SV=2;tr|F6S5I0|F6S5I0_MOUSE Myosin phospha	5	17	17	8	10	6	9	8	10	6	9	11.7	11.7	257.28	2269	2269;1024;848;1010;498	0	83.846	5.2	6.4	4.5	6.7	1454500000	360260000	443610000	217020000	433630000	393620000	468940000	340690000	402200000
Q8VDJ3;A0A087WP83;A0A087WQY9;A0A087WPC5;A0A087WS92;A0A087WPH2	Q8VDJ3;A0A087WP83	Vigilin	Hdlbp	sp|Q8VDJ3|VIGLN_MOUSE Vigilin OS=Mus musculus OX=10090 GN=Hdlbp PE=1 SV=1;tr|A0A087WP83|A0A087WP83_MOUSE Vigilin OS=Mus musculus OX=10090 GN=Hdlbp PE=1 SV=1	6	14	14	11	9	8	8	11	9	8	8	16	16	141.74	1268	1268;1199;129;141;178;22	0	83.246	12.8	10.8	9.9	9.5	2543300000	784750000	522570000	516730000	719300000	676290000	762340000	637630000	694000000
S4R1L5;S4R2P8;O88738;S4R268;A0A3Q4EH00;S4R1S3;S4R1R8;S4R2N7;REV__Q5NCS9;REV__S4R268;J3QP64	S4R1L5;S4R2P8;O88738	Baculoviral IAP repeat-containing protein 6	Birc6	tr|S4R1L5|S4R1L5_MOUSE Baculoviral IAP repeat-containing protein 6 OS=Mus musculus OX=10090 GN=Birc6 PE=1 SV=1;tr|S4R2P8|S4R2P8_MOUSE Baculoviral IAP repeat-containing protein 6 OS=Mus musculus OX=10090 GN=Birc6 PE=1 SV=1;sp|O88738|BIRC6_MOUSE Baculoviral	11	27	26	18	16	13	16	17	16	13	15	8.8	8.6	529.32	4853	4853;4869;4882;597;255;95;343;437;454;597;973	0	82.77	5.7	5.6	4	5.3	3067200000	871770000	596600000	924640000	674180000	962410000	821370000	867280000	790040000
E9Q9C3;Q9QZQ1;E9Q852;E9PYX7;F7C3I9;A0A668KLE6;D3Z7L2;D3YUD2	E9Q9C3;Q9QZQ1;E9Q852;E9PYX7	Afadin	Mllt4	tr|E9Q9C3|E9Q9C3_MOUSE Afadin OS=Mus musculus OX=10090 GN=Afdn PE=1 SV=1;sp|Q9QZQ1|AFAD_MOUSE Afadin OS=Mus musculus OX=10090 GN=Afdn PE=1 SV=3;tr|E9Q852|E9Q852_MOUSE Afadin OS=Mus musculus OX=10090 GN=Afdn PE=1 SV=2;tr|E9PYX7|E9PYX7_MOUSE Afadin OS=Mus mu	8	23	23	15	15	9	14	15	15	9	14	18.8	18.8	207.31	1827	1827;1820;1805;1663;380;87;221;229	0	82.753	13.1	12.9	7.2	11.3	2849900000	739080000	610870000	410770000	1089200000	752980000	694710000	556580000	985760000
A0A0A6YX18;Q8BVE3;A0A0A6YWP6;A0A0A6YVU0;A0A0A6YW86	A0A0A6YX18;Q8BVE3;A0A0A6YWP6	V-type proton ATPase subunit H	Atp6v1h	tr|A0A0A6YX18|A0A0A6YX18_MOUSE V-type proton ATPase subunit H OS=Mus musculus OX=10090 GN=Atp6v1h PE=1 SV=1;sp|Q8BVE3|VATH_MOUSE V-type proton ATPase subunit H OS=Mus musculus OX=10090 GN=Atp6v1h PE=1 SV=1;tr|A0A0A6YWP6|A0A0A6YWP6_MOUSE V-type proton ATPas	5	10	10	5	7	5	6	5	7	5	6	33.1	33.1	54.108	465	465;483;441;140;77	0	82.75	15.9	23.7	16.8	17.4	1874100000	618420000	551010000	345510000	359200000	589330000	507270000	521830000	487530000
Q80XR5;P26369;Q3KQM4	Q80XR5;P26369;Q3KQM4	Splicing factor U2AF 65 kDa subunit	U2af2	tr|Q80XR5|Q80XR5_MOUSE U2 snRNP auxiliary factor large subunit OS=Mus musculus OX=10090 GN=U2af2 PE=1 SV=1;sp|P26369|U2AF2_MOUSE Splicing factor U2AF 65 kDa subunit OS=Mus musculus OX=10090 GN=U2af2 PE=1 SV=3;tr|Q3KQM4|Q3KQM4_MOUSE U2 snRNP auxiliary facto	3	10	10	5	7	5	7	5	7	5	7	34.2	34.2	53.12	471	471;475;307	0	82.47	17.4	24.2	17.8	25.5	3372400000	895890000	1016700000	713470000	746280000	887970000	1288000000	1085700000	549920000
Q9JIK5	Q9JIK5	Nucleolar RNA helicase 2	Ddx21	sp|Q9JIK5|DDX21_MOUSE Nucleolar RNA helicase 2 OS=Mus musculus OX=10090 GN=Ddx21 PE=1 SV=3	1	20	20	14	9	12	15	14	9	12	15	32.1	32.1	93.55	851	851	0	82.323	20.8	14.6	18.4	26	3896800000	1160600000	459690000	653250000	1623200000	1068500000	984360000	892510000	1084200000
Q9D8N0	Q9D8N0	Elongation factor 1-gamma	Eef1g	sp|Q9D8N0|EF1G_MOUSE Elongation factor 1-gamma OS=Mus musculus OX=10090 GN=Eef1g PE=1 SV=3	1	15	15	11	15	12	12	11	15	12	12	34.3	34.3	50.06	437	437	0	82.234	28.6	34.3	29.3	29.1	5171800000	998160000	1514600000	1604800000	1054200000	1266300000	1691400000	1828500000	1203300000
Q01853	Q01853	Transitional endoplasmic reticulum ATPase	Vcp	sp|Q01853|TERA_MOUSE Transitional endoplasmic reticulum ATPase OS=Mus musculus OX=10090 GN=Vcp PE=1 SV=4	1	18	18	12	11	13	11	12	11	13	11	31.5	31.5	89.321	806	806	0	82.23	21	17.6	24.1	20.8	2562200000	567890000	363760000	709760000	920750000	555850000	661930000	827780000	722820000
Q64737;D6RCG1;A0A338P6X4;A0A338P676;A0A338P6T2;A0A338P6W0	Q64737	Trifunctional purine biosynthetic protein adenosine-3;Phosphoribosylamine--glycine ligase;Phosphoribosylformylglycinamidine cyclo-ligase;Phosphoribosylglycinamide formyltransferase	Gart	sp|Q64737|PUR2_MOUSE Trifunctional purine biosynthetic protein adenosine-3 OS=Mus musculus OX=10090 GN=Gart PE=1 SV=3	6	21	21	13	15	10	7	13	15	10	7	30	30	107.5	1010	1010;306;199;64;99;82	0	81.982	20.6	20.6	17.6	11.6	3122000000	980700000	631450000	976900000	532900000	805710000	834840000	1163000000	736310000
Q99LF4	Q99LF4	tRNA-splicing ligase RtcB homolog	Rtcb	sp|Q99LF4|RTCB_MOUSE RNA-splicing ligase RtcB homolog OS=Mus musculus OX=10090 GN=Rtcb PE=1 SV=1	1	22	22	15	15	13	16	15	15	13	16	48.7	48.7	55.249	505	505	0	81.949	40	39.4	35.4	38.2	4531700000	1207300000	1043300000	993630000	1287400000	1268900000	1084500000	1350400000	1288600000
F8WHU5;Q4VA53	F8WHU5;Q4VA53	Sister chromatid cohesion protein PDS5 homolog B	Pds5b	tr|F8WHU5|F8WHU5_MOUSE Sister chromatid cohesion protein PDS5 homolog B OS=Mus musculus OX=10090 GN=Pds5b PE=1 SV=1;sp|Q4VA53|PDS5B_MOUSE Sister chromatid cohesion protein PDS5 homolog B OS=Mus musculus OX=10090 GN=Pds5b PE=1 SV=1	2	23	22	15	10	11	17	14	9	10	16	20.6	19.7	164.76	1449	1449;1446	0	81.872	15.5	11.2	11.3	15.7	2587900000	811860000	433860000	342730000	999410000	657160000	706730000	603300000	733840000
P14131	P14131	40S ribosomal protein S16	Rps16	sp|P14131|RS16_MOUSE 40S ribosomal protein S16 OS=Mus musculus OX=10090 GN=Rps16 PE=1 SV=4	1	18	18	13	14	12	16	13	14	12	16	77.4	77.4	16.445	146	146	0	81.447	59.6	65.1	63.7	76	17639000000	4849300000	3503100000	4487200000	4799600000	5232100000	4515000000	5456300000	4254600000
P29341;Q9D4E6;Q62029;A0A2I3BR37;A2A5N3;F6ZAX1	P29341;Q9D4E6	Polyadenylate-binding protein 1;Polyadenylate-binding protein	Pabpc1;Pabpc6	sp|P29341|PABP1_MOUSE Polyadenylate-binding protein 1 OS=Mus musculus OX=10090 GN=Pabpc1 PE=1 SV=2;tr|Q9D4E6|Q9D4E6_MOUSE Polyadenylate-binding protein OS=Mus musculus OX=10090 GN=Pabpc6 PE=1 SV=1	6	22	16	11	17	12	14	8	13	9	9	45.3	34.4	70.67	636	636;643;628;126;607;118	0	80.809	23.3	33.6	22.5	30.2	5896300000	1308200000	1474000000	1199600000	1914400000	1428000000	1568600000	1556500000	1923200000
Q91Z50;P39749	Q91Z50;P39749	Flap endonuclease 1	Fen1	tr|Q91Z50|Q91Z50_MOUSE Flap endonuclease 1 OS=Mus musculus OX=10090 GN=Fen1 PE=1 SV=1;sp|P39749|FEN1_MOUSE Flap endonuclease 1 OS=Mus musculus OX=10090 GN=Fen1 PE=1 SV=1	2	11	11	9	4	9	6	9	4	9	6	41.6	41.6	42.623	380	380;378	0	79.837	38.2	19.2	33.4	23.9	3244200000	1200100000	341390000	660360000	1042300000	898290000	611540000	985730000	918220000
P62281;A0A1B0GRR3;A0A1B0GSE8	P62281;A0A1B0GRR3;A0A1B0GSE8	40S ribosomal protein S11	Rps11	sp|P62281|RS11_MOUSE 40S ribosomal protein S11 OS=Mus musculus OX=10090 GN=Rps11 PE=1 SV=3;tr|A0A1B0GRR3|A0A1B0GRR3_MOUSE 40S ribosomal protein S11 OS=Mus musculus OX=10090 GN=Rps11 PE=1 SV=1;tr|A0A1B0GSE8|A0A1B0GSE8_MOUSE 40S ribosomal protein S11 (Fragme	3	14	14	11	11	9	12	11	11	9	12	60.1	60.1	18.431	158	158;130;135	0	79.69	55.7	59.5	55.1	55.7	22454000000	5622700000	2834400000	6174900000	7822200000	5494300000	5146400000	7634900000	5843700000
P32921	P32921	Tryptophan--tRNA ligase, cytoplasmic;T1-TrpRS;T2-TrpRS	Wars	sp|P32921|SYWC_MOUSE Tryptophan--tRNA ligase, cytoplasmic OS=Mus musculus OX=10090 GN=Wars1 PE=1 SV=2	1	13	13	9	12	7	7	9	12	7	7	37.2	37.2	54.357	481	481	0	79.539	25.4	37.2	19.5	21.6	2912600000	498560000	1070800000	426910000	916360000	774840000	991060000	841450000	657960000
A0A1B0GSX7;Q6PFD9;B2RQL0;A0A140T8J8;A0A1B0GRB5;A0A1B0GRA7	A0A1B0GSX7;Q6PFD9	Nuclear pore complex protein Nup98-Nup96;Nuclear pore complex protein Nup98;Nuclear pore complex protein Nup96	Nup98	tr|A0A1B0GSX7|A0A1B0GSX7_MOUSE Nuclear pore complex protein Nup96 OS=Mus musculus OX=10090 GN=Nup98 PE=1 SV=1;sp|Q6PFD9|NUP98_MOUSE Nuclear pore complex protein Nup98-Nup96 OS=Mus musculus OX=10090 GN=Nup98 PE=1 SV=2	6	23	23	13	14	8	11	13	14	8	11	16.9	16.9	197.31	1816	1816;1816;1170;1187;967;984	0	79.084	10.3	10.1	6.6	8.4	2321200000	670460000	605720000	428700000	616290000	670280000	582310000	660300000	649480000
A2A6U3;Q80UG5;A2A6U5;A8Y5D3	A2A6U3;Q80UG5	Septin-9	Sept9	tr|A2A6U3|A2A6U3_MOUSE Septin-9 OS=Mus musculus OX=10090 GN=Septin9 PE=1 SV=1;sp|Q80UG5|SEPT9_MOUSE Septin-9 OS=Mus musculus OX=10090 GN=Septin9 PE=1 SV=1	4	19	19	13	11	9	11	13	11	9	11	52.6	52.6	63.772	565	565;583;242;74	0	79.026	32.6	33.5	24.8	24.2	3678800000	714900000	847420000	925440000	1191100000	971010000	940430000	1142200000	1015300000
Q5XJY5	Q5XJY5	Coatomer subunit delta	Arcn1	sp|Q5XJY5|COPD_MOUSE Coatomer subunit delta OS=Mus musculus OX=10090 GN=Arcn1 PE=1 SV=2	1	24	24	12	15	18	18	12	15	18	18	48.5	48.5	57.229	511	511	0	78.945	31.3	32.1	38.7	41.9	6128100000	1574500000	1017500000	1530500000	2005700000	1623500000	1488000000	1963300000	1553000000
P16045;A0A2R8VHJ0	P16045	Galectin-1	Lgals1	sp|P16045|LEG1_MOUSE Galectin-1 OS=Mus musculus OX=10090 GN=Lgals1 PE=1 SV=3	2	6	6	3	6	3	3	3	6	3	3	48.1	48.1	14.866	135	135;35	0	78.372	30.4	48.1	30.4	28.1	1747200000	307900000	738980000	277880000	422460000	375790000	661480000	541500000	433330000
A0A1L1STE6;Q9D6R2	A0A1L1STE6;Q9D6R2	Isocitrate dehydrogenase [NAD] subunit alpha, mitochondrial	Idh3a	tr|A0A1L1STE6|A0A1L1STE6_MOUSE Isocitrate dehydrogenase [NAD] subunit, mitochondrial OS=Mus musculus OX=10090 GN=Idh3a PE=1 SV=1;sp|Q9D6R2|IDH3A_MOUSE Isocitrate dehydrogenase [NAD] subunit alpha, mitochondrial OS=Mus musculus OX=10090 GN=Idh3a PE=1 SV=1	2	13	13	9	10	12	10	9	10	12	10	36.7	36.7	41.52	384	384;366	0	78.316	25	34.1	36.7	33.1	8860500000	2387900000	2249200000	1858200000	2365200000	2620900000	2217300000	2368100000	2517700000
G5E896;A0A0R4J1Q0;D6RE33;Q3UJB9;F6ZJ27;F6V5I7	G5E896;A0A0R4J1Q0;D6RE33;Q3UJB9	Enhancer of mRNA-decapping protein 4	Edc4	tr|G5E896|G5E896_MOUSE Enhancer of mRNA-decapping protein 4 OS=Mus musculus OX=10090 GN=Edc4 PE=1 SV=1;tr|A0A0R4J1Q0|A0A0R4J1Q0_MOUSE Enhancer of mRNA-decapping protein 4 OS=Mus musculus OX=10090 GN=Edc4 PE=1 SV=1;tr|D6RE33|D6RE33_MOUSE Enhancer of mRNA-de	6	15	15	10	6	6	9	10	6	6	9	17.6	17.6	152.48	1406	1406;1390;1318;1406;427;265	0	78.015	13.1	7.6	5.3	11.4	1503100000	562150000	275940000	204600000	460400000	451810000	343870000	378340000	419120000
Q3TQ29;Q3UR91;Q80U58;F6YD01;E9Q4Q6;E9PW51;E9Q765	Q3TQ29;Q3UR91;Q80U58	Pumilio homolog 2	Pum2	tr|Q3TQ29|Q3TQ29_MOUSE Pumilio homolog 2 OS=Mus musculus OX=10090 GN=Pum2 PE=1 SV=1;tr|Q3UR91|Q3UR91_MOUSE Pumilio homolog 2 OS=Mus musculus OX=10090 GN=Pum2 PE=1 SV=1;sp|Q80U58|PUM2_MOUSE Pumilio homolog 2 OS=Mus musculus OX=10090 GN=Pum2 PE=1 SV=2	7	14	11	6	7	8	9	4	6	7	8	18.1	15.5	105.64	980	980;1064;1066;222;185;262;109	0	77.986	7.9	10.5	10	11.8	2062400000	322040000	249410000	417300000	1073700000	470160000	399700000	524640000	733940000
E9Q586;E9Q3M3;D3YX34;O08788;D3Z2M9;D3YYG9	E9Q586;E9Q3M3;D3YX34;O08788	Dynactin subunit 1	Dctn1	tr|E9Q586|E9Q586_MOUSE Dynactin subunit 1 OS=Mus musculus OX=10090 GN=Dctn1 PE=1 SV=1;tr|E9Q3M3|E9Q3M3_MOUSE Dynactin subunit 1 OS=Mus musculus OX=10090 GN=Dctn1 PE=1 SV=1;tr|D3YX34|D3YX34_MOUSE Dynactin subunit 1 OS=Mus musculus OX=10090 GN=Dctn1 PE=1 SV=	6	22	22	17	12	7	17	17	12	7	17	25.7	25.7	136.85	1239	1239;1264;1142;1281;159;189	0	77.888	20.2	15.2	8.1	19.8	2443200000	909440000	425330000	235870000	872570000	694000000	735080000	557800000	551840000
Q920E5;A0A0G2JEA5;A0A0G2JDJ5;A0A0G2JEB3;A0A0G2JE82	Q920E5;A0A0G2JEA5	Farnesyl pyrophosphate synthase	Fdps	sp|Q920E5|FPPS_MOUSE Farnesyl pyrophosphate synthase OS=Mus musculus OX=10090 GN=Fdps PE=1 SV=1;tr|A0A0G2JEA5|A0A0G2JEA5_MOUSE Predicted gene 43738 OS=Mus musculus OX=10090 GN=Gm43738 PE=4 SV=1	5	9	9	7	5	7	3	7	5	7	3	31.7	31.7	40.581	353	353;862;121;225;240	0	77.781	25.2	17.3	26.1	13.3	2457300000	664870000	501390000	814970000	476100000	641020000	695340000	849840000	607620000
P97377;Q80YP0	P97377	Cyclin-dependent kinase 2	Cdk2	sp|P97377|CDK2_MOUSE Cyclin-dependent kinase 2 OS=Mus musculus OX=10090 GN=Cdk2 PE=1 SV=2	2	14	12	11	11	8	8	10	9	6	7	54.9	49.4	38.978	346	346;303	0	77.766	44.8	46.5	32.7	35	4439100000	1189700000	1257200000	785730000	1206500000	1209600000	1506000000	1037600000	1165600000
Q8BGD9;B2RWE8	Q8BGD9	Eukaryotic translation initiation factor 4B	Eif4b	sp|Q8BGD9|IF4B_MOUSE Eukaryotic translation initiation factor 4B OS=Mus musculus OX=10090 GN=Eif4b PE=1 SV=1	2	10	10	5	4	5	7	5	4	5	7	20.3	20.3	68.839	611	611;403	0	77.554	12.4	7.4	12.6	15.1	677840000	129990000	184910000	121510000	241420000	169080000	235900000	189720000	147400000
B2M1R7;Q61990;A0A2R8VI25;A0A2R8W6L5;A0A2R8VHG2;A0A2R8VHY9;A0A2R8VJY1;A0A2R8VHZ0;P57722;A0A2R8VI92;E9Q7D8;G3UYM5	B2M1R7;Q61990;A0A2R8VI25;A0A2R8W6L5;A0A2R8VHG2;A0A2R8VHY9;A0A2R8VJY1;A0A2R8VHZ0	Poly(rC)-binding protein 2	Pcbp2	tr|B2M1R7|B2M1R7_MOUSE Poly(rC)-binding protein 2 OS=Mus musculus OX=10090 GN=Pcbp2 PE=1 SV=1;sp|Q61990|PCBP2_MOUSE Poly(rC)-binding protein 2 OS=Mus musculus OX=10090 GN=Pcbp2 PE=1 SV=1;tr|A0A2R8VI25|A0A2R8VI25_MOUSE Poly(rC)-binding protein 2 OS=Mus musc	12	16	1	11	10	10	14	1	0	1	1	67	3.3	38.15	361	361;362;316;224;186;249;205;231;371;181;226;161	0	77.259	50.4	44.3	44	62.6	29811000000	8729900000	5117300000	6332400000	9631000000	7885200000	7542600000	8408500000	8161900000
Q9Z1X4;A0A1L1STE4;Q45VK5;A0A1L1SQR7;A0A1L1SR62;A0A1L1SQ69;A0A1L1SSU8;A0A1L1ST48	Q9Z1X4;A0A1L1STE4;Q45VK5	Interleukin enhancer-binding factor 3	Ilf3	sp|Q9Z1X4|ILF3_MOUSE Interleukin enhancer-binding factor 3 OS=Mus musculus OX=10090 GN=Ilf3 PE=1 SV=2;tr|A0A1L1STE4|A0A1L1STE4_MOUSE Interleukin enhancer-binding factor 3 OS=Mus musculus OX=10090 GN=Ilf3 PE=1 SV=1;tr|Q45VK5|Q45VK5_MOUSE Interleukin enhance	8	11	11	7	5	9	7	7	5	9	7	20.2	20.2	96.02	898	898;908;703;177;74;77;168;214	0	76.355	13.3	13	15	15	1633300000	358470000	302450000	519910000	452460000	283940000	540160000	517880000	481760000
P60710;E9Q1F2;E9Q5F4;G3UZ07;F8WGM8;E9Q2D1;F6WX90;A0A0U1RQ96;V9GXQ2;E9Q3M9	P60710;E9Q1F2;E9Q5F4;G3UZ07	Actin, cytoplasmic 1;Actin, cytoplasmic 1, N-terminally processed	Actb;Actg1	sp|P60710|ACTB_MOUSE Actin, cytoplasmic 1 OS=Mus musculus OX=10090 GN=Actb PE=1 SV=1;tr|E9Q1F2|E9Q1F2_MOUSE Actin, cytoplasmic 1 OS=Mus musculus OX=10090 GN=Actb PE=1 SV=1;tr|E9Q5F4|E9Q5F4_MOUSE Actin, cytoplasmic 1 (Fragment) OS=Mus musculus OX=10090 GN=A	10	37	1	33	36	33	32	1	1	1	1	81.9	4.5	41.736	375	375;295;265;268;105;108;43;195;156;1175	0	76.129	79.2	81.9	76	80.3	22823000000	5551800000	7134600000	5397000000	4740000000	0	0	0	3954900000
P97370	P97370	Sodium/potassium-transporting ATPase subunit beta-3	Atp1b3	sp|P97370|AT1B3_MOUSE Sodium/potassium-transporting ATPase subunit beta-3 OS=Mus musculus OX=10090 GN=Atp1b3 PE=1 SV=1	1	9	9	4	6	6	6	4	6	6	6	30.9	30.9	31.775	278	278	0	76.103	19.1	30.9	30.6	25.2	3607300000	863950000	992590000	910930000	839880000	781730000	1316000000	1022300000	963900000
A2AU62;Q64012;A2AU61;A2AU60	A2AU62;Q64012;A2AU61;A2AU60	RNA-binding protein Raly	Raly	tr|A2AU62|A2AU62_MOUSE RNA-binding protein Raly (Fragment) OS=Mus musculus OX=10090 GN=Raly PE=1 SV=1;sp|Q64012|RALY_MOUSE RNA-binding protein Raly OS=Mus musculus OX=10090 GN=Raly PE=1 SV=3;tr|A2AU61|A2AU61_MOUSE RNA-binding protein Raly (Fragment) OS=Mus	4	13	13	11	10	11	10	11	10	11	10	55.7	55.7	31.69	298	298;312;211;141	0	76.022	50.3	53.4	52.7	45.3	3316700000	836550000	637240000	901400000	941540000	872990000	861450000	1087500000	841640000
A0A0R4IZW8;O88456;A0A0R4J1C2;Q9D7J7	A0A0R4IZW8;O88456;A0A0R4J1C2	Calpain small subunit 1	Capns1	tr|A0A0R4IZW8|A0A0R4IZW8_MOUSE Calcium-activated neutral proteinase small subunit OS=Mus musculus OX=10090 GN=Capns1 PE=1 SV=1;sp|O88456|CPNS1_MOUSE Calpain small subunit 1 OS=Mus musculus OX=10090 GN=Capns1 PE=1 SV=1;tr|A0A0R4J1C2|A0A0R4J1C2_MOUSE Calcium	4	8	8	7	1	7	6	7	1	7	6	42.5	42.5	28.406	268	268;269;200;247	0	75.983	39.2	5.6	33.6	36.6	1396600000	535300000	38800000	418750000	403790000	487600000	105520000	653460000	205140000
Q91YW3	Q91YW3	DnaJ homolog subfamily C member 3	Dnajc3	sp|Q91YW3|DNJC3_MOUSE DnaJ homolog subfamily C member 3 OS=Mus musculus OX=10090 GN=Dnajc3 PE=1 SV=1	1	6	6	0	6	0	0	0	6	0	0	16.7	16.7	57.463	504	504	0	75.945	0	16.7	0	0	460620000	0	460620000	0	0	0	608800000	0	0
G5E870;A0A087WNZ7;A0A087WRV6;A0A0B4J1N9;A0A087WSG4;A0A087WP92;A0A087WQ02;A0A087WS65;A0A087WS33;Q3TP48	G5E870;A0A087WNZ7	E3 ubiquitin-protein ligase TRIP12	Trip12	sp|G5E870|TRIPC_MOUSE E3 ubiquitin-protein ligase TRIP12 OS=Mus musculus OX=10090 GN=Trip12 PE=1 SV=1;tr|A0A087WNZ7|A0A087WNZ7_MOUSE E3 ubiquitin-protein ligase TRIP12 OS=Mus musculus OX=10090 GN=Trip12 PE=1 SV=1	10	21	21	14	10	8	12	14	10	8	12	14.6	14.6	224.13	2025	2025;1992;830;982;213;423;346;65;98;146	0	75.898	9.8	7	6.3	9	1712400000	645680000	231840000	298690000	536220000	509780000	406300000	472930000	416910000
Q8CG48;B1AWH6	Q8CG48	Structural maintenance of chromosomes protein 2	Smc2	sp|Q8CG48|SMC2_MOUSE Structural maintenance of chromosomes protein 2 OS=Mus musculus OX=10090 GN=Smc2 PE=1 SV=2	2	14	14	9	4	5	9	9	4	5	9	16.1	16.1	134.24	1191	1191;471	0	75.814	9.5	5	6.7	10.6	1279400000	423200000	175720000	198500000	482000000	392660000	302730000	292580000	344810000
J3QMG3;Q60931	J3QMG3;Q60931	Voltage-dependent anion-selective channel protein 3	Vdac3	tr|J3QMG3|J3QMG3_MOUSE Voltage-dependent anion-selective channel protein 3 OS=Mus musculus OX=10090 GN=Vdac3 PE=1 SV=1;sp|Q60931|VDAC3_MOUSE Voltage-dependent anion-selective channel protein 3 OS=Mus musculus OX=10090 GN=Vdac3 PE=1 SV=1	2	6	6	5	4	5	3	5	4	5	3	22.2	22.2	30.851	284	284;283	0	74.519	18.3	18	18.3	12.3	1119900000	338600000	220480000	182640000	378160000	356700000	248050000	265480000	325840000
Q9CW03	Q9CW03	Structural maintenance of chromosomes protein 3	Smc3	sp|Q9CW03|SMC3_MOUSE Structural maintenance of chromosomes protein 3 OS=Mus musculus OX=10090 GN=Smc3 PE=1 SV=2	1	15	15	10	6	4	7	10	6	4	7	16.8	16.8	141.55	1217	1217	0	74.131	10.8	6.7	4.4	7.6	957340000	342020000	150160000	122030000	343120000	262580000	0	292340000	244440000
E9PUM4;A0A1L1SQ51;Q71LX4;Q8CDM9;A0A1L1SRI1;A0A1L1SQP9	E9PUM4;A0A1L1SQ51;Q71LX4;Q8CDM9;A0A1L1SRI1	Talin-2	Tln2	tr|E9PUM4|E9PUM4_MOUSE Talin-2 OS=Mus musculus OX=10090 GN=Tln2 PE=1 SV=1;tr|A0A1L1SQ51|A0A1L1SQ51_MOUSE Talin-2 OS=Mus musculus OX=10090 GN=Tln2 PE=1 SV=1;sp|Q71LX4|TLN2_MOUSE Talin-2 OS=Mus musculus OX=10090 GN=Tln2 PE=1 SV=3;tr|Q8CDM9|Q8CDM9_MOUSE Talin	6	30	18	18	13	9	18	9	5	5	10	15.8	11	271.66	2542	2542;2544;2375;1452;1471;923	0	74.098	10.3	6.2	5.2	9.6	1123900000	542340000	99210000	186980000	295320000	363280000	0	329410000	348860000
Q9R0N0	Q9R0N0	Galactokinase	Galk1	sp|Q9R0N0|GALK1_MOUSE Galactokinase OS=Mus musculus OX=10090 GN=Galk1 PE=1 SV=2	1	18	18	14	12	13	13	14	12	13	13	37.2	37.2	42.295	392	392	0	74.064	31.4	25.5	31.6	30.6	6912200000	1972200000	1478300000	1773700000	1688000000	2011700000	2158200000	2133600000	1344200000
P62196;Q8K1K2	P62196;Q8K1K2	26S protease regulatory subunit 8	Psmc5	sp|P62196|PRS8_MOUSE 26S proteasome regulatory subunit 8 OS=Mus musculus OX=10090 GN=Psmc5 PE=1 SV=1;tr|Q8K1K2|Q8K1K2_MOUSE 26S proteasome regulatory subunit 8 OS=Mus musculus OX=10090 GN=Psmc5 PE=1 SV=1	2	16	16	10	11	12	9	10	11	12	9	53.4	53.4	45.626	406	406;348	0	73.951	37.2	37.4	42.4	33.7	3132600000	801410000	734440000	780510000	816190000	856470000	786540000	943140000	905350000
Q9D0M3;A0A2R8VHK1	Q9D0M3;A0A2R8VHK1	Cytochrome c1, heme protein, mitochondrial	Cyc1	sp|Q9D0M3|CY1_MOUSE Cytochrome c1, heme protein, mitochondrial OS=Mus musculus OX=10090 GN=Cyc1 PE=1 SV=1;tr|A0A2R8VHK1|A0A2R8VHK1_MOUSE Cytochrome c1, heme protein, mitochondrial (Fragment) OS=Mus musculus OX=10090 GN=Cyc1 PE=1 SV=1	2	6	6	6	4	2	5	6	4	2	5	20.6	20.6	35.327	325	325;165	0	73.634	20.6	17.2	11.1	20.3	1690800000	629190000	320620000	189630000	551380000	458390000	436900000	348010000	536240000
P68134;P68033;P63268;P62737;D3Z2K3;A0A494B9T3;D3YZY0;A0A1D5RM20	P68134;P68033;P63268;P62737;D3Z2K3;A0A494B9T3;D3YZY0;A0A1D5RM20	Actin, alpha skeletal muscle;Actin, alpha cardiac muscle 1;Actin, gamma-enteric smooth muscle;Actin, aortic smooth muscle	Acta1;Actc1;Actg2;Acta2	sp|P68134|ACTS_MOUSE Actin, alpha skeletal muscle OS=Mus musculus OX=10090 GN=Acta1 PE=1 SV=1;sp|P68033|ACTC_MOUSE Actin, alpha cardiac muscle 1 OS=Mus musculus OX=10090 GN=Actc1 PE=1 SV=1;sp|P63268|ACTH_MOUSE Actin, gamma-enteric smooth muscle OS=Mus musc	8	24	3	20	23	20	19	2	3	2	2	34.7	8.8	42.051	377	377;377;376;377;195;214;221;151	0	73.441	33.2	34.7	33.2	33.2	123270000000	22953000000	35923000000	20312000000	44085000000	28661000000	50225000000	25336000000	19257000000
Q8R1B4;M0QWV3	Q8R1B4	Eukaryotic translation initiation factor 3 subunit C	Eif3c	sp|Q8R1B4|EIF3C_MOUSE Eukaryotic translation initiation factor 3 subunit C OS=Mus musculus OX=10090 GN=Eif3c PE=1 SV=1	2	24	24	19	12	13	17	19	12	13	17	28.6	28.6	105.53	911	911;249	0	73.097	22.3	15.1	18.1	21.6	4388800000	1262200000	478780000	996860000	1650900000	1200100000	1030000000	1113400000	1187200000
Q99J99;A0A2R8VHT1;A0A2R8VHE5	Q99J99;A0A2R8VHT1	3-mercaptopyruvate sulfurtransferase	Mpst	sp|Q99J99|THTM_MOUSE 3-mercaptopyruvate sulfurtransferase OS=Mus musculus OX=10090 GN=Mpst PE=1 SV=4;tr|A0A2R8VHT1|A0A2R8VHT1_MOUSE 3-mercaptopyruvate sulfurtransferase (Fragment) OS=Mus musculus OX=10090 GN=Mpst PE=1 SV=1	3	12	12	10	7	8	7	10	7	8	7	54.9	54.9	33.097	297	297;169;55	0	72.892	41.4	32.7	33	33.3	2772800000	790670000	425970000	763850000	792330000	792780000	570330000	936820000	716080000
Q6R891	Q6R891	Neurabin-2	Ppp1r9b	sp|Q6R891|NEB2_MOUSE Neurabin-2 OS=Mus musculus OX=10090 GN=Ppp1r9b PE=1 SV=1	1	20	19	11	15	8	11	11	15	8	10	31.3	30.1	89.519	817	817	0	72.855	15.9	25.5	14.1	21.7	4089200000	781350000	1355100000	573260000	1379600000	935180000	1455500000	1024200000	1010300000
P99027;A0A5F8MPY2	P99027;A0A5F8MPY2	60S acidic ribosomal protein P2	Rplp2	sp|P99027|RLA2_MOUSE 60S acidic ribosomal protein P2 OS=Mus musculus OX=10090 GN=Rplp2 PE=1 SV=3;tr|A0A5F8MPY2|A0A5F8MPY2_MOUSE 60S acidic ribosomal protein P2 OS=Mus musculus OX=10090 GN=Rplp2-ps1 PE=3 SV=1	2	4	4	4	2	4	2	4	2	4	2	47	47	11.651	115	115;115	0	72.833	47	42.6	47	42.6	2328700000	686290000	136820000	261880000	1243700000	527200000	391210000	488560000	885470000
Q9JHW4;A0A0N4SUV6;A0A0N4SVA4;A0A0N4SWD9;A0A0N4SUU3	Q9JHW4;A0A0N4SUV6	Selenocysteine-specific elongation factor	Eefsec	sp|Q9JHW4|SELB_MOUSE Selenocysteine-specific elongation factor OS=Mus musculus OX=10090 GN=Eefsec PE=1 SV=2;tr|A0A0N4SUV6|A0A0N4SUV6_MOUSE Selenocysteine-specific elongation factor OS=Mus musculus OX=10090 GN=Eefsec PE=1 SV=1	5	10	10	4	7	6	4	4	7	6	4	23.3	23.3	63.538	583	583;534;254;242;266	0	72.781	8.6	16.3	13.2	11.3	938130000	186360000	331840000	260310000	159610000	250370000	343630000	334730000	171160000
Q9CW46;A0A1L1SRY4	Q9CW46;A0A1L1SRY4	Ribonucleoprotein PTB-binding 1	Raver1	sp|Q9CW46|RAVR1_MOUSE Ribonucleoprotein PTB-binding 1 OS=Mus musculus OX=10090 GN=Raver1 PE=1 SV=2;tr|A0A1L1SRY4|A0A1L1SRY4_MOUSE Predicted gene, 38431 (Fragment) OS=Mus musculus OX=10090 GN=Gm38431 PE=1 SV=1	2	10	10	5	6	3	5	5	6	3	5	25.5	25.5	79.381	748	748;488	0	72.459	12.2	13.2	8.6	13.4	1639000000	554960000	243010000	193420000	647640000	462130000	259370000	514770000	455560000
Q99K48;B1AXT0	Q99K48	Non-POU domain-containing octamer-binding protein	Nono	sp|Q99K48|NONO_MOUSE Non-POU domain-containing octamer-binding protein OS=Mus musculus OX=10090 GN=Nono PE=1 SV=3	2	16	14	9	13	8	11	8	11	8	10	37	34	54.54	473	473;98	0	71.409	20.3	35.3	23.3	28.5	4470700000	1017600000	1125800000	1094000000	1233300000	1084400000	1377100000	1418300000	1113800000
Q80X82;F6UJ99;D3Z2M2;S4R2Q3	Q80X82	Symplekin	Sympk	sp|Q80X82|SYMPK_MOUSE Symplekin OS=Mus musculus OX=10090 GN=Sympk PE=1 SV=2	4	20	20	12	8	4	9	12	8	4	9	22.4	22.4	142.62	1288	1288;143;198;234	0	71.379	15.5	9.2	6	9.8	1865600000	757830000	416760000	187260000	503710000	567750000	445540000	401950000	575260000
P09103;E9Q8G8	P09103	Protein disulfide-isomerase	P4hb	sp|P09103|PDIA1_MOUSE Protein disulfide-isomerase OS=Mus musculus OX=10090 GN=P4hb PE=1 SV=2	2	10	10	0	6	0	5	0	6	0	5	19.6	19.6	57.058	509	509;165	0	71.318	0	12	0	9.6	367610000	0	127610000	0	240010000	0	0	0	209950000
Q91YT7;E9PW90;F6Y6H7	Q91YT7	YTH domain-containing family protein 2	Ythdf2	sp|Q91YT7|YTHD2_MOUSE YTH domain-containing family protein 2 OS=Mus musculus OX=10090 GN=Ythdf2 PE=1 SV=1	3	6	4	3	6	2	1	2	4	2	1	13.6	9.7	62.279	579	579;51;100	0	71.293	5.7	13.6	4.1	1.9	939260000	232190000	407730000	101990000	197340000	205550000	522300000	174630000	0
P01867	P01867	Ig gamma-2B chain C region	Igh-3	sp|P01867|IGG2B_MOUSE Ig gamma-2B chain C region OS=Mus musculus OX=10090 GN=Igh-3 PE=1 SV=3	1	11	2	5	4	8	11	0	1	1	2	44.8	12.6	44.259	404	404	0	70.749	19.8	19.3	30.9	44.8	3578200000	0	19682000	267920000	3290600000	0	0	391060000	2832600000
P61290;A2A4J1;A2A4J3	P61290;A2A4J1	Proteasome activator complex subunit 3	Psme3	sp|P61290|PSME3_MOUSE Proteasome activator complex subunit 3 OS=Mus musculus OX=10090 GN=Psme3 PE=1 SV=1;tr|A2A4J1|A2A4J1_MOUSE Proteasome activator complex subunit 3 (Fragment) OS=Mus musculus OX=10090 GN=Psme3 PE=1 SV=1	3	10	10	8	7	8	7	8	7	8	7	50.8	50.8	29.506	254	254;203;154	0	70.733	38.2	34.3	40.9	33.1	4079800000	1309800000	577120000	1011900000	1181000000	1253300000	861760000	1151600000	1112200000
P62830;A2A6F8	P62830	60S ribosomal protein L23	Rpl23	sp|P62830|RL23_MOUSE 60S ribosomal protein L23 OS=Mus musculus OX=10090 GN=Rpl23 PE=1 SV=1	2	11	11	10	9	10	8	10	9	10	8	67.9	67.9	14.865	140	140;60	0	70.671	67.1	66.4	67.9	59.3	15322000000	4277900000	3462700000	2842800000	4738800000	4133600000	4188700000	4139700000	4135000000
P14148;F6XI62	P14148;F6XI62	60S ribosomal protein L7	Rpl7	sp|P14148|RL7_MOUSE 60S ribosomal protein L7 OS=Mus musculus OX=10090 GN=Rpl7 PE=1 SV=2;tr|F6XI62|F6XI62_MOUSE 60S ribosomal protein L7 (Fragment) OS=Mus musculus OX=10090 GN=Rpl7 PE=1 SV=1	2	19	18	11	14	13	14	10	14	12	13	41.5	39.3	31.419	270	270;279	0	70.339	31.9	36.3	31.9	33	13441000000	3153900000	2967600000	2650900000	4668300000	3403400000	3475600000	3970200000	3725200000
Q9CZ13;A0A0A6YWX6;A0A0A6YW82;Q9CXT8	Q9CZ13	Cytochrome b-c1 complex subunit 1, mitochondrial	Uqcrc1	sp|Q9CZ13|QCR1_MOUSE Cytochrome b-c1 complex subunit 1, mitochondrial OS=Mus musculus OX=10090 GN=Uqcrc1 PE=1 SV=2	4	10	10	6	7	3	6	6	7	3	6	28.3	28.3	52.851	480	480;162;191;489	0	70.293	15	18.3	10.2	17.7	1194500000	307980000	322300000	184090000	380140000	289180000	279640000	254330000	480490000
A2BGG7;P62960	A2BGG7;P62960	Nuclease-sensitive element-binding protein 1	Ybx1	tr|A2BGG7|A2BGG7_MOUSE Y-box-binding protein 1 (Fragment) OS=Mus musculus OX=10090 GN=Ybx1 PE=1 SV=1;sp|P62960|YBOX1_MOUSE Y-box-binding protein 1 OS=Mus musculus OX=10090 GN=Ybx1 PE=1 SV=3	2	3	3	1	1	3	2	1	1	3	2	36.4	36.4	24.74	214	214;322	0	69.618	14	14	36.4	22.9	736680000	207770000	122490000	93703000	312720000	229660000	0	0	251670000
A2AS98;P28660;Q8K1X4	A2AS98;P28660	Nck-associated protein 1	Nckap1	tr|A2AS98|A2AS98_MOUSE Nck-associated protein 1 OS=Mus musculus OX=10090 GN=Nckap1 PE=1 SV=1;sp|P28660|NCKP1_MOUSE Nck-associated protein 1 OS=Mus musculus OX=10090 GN=Nckap1 PE=1 SV=2	3	24	24	12	15	9	15	12	15	9	15	26.3	26.3	129.51	1134	1134;1128;1134	0	69.46	14.6	19.2	10.8	16.2	3101700000	924450000	877390000	515560000	784290000	887510000	963430000	870790000	712540000
Q80VP0	Q80VP0	Tectonin beta-propeller repeat-containing protein 1	Tecpr1	sp|Q80VP0|TCPR1_MOUSE Tectonin beta-propeller repeat-containing protein 1 OS=Mus musculus OX=10090 GN=Tecpr1 PE=1 SV=1	1	15	15	8	12	3	7	8	12	3	7	19.7	19.7	130.26	1166	1166	0	69.156	11.5	15.4	4.8	9.9	1783700000	498010000	624760000	191910000	468990000	418660000	742210000	355780000	464560000
P62702;V9GWY0	P62702;V9GWY0	40S ribosomal protein S4, X isoform;40S ribosomal protein S4	Rps4x;Gm15013	sp|P62702|RS4X_MOUSE 40S ribosomal protein S4, X isoform OS=Mus musculus OX=10090 GN=Rps4x PE=1 SV=2;tr|V9GWY0|V9GWY0_MOUSE 40S ribosomal protein S4 OS=Mus musculus OX=10090 GN=Gm15013 PE=3 SV=1	2	24	24	18	20	19	14	18	20	19	14	70.3	70.3	29.597	263	263;266	0	69.043	58.9	65	65	45.6	34265000000	8752000000	6937100000	7753500000	10823000000	7757700000	8665100000	9153200000	11198000000
P43277	P43277	Histone H1.3	Hist1h1d	sp|P43277|H13_MOUSE Histone H1.3 OS=Mus musculus OX=10090 GN=H1-3 PE=1 SV=2	1	12	3	8	10	9	10	2	3	2	3	38	9.5	22.099	221	221	0	69.021	35.7	32.1	35.7	32.6	5858500000	738770000	1543300000	969620000	2606800000	1097600000	1701600000	1548000000	1822500000
P46460;G3UX86;G3UX98	P46460	Vesicle-fusing ATPase	Nsf	sp|P46460|NSF_MOUSE Vesicle-fusing ATPase OS=Mus musculus OX=10090 GN=Nsf PE=1 SV=2	3	24	24	17	18	13	12	17	18	13	12	35.6	35.6	82.613	744	744;210;76	0	69.014	26.3	27	20.4	17.1	3660200000	1116700000	962580000	793160000	787840000	1013200000	1031000000	970100000	1085500000
A0A0U1RNK7;A2A9M5;E9PX48;A2A9M4;Q8R1A4;A0A0U1RNY4;A2AW79;F6ZJ55;A0A0U1RPH6;Q8C147	A0A0U1RNK7;A2A9M5;E9PX48;A2A9M4;Q8R1A4	Dedicator of cytokinesis protein 7	Dock7	tr|A0A0U1RNK7|A0A0U1RNK7_MOUSE Dedicator of cytokinesis protein 7 OS=Mus musculus OX=10090 GN=Dock7 PE=1 SV=1;tr|A2A9M5|A2A9M5_MOUSE Dedicator of cytokinesis protein 7 OS=Mus musculus OX=10090 GN=Dock7 PE=1 SV=1;tr|E9PX48|E9PX48_MOUSE Dedicator of cytokine	10	34	31	13	22	12	20	12	19	11	19	21.4	20.2	238.09	2098	2098;2128;2100;2130;2130;811;247;255;46;2100	0	68.696	8.3	13.9	8.6	12.1	3934400000	889240000	1140000000	820190000	1085000000	1084400000	1235900000	937850000	1143500000
A2AGN7;B7ZCF1;O88685;A0A087WPH7;F6Q2E3	A2AGN7;B7ZCF1;O88685;A0A087WPH7	26S protease regulatory subunit 6A	Psmc3	tr|A2AGN7|A2AGN7_MOUSE 26S proteasome regulatory subunit 6A OS=Mus musculus OX=10090 GN=Psmc3 PE=1 SV=1;tr|B7ZCF1|B7ZCF1_MOUSE 26S proteasome regulatory subunit 6A OS=Mus musculus OX=10090 GN=Psmc3 PE=1 SV=1;sp|O88685|PRS6A_MOUSE 26S proteasome regulatory	5	6	6	3	5	1	2	3	5	1	2	21.2	21.2	44.669	400	400;451;442;305;203	0	68.147	12.8	16.2	5	8.8	606810000	226920000	168530000	96946000	114410000	220880000	228790000	0	0
Q6ZWY9;Q64478;Q8CBB6;P10854;Q8CGP1;P10853	Q6ZWY9;Q64478;Q8CBB6;P10854;Q8CGP1;P10853	Histone H2B type 1-C/E/G;Histone H2B type 1-H;Histone H2B;Histone H2B type 1-M;Histone H2B type 1-K;Histone H2B type 1-F/J/L	Hist1h2bc;Hist1h2bh;Hist1h2br;Hist1h2bm;Hist1h2bk;Hist1h2bf	sp|Q6ZWY9|H2B1C_MOUSE Histone H2B type 1-C/E/G OS=Mus musculus OX=10090 GN=H2bc4 PE=1 SV=3;sp|Q64478|H2B1H_MOUSE Histone H2B type 1-H OS=Mus musculus OX=10090 GN=H2bc9 PE=1 SV=3;tr|Q8CBB6|Q8CBB6_MOUSE Histone H2B OS=Mus musculus OX=10090 GN=H2bc24 PE=2 SV=	6	10	1	8	8	7	8	1	1	1	0	67.5	8.7	13.906	126	126;126;134;126;126;126	0	67.846	61.1	61.9	56.3	58.7	21210000000	7262200000	5520500000	2158100000	6269100000	5086200000	7132500000	4868300000	4986100000
Q9CZN7	Q9CZN7	Serine hydroxymethyltransferase	Shmt2	sp|Q9CZN7|GLYM_MOUSE Serine hydroxymethyltransferase, mitochondrial OS=Mus musculus OX=10090 GN=Shmt2 PE=1 SV=1	1	18	18	10	13	12	16	10	13	12	16	48.8	48.8	55.758	504	504	0	67.813	24.6	36.7	27.6	44.6	4169800000	964030000	874470000	727530000	1603800000	1021100000	1062500000	1280200000	1096100000
Q8BTI8;A0A087WRX8;A0A3B2W3Z4;A0A087WPS9	Q8BTI8	Serine/arginine repetitive matrix protein 2	Srrm2	sp|Q8BTI8|SRRM2_MOUSE Serine/arginine repetitive matrix protein 2 OS=Mus musculus OX=10090 GN=Srrm2 PE=1 SV=3	4	17	17	9	8	8	14	9	8	8	14	9.5	9.5	294.84	2703	2703;171;191;88	0	67.678	5	4.6	4.4	8.2	2227900000	344280000	367780000	302530000	1213300000	460230000	579470000	587910000	653780000
O08529	O08529	Calpain-2 catalytic subunit	Capn2	sp|O08529|CAN2_MOUSE Calpain-2 catalytic subunit OS=Mus musculus OX=10090 GN=Capn2 PE=1 SV=4	1	15	15	10	6	14	6	10	6	14	6	31.1	31.1	79.871	700	700	0	67.662	23.3	9.3	27.6	9.4	2308700000	836630000	152430000	969980000	349630000	729590000	316450000	1042600000	504740000
Q9ERI2;Q99P58	Q9ERI2	Ras-related protein Rab-27A	Rab27a	sp|Q9ERI2|RB27A_MOUSE Ras-related protein Rab-27A OS=Mus musculus OX=10090 GN=Rab27a PE=1 SV=1	2	7	7	5	7	5	7	5	7	5	7	37.1	37.1	25.017	221	221;218	0	67.128	21.7	37.1	27.6	37.1	1541500000	100370000	545210000	111030000	784880000	315400000	543710000	351340000	440120000
Q99P91;Q8BVA0	Q99P91;Q8BVA0	Transmembrane glycoprotein NMB	Gpnmb	sp|Q99P91|GPNMB_MOUSE Transmembrane glycoprotein NMB OS=Mus musculus OX=10090 GN=Gpnmb PE=1 SV=2;tr|Q8BVA0|Q8BVA0_MOUSE Transmembrane glycoprotein NMB OS=Mus musculus OX=10090 GN=Gpnmb PE=1 SV=1	2	9	9	6	6	6	6	6	6	6	6	20.9	20.9	63.675	574	574;526	0	66.771	16.9	15.2	14.8	16.4	4029400000	978450000	607020000	660560000	1783400000	1047700000	934650000	988590000	1220700000
Q6P9P6	Q6P9P6	Kinesin-like protein KIF11	Kif11	sp|Q6P9P6|KIF11_MOUSE Kinesin-like protein KIF11 OS=Mus musculus OX=10090 GN=Kif11 PE=1 SV=1	1	9	9	2	3	2	6	2	3	2	6	13.2	13.2	118.03	1052	1052	0	66.098	2.9	3.6	2.8	9.2	298360000	18288000	9733300	27778000	242560000	0	0	0	212180000
P67778;Q5SQG5	P67778;Q5SQG5	Prohibitin	Phb	sp|P67778|PHB_MOUSE Prohibitin OS=Mus musculus OX=10090 GN=Phb PE=1 SV=1;tr|Q5SQG5|Q5SQG5_MOUSE Prohibitin (Fragment) OS=Mus musculus OX=10090 GN=Phb PE=1 SV=1	2	10	10	8	7	8	8	8	7	8	8	55.5	55.5	29.82	272	272;207	0	66.052	39.3	38.6	43	41.5	6014300000	2286900000	873390000	1095100000	1758900000	2001100000	1503900000	1341700000	1543800000
A0A0R4J034;Q99K01;D3YZA7	A0A0R4J034;Q99K01	Pyridoxal-dependent decarboxylase domain-containing protein 1	Pdxdc1	tr|A0A0R4J034|A0A0R4J034_MOUSE Pyridoxal-dependent decarboxylase domain-containing protein 1 OS=Mus musculus OX=10090 GN=Pdxdc1 PE=1 SV=1;sp|Q99K01|PDXD1_MOUSE Pyridoxal-dependent decarboxylase domain-containing protein 1 OS=Mus musculus OX=10090 GN=Pdxdc1	3	18	18	15	11	11	9	15	11	11	9	34.6	34.6	87.479	789	789;787;378	0	65.702	28.1	19.4	20.7	18.3	3435500000	1190600000	467690000	827140000	949980000	948040000	779570000	956490000	1021200000
Q8BML9;D3Z158;A0A0A6YY08;A0A140LHB3;A0A140LHZ5;A0A140LIR0;A0A140LJH2;A0A140LID3;A0A140LIN2;A0A140LHJ3;A0A140LIS6;A0A140LII8;A0A140LJH1;A0A140LIZ4;F6TDS3;A0A140LJK5	Q8BML9;D3Z158		Qars	sp|Q8BML9|SYQ_MOUSE Glutamine--tRNA ligase OS=Mus musculus OX=10090 GN=Qars1 PE=1 SV=1;tr|D3Z158|D3Z158_MOUSE Glutaminyl-tRNA synthetase OS=Mus musculus OX=10090 GN=Qars PE=1 SV=2	16	8	8	5	4	3	3	5	4	3	3	13.2	13.2	87.676	775	775;751;152;246;341;121;134;153;160;173;273;79;100;117;154;182	0	65.695	8.1	5.5	6.3	4.3	434980000	176090000	54989000	85350000	118550000	165090000	0	120940000	0
D3Z5I1;Q3UPF5;G3X9X5	D3Z5I1;Q3UPF5;G3X9X5	Zinc finger CCCH-type antiviral protein 1	Zc3hav1	tr|D3Z5I1|D3Z5I1_MOUSE Zinc finger CCCH-type antiviral protein 1 OS=Mus musculus OX=10090 GN=Zc3hav1 PE=1 SV=1;sp|Q3UPF5|ZCCHV_MOUSE Zinc finger CCCH-type antiviral protein 1 OS=Mus musculus OX=10090 GN=Zc3hav1 PE=1 SV=1;tr|G3X9X5|G3X9X5_MOUSE Zinc finger	3	22	22	14	10	11	11	14	10	11	11	30.1	30.1	112.53	996	996;946;673	0	65.67	18.8	13.7	14.1	17.8	2388500000	761330000	352390000	571840000	702950000	747980000	571700000	752040000	506870000
P83887;Q8VCK3	P83887;Q8VCK3	Tubulin gamma-1 chain;Tubulin gamma-2 chain	Tubg1;Tubg2	sp|P83887|TBG1_MOUSE Tubulin gamma-1 chain OS=Mus musculus OX=10090 GN=Tubg1 PE=1 SV=1;sp|Q8VCK3|TBG2_MOUSE Tubulin gamma-2 chain OS=Mus musculus OX=10090 GN=Tubg2 PE=1 SV=1	2	8	8	5	5	4	6	5	5	4	6	33.7	33.7	51.1	451	451;451	0	65.663	24.4	27.7	17.1	28.4	1341200000	331230000	327130000	265890000	416920000	365720000	413530000	383860000	307690000
Q9ER00	Q9ER00	Syntaxin-12	Stx12	sp|Q9ER00|STX12_MOUSE Syntaxin-12 OS=Mus musculus OX=10090 GN=Stx12 PE=1 SV=1	1	6	6	3	4	4	5	3	4	4	5	30.3	30.3	31.195	274	274	0	65.538	17.9	18.6	21.2	24.1	1944700000	492610000	317110000	363780000	771200000	443700000	475430000	477700000	658100000
A0A0R4J0E4;Q7TQK1;A0A0A6YWX4;A0A0A6YX34	A0A0R4J0E4;Q7TQK1	Integrator complex subunit 7	Ints7	tr|A0A0R4J0E4|A0A0R4J0E4_MOUSE Integrator complex subunit 7 OS=Mus musculus OX=10090 GN=Ints7 PE=1 SV=1;sp|Q7TQK1|INT7_MOUSE Integrator complex subunit 7 OS=Mus musculus OX=10090 GN=Ints7 PE=1 SV=1	4	10	10	4	5	6	7	4	5	6	7	13.8	13.8	106.87	966	966;966;42;60	0	65.483	6.1	6.9	8.1	10.1	987480000	230270000	232990000	132610000	391610000	311060000	235870000	212420000	292240000
P08752;A0A0A6YWA9;B2RSH2;A2AE32;P20612;Q3V3I2;P50149;A2A610;A2AE31;Q8C040;Q8BHK8;F6QPU5	P08752;A0A0A6YWA9	Guanine nucleotide-binding protein G(i) subunit alpha-2	Gnai2	sp|P08752|GNAI2_MOUSE Guanine nucleotide-binding protein G(i) subunit alpha-2 OS=Mus musculus OX=10090 GN=Gnai2 PE=1 SV=5;tr|A0A0A6YWA9|A0A0A6YWA9_MOUSE Guanine nucleotide-binding protein G(i) subunit alpha-2 (Fragment) OS=Mus musculus OX=10090 GN=Gnai2 PE	12	15	11	12	11	11	11	8	7	8	7	47	35.8	40.489	355	355;160;354;232;350;354;354;91;112;134;230;249	0	65	34.9	34.6	36.6	39.7	3816400000	955110000	794410000	652390000	1414500000	877690000	992750000	813850000	1335700000
P47963	P47963	60S ribosomal protein L13	Rpl13	sp|P47963|RL13_MOUSE 60S ribosomal protein L13 OS=Mus musculus OX=10090 GN=Rpl13 PE=1 SV=3	1	14	14	14	13	10	10	14	13	10	10	53.1	53.1	24.305	211	211	0	64.742	53.1	47.9	43.1	41.7	16774000000	4651500000	3708500000	3402000000	5012200000	4022900000	4748200000	4818300000	4365600000
Q8K310;A0A494BAZ2;A0A494BAZ7;A0A494BAD4;A0A494B9X1;A0A494B9B1;A0A494BAC5;A0A494BAL7;A0A494BB50;A0A494B968;A0A494B9C9;A0A494B8Y5;A0A494B9Q4	Q8K310;A0A494BAZ2	Matrin-3	Matr3	sp|Q8K310|MATR3_MOUSE Matrin-3 OS=Mus musculus OX=10090 GN=Matr3 PE=1 SV=1;tr|A0A494BAZ2|A0A494BAZ2_MOUSE Matrin-3 (Fragment) OS=Mus musculus OX=10090 GN=Matr3 PE=1 SV=1	13	24	24	17	14	9	17	17	14	9	17	31.7	31.7	94.629	846	846;385;508;558;403;155;121;102;33;60;61;87;91	0	64.685	24.6	22.2	13	24.7	5713200000	2081100000	816630000	752960000	2062600000	1544200000	1129700000	1516900000	1743800000
G5E924;Q8R081;G3UY38;G3UY56;G3UYY3	G5E924;Q8R081;G3UY38	Heterogeneous nuclear ribonucleoprotein L	Hnrnpl	tr|G5E924|G5E924_MOUSE Heterogeneous nuclear ribonucleoprotein L (Fragment) OS=Mus musculus OX=10090 GN=Hnrnpl PE=1 SV=1;sp|Q8R081|HNRPL_MOUSE Heterogeneous nuclear ribonucleoprotein L OS=Mus musculus OX=10090 GN=Hnrnpl PE=1 SV=2;tr|G3UY38|G3UY38_MOUSE Het	5	14	14	8	8	11	9	8	8	11	9	37.2	37.2	66.821	615	615;586;456;201;112	0	64.5	23.4	21.6	28.3	21.3	4001200000	1082900000	821710000	1093500000	1003100000	898020000	1269500000	1210500000	1077000000
A0A171EBL2;E9Q555	A0A171EBL2;E9Q555	E3 ubiquitin-protein ligase RNF213	Rnf213	tr|A0A171EBL2|A0A171EBL2_MOUSE E3 ubiquitin-protein ligase RNF213 OS=Mus musculus OX=10090 GN=Rnf213 PE=1 SV=1;sp|E9Q555|RN213_MOUSE E3 ubiquitin-protein ligase RNF213 OS=Mus musculus OX=10090 GN=Rnf213 PE=1 SV=2	2	18	18	12	6	10	12	12	6	10	12	4.9	4.9	584.62	5151	5151;5152	0	64.476	3	1.5	2.4	3.6	1216100000	515620000	95378000	241900000	363230000	392750000	201030000	376950000	300300000
P62880;E9QKR0;D3YZX3;D3Z1T4;D3Z1M1;E9PWM7;P29387;A0A0A6YVN9;V9GWY1	P62880;E9QKR0;D3YZX3;D3Z1T4;D3Z1M1	Guanine nucleotide-binding protein G(I)/G(S)/G(T) subunit beta-2	Gnb2	sp|P62880|GBB2_MOUSE Guanine nucleotide-binding protein G(I)/G(S)/G(T) subunit beta-2 OS=Mus musculus OX=10090 GN=Gnb2 PE=1 SV=3;tr|E9QKR0|E9QKR0_MOUSE Guanine nucleotide-binding protein G(I)/G(S)/G(T) subunit beta-2 OS=Mus musculus OX=10090 GN=Gnb2 PE=1 S	9	13	7	10	10	10	11	5	5	4	6	56.5	35.3	37.331	340	340;382;296;188;227;240;340;73;83	0	64.408	41.2	41.2	38.2	50.6	2206000000	516970000	499420000	341900000	847700000	509990000	719740000	490960000	638310000
P80317;A0A571BEL9;Q61390;B1AT05	P80317;A0A571BEL9	T-complex protein 1 subunit zeta	Cct6a	sp|P80317|TCPZ_MOUSE T-complex protein 1 subunit zeta OS=Mus musculus OX=10090 GN=Cct6a PE=1 SV=3;tr|A0A571BEL9|A0A571BEL9_MOUSE T-complex protein 1 subunit zeta OS=Mus musculus OX=10090 GN=Cct6a PE=1 SV=1	4	20	20	16	16	12	15	16	16	12	15	40.1	40.1	58.004	531	531;532;531;492	0	64.176	36.5	33.3	26.7	35	13603000000	4268100000	2580600000	2884200000	3869800000	3961300000	3176600000	3647100000	3959800000
B2RY56;S4R2B0;S4R2J1;S4R2A4	B2RY56;S4R2B0	RNA-binding protein 25	Rbm25	sp|B2RY56|RBM25_MOUSE RNA-binding protein 25 OS=Mus musculus OX=10090 GN=Rbm25 PE=1 SV=2;tr|S4R2B0|S4R2B0_MOUSE RNA-binding protein 25 (Fragment) OS=Mus musculus OX=10090 GN=Rbm25 PE=1 SV=1	4	5	5	4	3	4	5	4	3	4	5	9.4	9.4	99.551	838	838;585;174;194	0	64.077	7.8	5.7	7.6	9.4	2027200000	526500000	215080000	405170000	880400000	482060000	560480000	417290000	643000000
P47955	P47955	60S acidic ribosomal protein P1	Rplp1	sp|P47955|RLA1_MOUSE 60S acidic ribosomal protein P1 OS=Mus musculus OX=10090 GN=Rplp1 PE=1 SV=1	1	4	4	3	2	3	1	3	2	3	1	71.1	71.1	11.475	114	114	0	63.935	66.7	51.8	56.1	37.7	3000900000	1242800000	789680000	551210000	417220000	1118600000	949470000	523020000	770450000
Q922D8;A0A1W2P733;A0A1W2P7L5	Q922D8;A0A1W2P733	C-1-tetrahydrofolate synthase, cytoplasmic;Methylenetetrahydrofolate dehydrogenase;Methenyltetrahydrofolate cyclohydrolase;Formyltetrahydrofolate synthetase;C-1-tetrahydrofolate synthase, cytoplasmic, N-terminally processed	Mthfd1	sp|Q922D8|C1TC_MOUSE C-1-tetrahydrofolate synthase, cytoplasmic OS=Mus musculus OX=10090 GN=Mthfd1 PE=1 SV=4;tr|A0A1W2P733|A0A1W2P733_MOUSE C-1-tetrahydrofolate synthase, cytoplasmic OS=Mus musculus OX=10090 GN=Mthfd1 PE=1 SV=1	3	28	28	14	16	20	11	14	16	20	11	36.4	36.4	101.2	935	935;755;160	0	63.59	19.1	23.6	28	13.5	3928200000	753120000	1054500000	1476200000	644290000	990720000	1367600000	1460000000	793790000
Q921F4;V9GXB6	Q921F4	Heterogeneous nuclear ribonucleoprotein L-like	Hnrnpll	sp|Q921F4|HNRLL_MOUSE Heterogeneous nuclear ribonucleoprotein L-like OS=Mus musculus OX=10090 GN=Hnrnpll PE=1 SV=3	2	16	16	14	8	9	13	14	8	9	13	42.1	42.1	64.124	591	591;331	0	62.995	38.4	25.9	23.7	35.4	3846800000	1577800000	495090000	612730000	1161100000	1158700000	877550000	1081800000	919170000
Q64339	Q64339	Ubiquitin-like protein ISG15	Isg15	sp|Q64339|ISG15_MOUSE Ubiquitin-like protein ISG15 OS=Mus musculus OX=10090 GN=Isg15 PE=1 SV=4	1	2	2	2	2	2	0	2	2	2	0	16.8	16.8	17.897	161	161	0	62.878	16.8	16.8	16.8	0	551080000	367740000	37270000	146070000	0	327380000	0	228520000	0
Q91VR5;A0A1Y7VM48	Q91VR5	ATP-dependent RNA helicase DDX1	Ddx1	sp|Q91VR5|DDX1_MOUSE ATP-dependent RNA helicase DDX1 OS=Mus musculus OX=10090 GN=Ddx1 PE=1 SV=1	2	22	22	13	15	16	11	13	15	16	11	42	42	82.499	740	740;190	0	62.689	27.6	28.1	33.8	20.8	4152300000	1145500000	1106000000	1007600000	893140000	953350000	1323800000	1284000000	1125400000
P62245;F8WJ41;D3Z712;D3YVB4	P62245;F8WJ41;D3Z712;D3YVB4	40S ribosomal protein S15a	Rps15a	sp|P62245|RS15A_MOUSE 40S ribosomal protein S15a OS=Mus musculus OX=10090 GN=Rps15a PE=1 SV=2;tr|F8WJ41|F8WJ41_MOUSE 40S ribosomal protein S15a (Fragment) OS=Mus musculus OX=10090 GN=Rps15a PE=1 SV=1;tr|D3Z712|D3Z712_MOUSE 40S ribosomal protein S15a (Fragm	4	11	11	9	10	9	10	9	10	9	10	78.5	78.5	14.839	130	130;108;78;71	0	62.345	66.9	73.1	66.2	72.3	8276800000	2177200000	1899600000	1685200000	2514800000	1974400000	2427900000	2224900000	1975000000
A2AVJ7;Q99PL5	A2AVJ7;Q99PL5	Ribosome-binding protein 1	Rrbp1	tr|A2AVJ7|A2AVJ7_MOUSE Ribosome-binding protein 1 OS=Mus musculus OX=10090 GN=Rrbp1 PE=1 SV=1;sp|Q99PL5|RRBP1_MOUSE Ribosome-binding protein 1 OS=Mus musculus OX=10090 GN=Rrbp1 PE=1 SV=2	2	20	20	11	13	6	12	11	13	6	12	18.2	18.2	158.39	1464	1464;1605	0	61.865	9.5	13	5.2	11.5	1304300000	279750000	339710000	202410000	482460000	345700000	328220000	337940000	399650000
Q8BK64	Q8BK64	Activator of 90 kDa heat shock protein ATPase homolog 1	Ahsa1	sp|Q8BK64|AHSA1_MOUSE Activator of 90 kDa heat shock protein ATPase homolog 1 OS=Mus musculus OX=10090 GN=Ahsa1 PE=1 SV=2	1	11	10	9	8	9	6	8	8	8	6	37.9	36.1	38.117	338	338	0	61.855	35.5	30.2	37.9	25.4	5779600000	2190600000	1194000000	935510000	1459500000	1466300000	1486500000	1548600000	1749100000
Q9EQH3	Q9EQH3	Vacuolar protein sorting-associated protein 35	Vps35	sp|Q9EQH3|VPS35_MOUSE Vacuolar protein sorting-associated protein 35 OS=Mus musculus OX=10090 GN=Vps35 PE=1 SV=1	1	19	19	12	14	10	12	12	14	10	12	29.6	29.6	91.712	796	796	0	61.786	18.1	22.9	17.7	18.6	2827500000	915430000	561860000	547210000	803010000	822520000	710650000	824950000	656230000
P01660;A0A140T8M6	P01660;A0A140T8M6	Ig kappa chain V-III region PC 3741/TEPC 111		sp|P01660|KV3A8_MOUSE Ig kappa chain V-III region PC 3741/TEPC 111 OS=Mus musculus OX=10090 PE=1 SV=1;tr|A0A140T8M6|A0A140T8M6_MOUSE Immunoglobulin kappa chain variable 3-5 (Fragment) OS=Mus musculus OX=10090 GN=Igkv3-5 PE=4 SV=2	2	4	1	0	0	1	4	0	0	0	1	54.1	9.9	12.099	111	111;119	0	61.595	0	0	16.2	54.1	1691300000	0	0	59857000	1631500000	0	0	0	1427100000
Q3TIR3;A0A1B0GS30;A0A1B0GSI8;Q80XE1	Q3TIR3	Synembryn-A	Ric8a	sp|Q3TIR3|RIC8A_MOUSE Synembryn-A OS=Mus musculus OX=10090 GN=Ric8a PE=1 SV=2	4	5	5	4	0	1	3	4	0	1	3	14.7	14.7	59.846	530	530;160;328;520	0	61.484	11.1	0	2.5	8.9	263260000	73969000	0	28557000	160730000	0	0	0	140600000
Q8CIB5;A6X941;A6X940	Q8CIB5	Fermitin family homolog 2	Fermt2	sp|Q8CIB5|FERM2_MOUSE Fermitin family homolog 2 OS=Mus musculus OX=10090 GN=Fermt2 PE=1 SV=1	3	14	14	8	8	10	9	8	8	10	9	25.7	25.7	77.8	680	680;180;258	0	61.184	14.4	17.1	20.9	16	2064600000	570070000	331960000	638290000	524270000	651120000	493950000	699050000	445510000
P35278;Q8C266;A2A5F5;A2A5F6;D3Z0Z5;Q91Z61;Q5PR73	P35278;Q8C266	Ras-related protein Rab-5C	Rab5c	sp|P35278|RAB5C_MOUSE Ras-related protein Rab-5C OS=Mus musculus OX=10090 GN=Rab5c PE=1 SV=2;tr|Q8C266|Q8C266_MOUSE Ras-related protein Rab-5C OS=Mus musculus OX=10090 GN=Rab5c PE=1 SV=1	7	10	6	9	10	9	9	6	6	6	6	61.6	44	23.412	216	216;234;83;34;108;198;199	0	61.111	58.8	61.6	58.8	58.8	7853900000	1939100000	1801700000	1337400000	2775700000	2044600000	1986900000	1629200000	2342500000
Q78PY7;Q3TJ56;E9Q3E9	Q78PY7;Q3TJ56	Staphylococcal nuclease domain-containing protein 1	Snd1	sp|Q78PY7|SND1_MOUSE Staphylococcal nuclease domain-containing protein 1 OS=Mus musculus OX=10090 GN=Snd1 PE=1 SV=1;tr|Q3TJ56|Q3TJ56_MOUSE Staphylococcal nuclease domain-containing protein 1 OS=Mus musculus OX=10090 GN=Snd1 PE=1 SV=1	3	18	18	13	11	10	7	13	11	10	7	28	28	102.09	910	910;608;262	0	60.43	21.9	17.4	16	14.4	2208700000	617440000	426050000	450650000	714600000	659690000	635450000	486090000	604910000
Q9WVK4	Q9WVK4	EH domain-containing protein 1	Ehd1	sp|Q9WVK4|EHD1_MOUSE EH domain-containing protein 1 OS=Mus musculus OX=10090 GN=Ehd1 PE=1 SV=1	1	18	13	13	11	11	10	8	8	7	5	47	33.7	60.602	534	534	0	60.201	36.1	28.1	32.2	30.9	5075400000	1585600000	534510000	1246800000	1708600000	1353800000	1152900000	1494400000	1391600000
Q9JIW9;F6QC68	Q9JIW9;F6QC68	Ras-related protein Ral-B	Ralb	sp|Q9JIW9|RALB_MOUSE Ras-related protein Ral-B OS=Mus musculus OX=10090 GN=Ralb PE=1 SV=1;tr|F6QC68|F6QC68_MOUSE Small monomeric GTPase (Fragment) OS=Mus musculus OX=10090 GN=Ralb PE=1 SV=2	2	7	5	3	6	5	6	2	4	3	4	30.1	24.3	23.349	206	206;149	0	60.145	21.4	30.1	25.7	25.7	1309000000	250140000	370330000	318310000	370200000	370980000	420260000	365530000	316690000
D3Z6I8;E9Q7Q3;A0A0R4J1P2;P21107;D3YVR0	D3Z6I8;E9Q7Q3		Tpm3	tr|D3Z6I8|D3Z6I8_MOUSE Tropomyosin alpha-3 chain OS=Mus musculus OX=10090 GN=Tpm3 PE=1 SV=1;tr|E9Q7Q3|E9Q7Q3_MOUSE Tropomyosin alpha-3 chain OS=Mus musculus OX=10090 GN=Tpm3 PE=1 SV=1	5	16	4	11	12	8	15	4	3	2	3	59.5	17	28.723	247	247;248;284;285;71	0	59.976	47	47	46.2	59.5	5310700000	1221100000	976970000	822920000	2289800000	1182900000	1283500000	1282700000	1826200000
Q921R2;P62301;A0A0U1RQ71	Q921R2;P62301	40S ribosomal protein S13	Rps13	tr|Q921R2|Q921R2_MOUSE 40S ribosomal protein S13 OS=Mus musculus OX=10090 GN=Rps13 PE=1 SV=1;sp|P62301|RS13_MOUSE 40S ribosomal protein S13 OS=Mus musculus OX=10090 GN=Rps13 PE=1 SV=2	3	11	11	10	11	11	9	10	11	11	9	53.6	53.6	16.142	140	140;151;53	0	59.937	52.9	53.6	53.6	52.9	9261100000	2372400000	2663200000	2293400000	1932000000	2607100000	2957300000	2505400000	2289900000
P70698;P70303	P70698	CTP synthase 1	Ctps1	sp|P70698|PYRG1_MOUSE CTP synthase 1 OS=Mus musculus OX=10090 GN=Ctps1 PE=1 SV=2	2	21	21	15	13	13	18	15	13	13	18	45.2	45.2	66.682	591	591;586	0	59.33	37.1	29.8	32.1	41.3	3523800000	1079000000	569230000	675110000	1200500000	1026800000	895170000	953000000	876180000
Q8CAQ8;E9Q800;E9QAY6;A0A0U1RQ14	Q8CAQ8;E9Q800;E9QAY6	MICOS complex subunit Mic60	Immt	sp|Q8CAQ8|MIC60_MOUSE MICOS complex subunit Mic60 OS=Mus musculus OX=10090 GN=Immt PE=1 SV=1;tr|E9Q800|E9Q800_MOUSE MICOS complex subunit MIC60 OS=Mus musculus OX=10090 GN=Immt PE=1 SV=1;tr|E9QAY6|E9QAY6_MOUSE MICOS complex subunit MIC60 OS=Mus musculus OX	4	22	10	16	12	11	13	8	4	6	5	36.5	16.2	83.899	757	757;679;470;289	0	59.308	27.3	23.1	19	21.9	3104000000	922180000	595260000	467670000	1118900000	898640000	711880000	704960000	974620000
Q8R2Y2;A0A1L1SQC5;F7ATH5	Q8R2Y2	Cell surface glycoprotein MUC18	Mcam	sp|Q8R2Y2|MUC18_MOUSE Cell surface glycoprotein MUC18 OS=Mus musculus OX=10090 GN=Mcam PE=1 SV=1	3	10	10	7	7	7	7	7	7	7	7	21.6	21.6	71.545	648	648;142;149	0	59.235	15.7	16.8	13.6	15	2750600000	765640000	541870000	659550000	783590000	669190000	617300000	852280000	878100000
P84084;D3YV25;E9Q2C2;Q6P3A9	P84084	ADP-ribosylation factor 5	Arf5	sp|P84084|ARF5_MOUSE ADP-ribosylation factor 5 OS=Mus musculus OX=10090 GN=Arf5 PE=1 SV=2	4	11	3	9	8	7	9	3	1	1	2	65	18.3	20.529	180	180;49;64;176	0	59.109	60.6	53.9	50.6	57.2	2067700000	599230000	399890000	459990000	608570000	584480000	477920000	651130000	539100000
D3Z589;A0A5F8MPN3;A0A571BG24;Q3UH68;D3YU22;D3YU59;F6X3N8;D3YV55;F6W1Y9	D3Z589;A0A5F8MPN3;A0A571BG24;Q3UH68;D3YU22;D3YU59	LIM and calponin homology domains-containing protein 1	Limch1	tr|D3Z589|D3Z589_MOUSE LIM and calponin homology domains-containing protein 1 OS=Mus musculus OX=10090 GN=Limch1 PE=1 SV=2;tr|A0A5F8MPN3|A0A5F8MPN3_MOUSE LIM and calponin homology domains-containing protein 1 OS=Mus musculus OX=10090 GN=Limch1 PE=1 SV=1;tr	9	12	12	4	5	2	6	4	5	2	6	20.8	20.8	100.74	898	898;927;1511;1057;1068;774;268;237;60	0	58.62	7.8	9.8	2.7	8.7	596670000	177170000	96182000	75829000	247480000	155310000	148990000	0	0
Q99PT1	Q99PT1	Rho GDP-dissociation inhibitor 1	Arhgdia	sp|Q99PT1|GDIR1_MOUSE Rho GDP-dissociation inhibitor 1 OS=Mus musculus OX=10090 GN=Arhgdia PE=1 SV=3	1	6	6	3	2	4	4	3	2	4	4	33.8	33.8	23.407	204	204	0	58.566	19.1	15.7	23.5	30.4	855940000	129880000	130280000	265350000	330430000	145870000	244070000	308930000	234060000
P53994;Q3TEG7;P59279;G3UXQ7;G3V022;A0A1D5RMH1;S4R232	P53994;Q3TEG7;P59279	Ras-related protein Rab-2A;Ras-related protein Rab-2B	Rab2a;Rab2b	sp|P53994|RAB2A_MOUSE Ras-related protein Rab-2A OS=Mus musculus OX=10090 GN=Rab2a PE=1 SV=1;tr|Q3TEG7|Q3TEG7_MOUSE Ras-related protein Rab-2B OS=Mus musculus OX=10090 GN=Rab2b PE=1 SV=1;sp|P59279|RAB2B_MOUSE Ras-related protein Rab-2B OS=Mus musculus OX=1	7	12	12	8	7	7	8	8	7	7	8	62.3	62.3	23.547	212	212;193;216;62;71;96;103	0	58.337	42.9	41.5	41.5	44.3	3139100000	709980000	532640000	614410000	1282100000	828950000	860400000	619510000	940820000
A0A075B5V1;A0A0A6YWK5;P06330;A0A075B5V2;A0A075B5V0;A0A075B5U7	A0A075B5V1;A0A0A6YWK5;P06330	Ig heavy chain V region AC38 205.12	Ighv1-31	tr|A0A075B5V1|A0A075B5V1_MOUSE Immunoglobulin heavy variable 1-31 OS=Mus musculus OX=10090 GN=Ighv1-31 PE=4 SV=1;tr|A0A0A6YWK5|A0A0A6YWK5_MOUSE Immunoglobulin heavy variable 1-31 (Fragment) OS=Mus musculus OX=10090 GN=Ighv1-31 PE=4 SV=1;sp|P06330|HVM51_MOU	6	5	0	1	1	2	5	0	0	0	0	59.2	0	10.966	98	98;117;118;117;117;117	0	58.194	14.3	14.3	33.7	59.2	19556000000	27129000	21690000	1453400000	18054000000	0	0	1820300000	15451000000
Q8CIM8;A0A0U1RPX1	Q8CIM8	Integrator complex subunit 4	Ints4	sp|Q8CIM8|INT4_MOUSE Integrator complex subunit 4 OS=Mus musculus OX=10090 GN=Ints4 PE=1 SV=1	2	9	9	7	7	6	6	7	7	6	6	12.2	12.2	108.19	964	964;63	0	58.111	9.1	9.6	8.6	8.1	1013600000	351090000	178530000	173840000	310130000	303950000	230400000	252260000	295660000
Q61550;A0A2I3BS25	Q61550	Double-strand-break repair protein rad21 homolog	Rad21	sp|Q61550|RAD21_MOUSE Double-strand-break repair protein rad21 homolog OS=Mus musculus OX=10090 GN=Rad21 PE=1 SV=3	2	6	6	2	3	2	3	2	3	2	3	11.5	11.5	72.082	635	635;160	0	58.058	3.6	6	3.5	5.7	310690000	34727000	143230000	36816000	95913000	0	189310000	0	0
O08547;E9Q6R3;A0A0G2JF08;D6RES2	O08547;E9Q6R3;A0A0G2JF08	Vesicle-trafficking protein SEC22b	Sec22b	sp|O08547|SC22B_MOUSE Vesicle-trafficking protein SEC22b OS=Mus musculus OX=10090 GN=Sec22b PE=1 SV=3;tr|E9Q6R3|E9Q6R3_MOUSE Vesicle-trafficking protein SEC22b OS=Mus musculus OX=10090 GN=Sec22b PE=1 SV=1;tr|A0A0G2JF08|A0A0G2JF08_MOUSE Vesicle-trafficking	4	8	8	4	5	4	5	4	5	4	5	47	47	24.74	215	215;166;62;42	0	58.033	22.8	26.5	27.4	34	1482300000	422620000	211200000	335250000	513260000	435560000	413040000	394590000	339400000
P31938	P31938	Dual specificity mitogen-activated protein kinase kinase 1	Map2k1	sp|P31938|MP2K1_MOUSE Dual specificity mitogen-activated protein kinase kinase 1 OS=Mus musculus OX=10090 GN=Map2k1 PE=1 SV=2	1	10	7	7	4	8	8	5	3	6	7	28	22.4	43.474	393	393	0	57.538	23.9	14.8	24.4	25.4	1724300000	398610000	190440000	278230000	856990000	470030000	287170000	350410000	588350000
Q9D6Z1;F7CHQ7;A2APD7;E0CXZ0;F6USW7;F6U250;F6V095;F7CHP9	Q9D6Z1	Nucleolar protein 56	Nop56	sp|Q9D6Z1|NOP56_MOUSE Nucleolar protein 56 OS=Mus musculus OX=10090 GN=Nop56 PE=1 SV=2	8	20	20	16	13	8	10	16	13	8	10	47.4	47.4	64.464	580	580;222;296;261;125;135;173;173	0	57.53	37.8	31.2	15.3	23.4	2508200000	857460000	509230000	360700000	780810000	651940000	653700000	612410000	760120000
Q9R1J0	Q9R1J0	Sterol-4-alpha-carboxylate 3-dehydrogenase, decarboxylating	Nsdhl	sp|Q9R1J0|NSDHL_MOUSE Sterol-4-alpha-carboxylate 3-dehydrogenase, decarboxylating OS=Mus musculus OX=10090 GN=Nsdhl PE=1 SV=1	1	12	12	7	9	6	9	7	9	6	9	38.1	38.1	40.685	362	362	0	57.428	23.2	31.2	22.1	34	2238400000	601070000	518280000	404270000	714760000	694960000	649380000	559740000	528000000
Q9Z1Q9;G3UY93;G3UZ22;G3UYW2;G3UZX1	Q9Z1Q9;G3UY93	Valine--tRNA ligase	Vars	sp|Q9Z1Q9|SYVC_MOUSE Valine--tRNA ligase OS=Mus musculus OX=10090 GN=Vars1 PE=1 SV=1;tr|G3UY93|G3UY93_MOUSE Valyl-tRNA synthetase (Fragment) OS=Mus musculus OX=10090 GN=Vars PE=1 SV=1	5	20	20	14	12	9	10	14	12	9	10	19.6	19.6	140.21	1263	1263;1278;230;125;130	0	57.112	12.9	13.2	9.9	9.3	3073800000	1009600000	666430000	648040000	749760000	906330000	720450000	872090000	882200000
Q9Z0W3	Q9Z0W3	Nuclear pore complex protein Nup160	Nup160	sp|Q9Z0W3|NU160_MOUSE Nuclear pore complex protein Nup160 OS=Mus musculus OX=10090 GN=Nup160 PE=1 SV=2	1	20	20	15	7	9	9	15	7	9	9	21.4	21.4	158.23	1402	1402	0	57.037	16.3	6.3	9.7	10.3	1851200000	781260000	235320000	281370000	553220000	528700000	419420000	465570000	524980000
Q8C854;A2ATP5;A2ATP6;G8JL68;F6XJA1	Q8C854;A2ATP5;A2ATP6;G8JL68;F6XJA1	Myelin expression factor 2	Myef2	sp|Q8C854|MYEF2_MOUSE Myelin expression factor 2 OS=Mus musculus OX=10090 GN=Myef2 PE=1 SV=1;tr|A2ATP5|A2ATP5_MOUSE Myelin expression factor 2 OS=Mus musculus OX=10090 GN=Myef2 PE=1 SV=1;tr|A2ATP6|A2ATP6_MOUSE Myelin expression factor 2 OS=Mus musculus OX=	5	15	15	14	13	13	12	14	13	13	12	29.4	29.4	63.294	591	591;550;567;530;446	0	56.686	28.3	26.9	26.9	24.4	6248700000	2155600000	1163600000	1509000000	1420500000	1784300000	1766500000	1904700000	1420600000
A0A1Y7VNZ6;Q03141;A0A0A6YY78;Q8VHJ5;A0A1Y7VJB1;E9Q2J6;Q8CIP4	A0A1Y7VNZ6;Q03141	MAP/microtubule affinity-regulating kinase 3	Mark3	tr|A0A1Y7VNZ6|A0A1Y7VNZ6_MOUSE Non-specific serine/threonine protein kinase OS=Mus musculus OX=10090 GN=Mark3 PE=1 SV=1;sp|Q03141|MARK3_MOUSE MAP/microtubule affinity-regulating kinase 3 OS=Mus musculus OX=10090 GN=Mark3 PE=1 SV=2	7	7	6	6	4	4	5	5	4	3	5	12.4	11.3	88.828	797	797;753;153;795;111;193;752	0	56.59	11.3	7	7	10.2	656190000	221180000	96125000	133940000	204940000	176760000	147060000	209300000	166930000
Q922F4	Q922F4	Tubulin beta-6 chain	Tubb6	sp|Q922F4|TBB6_MOUSE Tubulin beta-6 chain OS=Mus musculus OX=10090 GN=Tubb6 PE=1 SV=1	1	23	9	19	20	18	22	6	7	5	8	69.1	33.6	50.09	447	447	0	56.32	55.5	51	46.5	68.9	4836300000	1411800000	782270000	886920000	1755300000	1329100000	961510000	1306800000	1488200000
P62827;Q14AA6;Q61820	P62827;Q14AA6	GTP-binding nuclear protein Ran	Ran;1700009N14Rik	sp|P62827|RAN_MOUSE GTP-binding nuclear protein Ran OS=Mus musculus OX=10090 GN=Ran PE=1 SV=3;tr|Q14AA6|Q14AA6_MOUSE GTP-binding nuclear protein Ran OS=Mus musculus OX=10090 GN=1700009N14Rik PE=1 SV=1	3	13	13	11	10	12	10	11	10	12	10	45.8	45.8	24.423	216	216;216;216	0	55.984	40.7	36.1	45.8	44	14756000000	4631500000	2167300000	3245800000	4711600000	4199200000	3565000000	4743900000	3224400000
P25444;D3YVC1;D3YWJ3	P25444;D3YVC1;D3YWJ3	40S ribosomal protein S2	Rps2	sp|P25444|RS2_MOUSE 40S ribosomal protein S2 OS=Mus musculus OX=10090 GN=Rps2 PE=1 SV=3;tr|D3YVC1|D3YVC1_MOUSE 40S ribosomal protein S2 (Fragment) OS=Mus musculus OX=10090 GN=Rps2 PE=1 SV=1;tr|D3YWJ3|D3YWJ3_MOUSE 40S ribosomal protein S2 OS=Mus musculus OX	3	15	15	12	13	11	13	12	13	11	13	48.5	48.5	31.231	293	293;269;302	0	55.756	39.6	41.3	33.1	44.4	19811000000	5361900000	4256300000	4121400000	6071900000	5379200000	4812000000	5627300000	5371900000
O35344	O35344	Importin subunit alpha-4	Kpna3	sp|O35344|IMA4_MOUSE Importin subunit alpha-4 OS=Mus musculus OX=10090 GN=Kpna3 PE=1 SV=1	1	11	9	7	8	7	6	7	7	5	5	35.1	27.1	57.772	521	521	0	55.743	23.4	28.4	23.6	20.3	2596300000	612590000	495870000	572360000	915460000	715280000	551460000	699300000	840030000
P68254	P68254	14-3-3 protein theta	Ywhaq	sp|P68254|1433T_MOUSE 14-3-3 protein theta OS=Mus musculus OX=10090 GN=Ywhaq PE=1 SV=1	1	14	9	8	11	7	10	5	8	4	6	55.1	40.8	27.778	245	245	0	55.357	35.1	44.1	28.6	45.7	3097700000	543520000	666450000	431030000	1456700000	637600000	941110000	536640000	1138500000
A0A2R8VKL5;E9Q066;G3X9Q6;Q8BWW4;A0A2R8W6Y5	A0A2R8VKL5;E9Q066;G3X9Q6;Q8BWW4;A0A2R8W6Y5	La-related protein 4	Larp4	tr|A0A2R8VKL5|A0A2R8VKL5_MOUSE La-related protein 4 OS=Mus musculus OX=10090 GN=Larp4 PE=1 SV=1;tr|E9Q066|E9Q066_MOUSE La-related protein 4 OS=Mus musculus OX=10090 GN=Larp4 PE=1 SV=1;tr|G3X9Q6|G3X9Q6_MOUSE La-related protein 4 OS=Mus musculus OX=10090 GN=	5	8	8	2	5	5	5	2	5	5	5	15.2	15.2	73.508	660	660;718;719;719;610	0	55.301	5.8	10	10.3	8.9	786520000	102990000	143990000	192140000	347400000	185690000	161230000	196800000	300970000
A0A075B5T2;A0A0A6YWU3	A0A075B5T2		Ighv6-3	tr|A0A075B5T2|A0A075B5T2_MOUSE Immunoglobulin heavy variable 6-3 (Fragment) OS=Mus musculus OX=10090 GN=Ighv6-3 PE=4 SV=7	2	5	3	0	0	0	5	0	0	0	3	43.2	20.3	13.259	118	118;119	0	55.224	0	0	0	43.2	1176900000	0	0	0	1176900000	0	0	0	911830000
P09055	P09055	Integrin beta-1	Itgb1	sp|P09055|ITB1_MOUSE Integrin beta-1 OS=Mus musculus OX=10090 GN=Itgb1 PE=1 SV=1	1	14	14	9	6	7	8	9	6	7	8	22.6	22.6	88.231	798	798	0	55.134	14.5	11.5	12.7	13.3	1725600000	503660000	355730000	316630000	549580000	421350000	508450000	340450000	592200000
Q7TNC4;E9Q715;Q05CX5	Q7TNC4;E9Q715;Q05CX5	Putative RNA-binding protein Luc7-like 2	Luc7l2	sp|Q7TNC4|LC7L2_MOUSE Putative RNA-binding protein Luc7-like 2 OS=Mus musculus OX=10090 GN=Luc7l2 PE=1 SV=1;tr|E9Q715|E9Q715_MOUSE Putative RNA-binding protein Luc7-like 2 OS=Mus musculus OX=10090 GN=Luc7l2 PE=1 SV=1;tr|Q05CX5|Q05CX5_MOUSE Luc7l2 protein O	3	7	3	4	6	5	6	1	3	2	2	18.9	8.9	46.582	392	392;272;339	0	54.917	12.2	18.6	15.1	16.1	1988300000	444950000	505440000	462790000	575080000	482440000	628700000	568310000	532710000
A0A075B5R4;A0A075B5R9	A0A075B5R4;A0A075B5R9		Ighv14-1;Ighv14-3	tr|A0A075B5R4|A0A075B5R4_MOUSE Immunoglobulin heavy variable 14-1 (Fragment) OS=Mus musculus OX=10090 GN=Ighv14-1 PE=4 SV=1;tr|A0A075B5R9|A0A075B5R9_MOUSE Immunoglobulin heavy variable V14-3 (Fragment) OS=Mus musculus OX=10090 GN=Ighv14-3 PE=4 SV=1	2	2	1	0	0	0	2	0	0	0	1	17.1	10.3	12.991	117	117;117	0	54.778	0	0	0	17.1	91639000	0	0	0	91639000	0	0	0	80162000
A2AFQ9;E9PUU4;Q8BX17;F7CKD6	A2AFQ9;E9PUU4;Q8BX17	Gem-associated protein 5	Gemin5	tr|A2AFQ9|A2AFQ9_MOUSE Gem-associated protein 5 OS=Mus musculus OX=10090 GN=Gemin5 PE=1 SV=1;tr|E9PUU4|E9PUU4_MOUSE Gem-associated protein 5 OS=Mus musculus OX=10090 GN=Gemin5 PE=1 SV=1;sp|Q8BX17|GEMI5_MOUSE Gem-associated protein 5 OS=Mus musculus OX=1009	4	11	11	7	6	5	6	7	6	5	6	9.6	9.6	166.52	1501	1501;1503;1502;177	0	54.765	6.5	5.6	4.7	5.4	977580000	333370000	202450000	232470000	209290000	260590000	255150000	321460000	246280000
P05064;A6ZI44;D3Z510;A0A0U1RPN8;D3YWI1;Q9CPQ9;A6ZI46;D3YV98;A0A0U1RPT5;A6ZI47	P05064;A6ZI44;D3Z510;A0A0U1RPN8;D3YWI1;Q9CPQ9;A6ZI46;D3YV98;A0A0U1RPT5	Fructose-bisphosphate aldolase A;Fructose-bisphosphate aldolase	Aldoa;Aldoart1	sp|P05064|ALDOA_MOUSE Fructose-bisphosphate aldolase A OS=Mus musculus OX=10090 GN=Aldoa PE=1 SV=2;tr|A6ZI44|A6ZI44_MOUSE Fructose-bisphosphate aldolase OS=Mus musculus OX=10090 GN=Aldoa PE=1 SV=1;tr|D3Z510|D3Z510_MOUSE Fructose-bisphosphate aldolase (Frag	10	12	12	8	12	8	7	8	12	8	7	37.1	37.1	39.355	364	364;418;180;190;236;364;419;193;209;364	0	54.671	27.2	37.1	25.5	26.1	3194000000	627110000	1030000000	824300000	712640000	634110000	1056300000	1096700000	886470000
Q7TMB8;A0A0R4J119;A0A0U1RQ05;G3UZI5	Q7TMB8;A0A0R4J119;A0A0U1RQ05	Cytoplasmic FMR1-interacting protein 1	Cyfip1	sp|Q7TMB8|CYFP1_MOUSE Cytoplasmic FMR1-interacting protein 1 OS=Mus musculus OX=10090 GN=Cyfip1 PE=1 SV=1;tr|A0A0R4J119|A0A0R4J119_MOUSE Cytoplasmic FMR1-interacting protein OS=Mus musculus OX=10090 GN=Cyfip1 PE=1 SV=1;tr|A0A0U1RQ05|A0A0U1RQ05_MOUSE Cytopl	4	19	12	14	9	11	8	7	6	6	6	17.8	12.4	145.24	1253	1253;1251;969;229	0	54.662	12.4	8.8	10.9	7.7	1792700000	608310000	391670000	388400000	404360000	539600000	546020000	406540000	487860000
Q922B2;Q8BJY7	Q922B2	Aspartate--tRNA ligase, cytoplasmic	Dars	sp|Q922B2|SYDC_MOUSE Aspartate--tRNA ligase, cytoplasmic OS=Mus musculus OX=10090 GN=Dars1 PE=1 SV=2	2	22	22	16	18	18	13	16	18	18	13	48.7	48.7	57.147	501	501;87	0	54.618	35.9	41.7	39.3	30.5	5825900000	1547600000	1575600000	1442500000	1260200000	1644100000	1663900000	1786900000	1495600000
A0A2I3BRL8;Q91VM5;Q9WV02;A2AFI3;S4R1F6;A2AFI4;A0A2I3BQC0	A0A2I3BRL8;Q91VM5;Q9WV02;A2AFI3;S4R1F6	RNA binding motif protein, X-linked-like-1;RNA-binding motif protein, X chromosome;RNA-binding motif protein, X chromosome, N-terminally processed	Rbmxl1;Rbmx	tr|A0A2I3BRL8|A0A2I3BRL8_MOUSE Predicted gene 7324 OS=Mus musculus OX=10090 GN=Gm7324 PE=4 SV=1;sp|Q91VM5|RMXL1_MOUSE RNA binding motif protein, X-linked-like-1 OS=Mus musculus OX=10090 GN=Rbmxl1 PE=2 SV=1;sp|Q9WV02|RBMX_MOUSE RNA-binding motif protein, X	7	12	12	8	8	6	6	8	8	6	6	28.9	28.9	42.178	388	388;388;391;301;263;103;30	0	54.471	21.4	21.9	16.8	16	1894100000	443400000	470230000	424690000	555810000	423930000	667680000	459910000	546640000
P13020;A0A0J9YUQ8;A0A0J9YUJ8;A6PWS5	P13020;A0A0J9YUQ8	Gelsolin	Gsn	sp|P13020|GELS_MOUSE Gelsolin OS=Mus musculus OX=10090 GN=Gsn PE=1 SV=3;tr|A0A0J9YUQ8|A0A0J9YUQ8_MOUSE Actin-depolymerizing factor (Fragment) OS=Mus musculus OX=10090 GN=Gsn PE=1 SV=1	4	12	12	4	10	4	2	4	10	4	2	26	26	85.941	780	780;568;166;251	0	54.381	9.1	20.1	8.3	5.9	1106600000	153150000	690120000	263330000	0	258260000	768180000	378040000	0
Q3TPJ8;A2BFF9;O88487;A2BFF8;A2BFF5;D3Z258;A0A0N4SVS1	Q3TPJ8;A2BFF9;O88487;A2BFF8;A2BFF5	Cytoplasmic dynein 1 intermediate chain 2	Dync1i2	tr|Q3TPJ8|Q3TPJ8_MOUSE Cytoplasmic dynein 1 intermediate chain 2 OS=Mus musculus OX=10090 GN=Dync1i2 PE=1 SV=1;tr|A2BFF9|A2BFF9_MOUSE Cytoplasmic dynein 1 intermediate chain 2 OS=Mus musculus OX=10090 GN=Dync1i2 PE=1 SV=1;sp|O88487|DC1I2_MOUSE Cytoplasmic	7	10	9	6	7	5	4	6	6	4	4	32.9	31.6	70.612	632	632;638;612;611;637;91;114	0	54.275	21	19.5	16.3	13.1	1196700000	466860000	266650000	266420000	196730000	307840000	440910000	351950000	233870000
E0CXC5;Q8K2A1	E0CXC5;Q8K2A1	PTB domain-containing engulfment adapter protein 1	Gulp1	tr|E0CXC5|E0CXC5_MOUSE PTB domain-containing engulfment adapter protein 1 OS=Mus musculus OX=10090 GN=Gulp1 PE=1 SV=1;sp|Q8K2A1|GULP1_MOUSE PTB domain-containing engulfment adapter protein 1 OS=Mus musculus OX=10090 GN=Gulp1 PE=1 SV=1	2	11	11	5	6	8	5	5	6	8	5	41.1	41.1	34.233	299	299;304	0	54.092	27.4	17.7	31.1	28.1	1721700000	258220000	323240000	874300000	265910000	381500000	456270000	962010000	244500000
A0A0R4J0H7;Q8K2Z4;A0A087WNQ1;A0A087WRK6	A0A0R4J0H7;Q8K2Z4	Condensin complex subunit 1	Ncapd2	tr|A0A0R4J0H7|A0A0R4J0H7_MOUSE Condensin complex subunit 1 OS=Mus musculus OX=10090 GN=Ncapd2 PE=1 SV=1;sp|Q8K2Z4|CND1_MOUSE Condensin complex subunit 1 OS=Mus musculus OX=10090 GN=Ncapd2 PE=1 SV=2	4	20	20	15	7	7	14	15	7	7	14	19.4	19.4	155.59	1392	1392;1392;162;94	0	54.039	15.3	8.2	7.7	13.4	1970900000	650490000	289520000	202870000	828040000	501850000	409360000	489050000	618550000
Q6Q899;A2AP29	Q6Q899;A2AP29	Probable ATP-dependent RNA helicase DDX58	Ddx58	sp|Q6Q899|DDX58_MOUSE Antiviral innate immune response receptor RIG-I OS=Mus musculus OX=10090 GN=Ddx58 PE=1 SV=2;tr|A2AP29|A2AP29_MOUSE Antiviral innate immune response receptor RIG-I (Fragment) OS=Mus musculus OX=10090 GN=Ddx58 PE=1 SV=1	2	7	7	7	3	6	0	7	3	6	0	11	11	105.97	926	926;707	0	54.027	11	4.3	9.4	0	667850000	335800000	108090000	223950000	0	277530000	221700000	267930000	0
A0A0J9YUR2;A0A0J9YTU3;A0A0J9YV86;Q5SXY1;A0A0J9YUF8;A0A0J9YUG8;A0A0J9YV47	A0A0J9YUR2;A0A0J9YTU3;A0A0J9YV86;Q5SXY1;A0A0J9YUF8	Cytospin-B	Specc1	tr|A0A0J9YUR2|A0A0J9YUR2_MOUSE Cytospin-B OS=Mus musculus OX=10090 GN=Specc1 PE=1 SV=1;tr|A0A0J9YTU3|A0A0J9YTU3_MOUSE Cytospin-B OS=Mus musculus OX=10090 GN=Specc1 PE=1 SV=1;tr|A0A0J9YV86|A0A0J9YV86_MOUSE Cytospin-B OS=Mus musculus OX=10090 GN=Specc1 PE=1	7	12	12	9	9	3	8	9	9	3	8	21.6	21.6	108.84	978	978;1058;710;1067;781;407;121	0	53.895	17.8	14.3	5.5	13.9	2341700000	624580000	1178700000	100700000	437730000	586100000	1069400000	293640000	745930000
E9PUF7;Q61210;F6ZN61;A0A0U1RPP2;A0A0U1RPN7;A0A0U1RPH2	E9PUF7;Q61210;F6ZN61	Rho guanine nucleotide exchange factor 1	Arhgef1	tr|E9PUF7|E9PUF7_MOUSE Rho guanine nucleotide exchange factor 1 OS=Mus musculus OX=10090 GN=Arhgef1 PE=1 SV=1;sp|Q61210|ARHG1_MOUSE Rho guanine nucleotide exchange factor 1 OS=Mus musculus OX=10090 GN=Arhgef1 PE=1 SV=2;tr|F6ZN61|F6ZN61_MOUSE Rho guanine nu	6	14	14	6	7	8	7	6	7	8	7	19.4	19.4	108.69	976	976;920;616;192;233;102	0	53.728	8.9	8.1	11.3	11	1367100000	247770000	274180000	407460000	437700000	355980000	330080000	419580000	412260000
Q8VDM4;A0A338P6M5;E9Q2S8;A0A338P6S9;A0A338P7H4	Q8VDM4	26S proteasome non-ATPase regulatory subunit 2	Psmd2	sp|Q8VDM4|PSMD2_MOUSE 26S proteasome non-ATPase regulatory subunit 2 OS=Mus musculus OX=10090 GN=Psmd2 PE=1 SV=1	5	16	16	9	10	7	8	9	10	7	8	23.3	23.3	100.2	908	908;142;60;97;139	0	53.703	14	16.6	10.4	11.1	2234600000	613340000	671940000	580750000	368570000	557250000	797110000	749760000	467810000
P63037;B1AXY1;B1AXY0;B1AXX9	P63037;B1AXY1;B1AXY0	DnaJ homolog subfamily A member 1	Dnaja1	sp|P63037|DNJA1_MOUSE DnaJ homolog subfamily A member 1 OS=Mus musculus OX=10090 GN=Dnaja1 PE=1 SV=1;tr|B1AXY1|B1AXY1_MOUSE DnaJ homolog subfamily A member 1 (Fragment) OS=Mus musculus OX=10090 GN=Dnaja1 PE=1 SV=1;tr|B1AXY0|B1AXY0_MOUSE DnaJ homolog subfam	4	14	14	9	10	5	10	9	10	5	10	43.3	43.3	44.868	397	397;278;208;128	0	53.672	29	33.2	17.9	33.5	2531600000	725240000	766980000	218870000	820480000	716570000	824870000	593130000	604040000
A2AH25;Q5FWK3	A2AH25;Q5FWK3	Rho GTPase-activating protein 1	Arhgap1	tr|A2AH25|A2AH25_MOUSE Rho GTPase-activating protein 1 OS=Mus musculus OX=10090 GN=Arhgap1 PE=1 SV=1;sp|Q5FWK3|RHG01_MOUSE Rho GTPase-activating protein 1 OS=Mus musculus OX=10090 GN=Arhgap1 PE=1 SV=1	2	16	16	9	5	9	11	9	5	9	11	47	47	54.437	479	479;439	0	53.566	21.3	12.9	27.3	35.5	2997800000	902710000	221270000	721000000	1152900000	809730000	715240000	794690000	793950000
Q8CGK3	Q8CGK3	Lon protease homolog, mitochondrial	Lonp1	sp|Q8CGK3|LONM_MOUSE Lon protease homolog, mitochondrial OS=Mus musculus OX=10090 GN=Lonp1 PE=1 SV=2	1	12	12	5	5	7	3	5	5	7	3	20.7	20.7	105.84	949	949	0	53.377	7.8	8.3	12.5	5.7	639540000	104170000	209840000	230790000	94742000	180770000	0	220690000	0
A0A1B0GR08;Q921G8;A0A1B0GRD4;A0A1B0GRD0;A0A1B0GS25	A0A1B0GR08;Q921G8	Gamma-tubulin complex component 2	Tubgcp2	tr|A0A1B0GR08|A0A1B0GR08_MOUSE Gamma-tubulin complex component (Fragment) OS=Mus musculus OX=10090 GN=Tubgcp2 PE=1 SV=1;sp|Q921G8|GCP2_MOUSE Gamma-tubulin complex component 2 OS=Mus musculus OX=10090 GN=Tubgcp2 PE=1 SV=2	5	8	8	4	3	4	5	4	3	4	5	13.2	13.2	102.74	900	900;905;149;205;83	0	53.223	5.8	4.7	5.9	9.1	601010000	149130000	43270000	121970000	286640000	189700000	0	157930000	209350000
Q80U72;D3YU97;Q80VQ1	Q80U72	Protein scribble homolog	Scrib	sp|Q80U72|SCRIB_MOUSE Protein scribble homolog OS=Mus musculus OX=10090 GN=Scrib PE=1 SV=2	3	15	15	9	7	6	7	9	7	6	7	13.6	13.6	174.06	1612	1612;113;524	0	53.087	9.1	7	6.1	6.3	1250800000	460880000	209900000	152750000	427290000	317820000	265530000	223000000	502490000
Q921H8;H3BKL5;H3BJZ9;Q8VCH0;H3BKA1;H3BJG8;H3BJC1	Q921H8;H3BKL5;H3BJZ9;Q8VCH0	3-ketoacyl-CoA thiolase A, peroxisomal;3-ketoacyl-CoA thiolase B, peroxisomal	Acaa1a;Acaa1b	sp|Q921H8|THIKA_MOUSE 3-ketoacyl-CoA thiolase A, peroxisomal OS=Mus musculus OX=10090 GN=Acaa1a PE=1 SV=1;tr|H3BKL5|H3BKL5_MOUSE 3-ketoacyl-CoA thiolase A, peroxisomal OS=Mus musculus OX=10090 GN=Acaa1a PE=1 SV=1;tr|H3BJZ9|H3BJZ9_MOUSE 3-ketoacyl-CoA thiol	7	12	12	8	9	8	8	8	9	8	8	50.2	50.2	43.953	424	424;373;331;424;199;114;98	0	52.873	32.1	38.4	34.9	30	2033400000	546910000	431000000	472300000	583140000	634230000	564530000	531930000	504370000
A2A547;P84099	A2A547;P84099	Ribosomal protein L19;60S ribosomal protein L19	Rpl19	tr|A2A547|A2A547_MOUSE Ribosomal protein L19 OS=Mus musculus OX=10090 GN=Rpl19 PE=1 SV=1;sp|P84099|RL19_MOUSE 60S ribosomal protein L19 OS=Mus musculus OX=10090 GN=Rpl19 PE=1 SV=1	2	8	8	6	7	6	6	6	7	6	6	28.9	28.9	23.247	194	194;196	0	52.854	24.7	25.8	28.4	22.2	3880100000	800920000	1185400000	924770000	969040000	1042300000	1021500000	1162600000	1101200000
A0A0R4J0Q9;Q3UM29;Q3TR20	A0A0R4J0Q9;Q3UM29;Q3TR20	Conserved oligomeric Golgi complex subunit 7	Cog7	tr|A0A0R4J0Q9|A0A0R4J0Q9_MOUSE Component of oligomeric Golgi complex 7 OS=Mus musculus OX=10090 GN=Cog7 PE=1 SV=1;sp|Q3UM29|COG7_MOUSE Conserved oligomeric Golgi complex subunit 7 OS=Mus musculus OX=10090 GN=Cog7 PE=1 SV=1;tr|Q3TR20|Q3TR20_MOUSE Component	3	8	8	6	2	1	5	6	2	1	5	14.3	14.3	86.074	770	770;770;721	0	52.653	11.8	2.7	1.3	8.6	448870000	264250000	14186000	14049000	156390000	0	0	0	136800000
Q9CZM2;B8JKK2	Q9CZM2	60S ribosomal protein L15	Rpl15	sp|Q9CZM2|RL15_MOUSE 60S ribosomal protein L15 OS=Mus musculus OX=10090 GN=Rpl15 PE=1 SV=4	2	12	12	11	11	9	9	11	11	9	9	54.4	54.4	24.146	204	204;107	0	52.543	54.4	51.5	43.1	43.1	10757000000	2513200000	2247100000	2874300000	3122300000	2948900000	3559900000	3210500000	2197700000
A0A075B677;A0A0G2JFC6	A0A075B677;A0A0G2JFC6		Igkv4-53	tr|A0A075B677|A0A075B677_MOUSE Immunoglobulin kappa variable 4-53 OS=Mus musculus OX=10090 GN=Igkv4-53 PE=1 SV=1;tr|A0A0G2JFC6|A0A0G2JFC6_MOUSE Immunoglobulin kappa variable 4-53 (Fragment) OS=Mus musculus OX=10090 GN=Igkv4-53 PE=1 SV=1	2	2	2	0	0	1	2	0	0	1	2	41.2	41.2	10.366	97	97;119	0	52.471	0	0	18.6	41.2	572390000	0	0	23588000	548810000	0	0	0	437710000
M0QWP2;O70378;M0QWY0	M0QWP2;O70378;M0QWY0	ER membrane protein complex subunit 8	Emc8	tr|M0QWP2|M0QWP2_MOUSE ER membrane protein complex subunit 8 (Fragment) OS=Mus musculus OX=10090 GN=Emc8 PE=1 SV=1;sp|O70378|EMC8_MOUSE ER membrane protein complex subunit 8 OS=Mus musculus OX=10090 GN=Emc8 PE=1 SV=1;tr|M0QWY0|M0QWY0_MOUSE ER membrane prot	3	2	2	2	1	2	1	2	1	2	1	24.5	24.5	16.201	143	143;207;128	0	52.371	24.5	11.2	24.5	11.2	272780000	128230000	0	86494000	58054000	0	0	111420000	0
Q9DB77;A0A140LI98	Q9DB77	Cytochrome b-c1 complex subunit 2, mitochondrial	Uqcrc2	sp|Q9DB77|QCR2_MOUSE Cytochrome b-c1 complex subunit 2, mitochondrial OS=Mus musculus OX=10090 GN=Uqcrc2 PE=1 SV=1	2	11	11	6	8	3	8	6	8	3	8	30.5	30.5	48.234	453	453;145	0	52.212	15.9	22.3	8.2	21.9	1333500000	336070000	296590000	158340000	542470000	407370000	377460000	0	417770000
P10852;A0A0U1RP98;A0A0U1RPK4;A0A0U1RPL8;A0A0U1RPG5;A0A0U1RP32;A0A0U1RPQ7	P10852;A0A0U1RP98	4F2 cell-surface antigen heavy chain	Slc3a2	sp|P10852|4F2_MOUSE 4F2 cell-surface antigen heavy chain OS=Mus musculus OX=10090 GN=Slc3a2 PE=1 SV=1;tr|A0A0U1RP98|A0A0U1RP98_MOUSE 4F2 cell-surface antigen heavy chain (Fragment) OS=Mus musculus OX=10090 GN=Slc3a2 PE=1 SV=1	7	13	13	8	10	6	9	8	10	6	9	33.1	33.1	58.336	526	526;231;303;80;109;113;126	0	52.178	16.7	27	20.3	19.8	3443900000	1099700000	622680000	613310000	1108200000	1081700000	833040000	833920000	933440000
Q8BU30;E9Q866	Q8BU30	Isoleucine--tRNA ligase, cytoplasmic	Iars	sp|Q8BU30|SYIC_MOUSE Isoleucine--tRNA ligase, cytoplasmic OS=Mus musculus OX=10090 GN=Iars1 PE=1 SV=2	2	16	16	11	8	10	9	11	8	10	9	17.1	17.1	144.27	1262	1262;92	0	52.135	11.4	9.4	10.7	10.9	1707300000	443040000	386880000	283320000	594070000	418700000	406100000	438640000	575560000
Q8BVY0;A0A2R8VHW2	Q8BVY0	Ribosomal L1 domain-containing protein 1	Rsl1d1	sp|Q8BVY0|RL1D1_MOUSE Ribosomal L1 domain-containing protein 1 OS=Mus musculus OX=10090 GN=Rsl1d1 PE=1 SV=1	2	11	11	3	8	4	9	3	8	4	9	32.1	32.1	50.421	452	452;238	0	52.006	10.4	26.8	8.4	27.9	1865200000	247280000	578060000	128620000	911250000	379060000	451980000	232410000	910650000
P62983;A0A0A6YW67;E9Q9J0;E9Q4P0;E9Q5F6;E9QNP0;Q5SX22;P62984;P0CG49;P0CG50	P62983	Ubiquitin-40S ribosomal protein S27a;Ubiquitin;40S ribosomal protein S27a	Rps27a	sp|P62983|RS27A_MOUSE Ubiquitin-40S ribosomal protein S27a OS=Mus musculus OX=10090 GN=Rps27a PE=1 SV=2	10	7	7	5	6	5	4	5	6	5	4	51.3	51.3	17.951	156	156;77;96;193;201;232;236;128;305;734	0	51.909	45.5	51.3	44.9	32.7	3341100000	1183800000	584160000	802010000	771140000	1163400000	749820000	802140000	822450000
Q6PB66	Q6PB66	Leucine-rich PPR motif-containing protein, mitochondrial	Lrpprc	sp|Q6PB66|LPPRC_MOUSE Leucine-rich PPR motif-containing protein, mitochondrial OS=Mus musculus OX=10090 GN=Lrpprc PE=1 SV=2	1	18	18	11	8	8	8	11	8	8	8	17.8	17.8	156.61	1392	1392	0	51.693	10	7.8	7.4	8.5	1159400000	408340000	258670000	237350000	254990000	290690000	367580000	347500000	273250000
Q8VIJ6	Q8VIJ6	Splicing factor, proline- and glutamine-rich	Sfpq	sp|Q8VIJ6|SFPQ_MOUSE Splicing factor, proline- and glutamine-rich OS=Mus musculus OX=10090 GN=Sfpq PE=1 SV=1	1	15	14	8	13	6	11	8	12	6	11	25.2	24	75.441	699	699	0	51.521	15.2	23.6	12.3	20.7	5438600000	1190900000	1119900000	1161400000	1966300000	1163000000	1508200000	1800000000	1416000000
P35762;A0A140LJL0	P35762;A0A140LJL0	CD81 antigen	Cd81	sp|P35762|CD81_MOUSE CD81 antigen OS=Mus musculus OX=10090 GN=Cd81 PE=1 SV=2;tr|A0A140LJL0|A0A140LJL0_MOUSE CD81 antigen (Fragment) OS=Mus musculus OX=10090 GN=Cd81 PE=1 SV=1	2	2	2	1	1	1	1	1	1	1	1	19.1	19.1	25.814	236	236;121	0	51.521	9.7	9.7	9.7	9.3	855820000	81581000	328300000	303450000	142490000	0	433920000	0	0
P09405;A0A087WRM5	P09405	Nucleolin	Ncl	sp|P09405|NUCL_MOUSE Nucleolin OS=Mus musculus OX=10090 GN=Ncl PE=1 SV=2	2	16	16	8	11	7	12	8	11	7	12	25.2	25.2	76.722	707	707;76	0	51.337	11.5	18.5	12.2	19.4	1641500000	268830000	509500000	319810000	543370000	401130000	525270000	414950000	488160000
Q6A009;Q14B86	Q6A009;Q14B86	E3 ubiquitin-protein ligase listerin	Ltn1	sp|Q6A009|LTN1_MOUSE E3 ubiquitin-protein ligase listerin OS=Mus musculus OX=10090 GN=Ltn1 PE=1 SV=3;tr|Q14B86|Q14B86_MOUSE E3 ubiquitin-protein ligase listerin OS=Mus musculus OX=10090 GN=Ltn1 PE=1 SV=1	2	14	14	7	3	2	8	7	3	2	8	11.9	11.9	198.92	1767	1767;724	0	51.249	6.7	2.4	1.6	6.3	1247900000	320270000	76233000	39973000	811470000	352070000	0	0	678040000
P01631;A0A140T8M0;A0A0B4J1I0;A0A075B5K8;F6XWB2;A0A140T8N1;A0A075B5N0;A0A0G2JDE5	P01631;A0A140T8M0;A0A0B4J1I0;A0A075B5K8;F6XWB2;A0A140T8N1	Ig kappa chain V-II region 26-10	Igkv1-110;Igkv1-99;Igkv1-115	sp|P01631|KV2A7_MOUSE Ig kappa chain V-II region 26-10 OS=Mus musculus OX=10090 PE=1 SV=1;tr|A0A140T8M0|A0A140T8M0_MOUSE Immunoglobulin kappa variable 1-117 (Fragment) OS=Mus musculus OX=10090 GN=Igkv1-117 PE=4 SV=2;tr|A0A0B4J1I0|A0A0B4J1I0_MOUSE Immunoglo	8	4	3	2	3	3	3	1	2	2	2	38.9	38.9	12.273	113	113;119;119;119;120;120;119;120	0	51.176	17.7	17.7	17.7	38.9	84789000000	28823000000	14983000000	25631000000	15353000000	29894000000	21045000000	32591000000	10902000000
P62806	P62806	Histone H4	Hist1h4a	sp|P62806|H4_MOUSE Histone H4 OS=Mus musculus OX=10090 GN=H4c1 PE=1 SV=2	1	10	10	9	9	8	7	9	9	8	7	52.4	52.4	11.367	103	103	0	51.136	52.4	52.4	52.4	52.4	29693000000	7543900000	4531500000	6526400000	11091000000	7742100000	5999900000	8030500000	8735700000
Q8R323	Q8R323	Replication factor C subunit 3	Rfc3	sp|Q8R323|RFC3_MOUSE Replication factor C subunit 3 OS=Mus musculus OX=10090 GN=Rfc3 PE=1 SV=1	1	11	11	7	6	5	7	7	6	5	7	44.4	44.4	40.526	356	356	0	51.07	26.1	22.8	17.7	31.5	1837000000	542220000	264030000	259560000	771250000	471070000	351130000	478250000	599730000
Q6DFW4;A0A0A0MQ76;A0A087WP00;A0A087WQ46;A0A087WSU5;A0A087WSL8	Q6DFW4;A0A0A0MQ76;A0A087WP00;A0A087WQ46	Nucleolar protein 58	Nop58	sp|Q6DFW4|NOP58_MOUSE Nucleolar protein 58 OS=Mus musculus OX=10090 GN=Nop58 PE=1 SV=1;tr|A0A0A0MQ76|A0A0A0MQ76_MOUSE Nucleolar protein 58 OS=Mus musculus OX=10090 GN=Nop58 PE=1 SV=1;tr|A0A087WP00|A0A087WP00_MOUSE Nucleolar protein 58 (Fragment) OS=Mus mus	6	9	9	7	8	5	6	7	8	5	6	23.3	23.3	60.342	536	536;444;195;213;146;191	0	51.031	18.1	20.5	14	15.9	2357300000	768840000	442490000	370920000	775090000	746520000	490570000	595490000	676920000
Q3U741;Q501J6;Q3TU25	Q3U741;Q501J6;Q3TU25	Probable ATP-dependent RNA helicase DDX17	Ddx17	tr|Q3U741|Q3U741_MOUSE RNA helicase OS=Mus musculus OX=10090 GN=Ddx17 PE=1 SV=1;sp|Q501J6|DDX17_MOUSE Probable ATP-dependent RNA helicase DDX17 OS=Mus musculus OX=10090 GN=Ddx17 PE=1 SV=1;tr|Q3TU25|Q3TU25_MOUSE RNA helicase OS=Mus musculus OX=10090 GN=Ddx1	3	22	13	14	16	15	16	6	8	6	9	35.3	23	72.584	652	652;650;418	0	50.624	24.1	25.9	24.4	28.2	1909200000	382610000	450850000	258650000	817050000	432920000	617610000	473600000	502270000
Q9QYE6;A0A1Y7VMD3	Q9QYE6;A0A1Y7VMD3	Golgin subfamily A member 5	Golga5	sp|Q9QYE6|GOGA5_MOUSE Golgin subfamily A member 5 OS=Mus musculus OX=10090 GN=Golga5 PE=1 SV=2;tr|A0A1Y7VMD3|A0A1Y7VMD3_MOUSE Golgin subfamily A member 5 (Fragment) OS=Mus musculus OX=10090 GN=Golga5 PE=1 SV=1	2	9	9	6	3	5	5	6	3	5	5	20.7	20.7	82.367	729	729;234	0	50.62	15.1	8.1	13.2	13.7	566860000	156540000	76808000	143490000	190030000	175020000	120920000	161650000	151520000
Q9DCH4	Q9DCH4	Eukaryotic translation initiation factor 3 subunit F	Eif3f	sp|Q9DCH4|EIF3F_MOUSE Eukaryotic translation initiation factor 3 subunit F OS=Mus musculus OX=10090 GN=Eif3f PE=1 SV=2	1	11	11	8	9	8	8	8	9	8	8	41.8	41.8	37.984	361	361	0	50.531	34.9	31.3	29.1	34.1	3583300000	1071800000	689520000	666980000	1155000000	1077500000	928790000	935250000	911120000
Q91XH5;G3UXX3;Q64105;G3UZ79	Q91XH5;G3UXX3;Q64105	Sepiapterin reductase	Spr	tr|Q91XH5|Q91XH5_MOUSE Sepiapterin reductase OS=Mus musculus OX=10090 GN=Spr PE=1 SV=1;tr|G3UXX3|G3UXX3_MOUSE Sepiapterin reductase OS=Mus musculus OX=10090 GN=Spr PE=1 SV=1;sp|Q64105|SPRE_MOUSE Sepiapterin reductase OS=Mus musculus OX=10090 GN=Spr PE=1 SV	4	8	8	5	7	6	4	5	7	6	4	48.1	48.1	27.928	262	262;219;261;126	0	50.514	30.2	42.4	36.3	23.7	1468200000	493900000	439170000	385780000	149390000	552640000	531210000	451390000	166720000
Z4YKV1;P63094;Q6R0H7;A0A571BEI3;A0A571BEM2;A0A571BE25;A0A571BEG2;Q66L47;Q8CGK7	Z4YKV1;P63094;Q6R0H7;A0A571BEI3;A0A571BEM2	Guanine nucleotide-binding protein G(s) subunit alpha isoforms short;Guanine nucleotide-binding protein G(s) subunit alpha isoforms XLas	Gnas	tr|Z4YKV1|Z4YKV1_MOUSE Guanine nucleotide-binding protein G(s) subunit alpha isoforms short OS=Mus musculus OX=10090 GN=Gnas PE=1 SV=1;sp|P63094|GNAS2_MOUSE Guanine nucleotide-binding protein G(s) subunit alpha isoforms short OS=Mus musculus OX=10090 GN=Gn	9	10	9	8	6	5	7	7	5	4	6	28.8	25.9	44.178	379	379;394;1133;335;237;153;140;448;381	0	50.39	24	18.2	14.5	20.6	943640000	290170000	225860000	140030000	287590000	260640000	252810000	180390000	326780000
P50516;D3Z1B9;D3YWH3;D3YZ23	P50516	V-type proton ATPase catalytic subunit A	Atp6v1a	sp|P50516|VATA_MOUSE V-type proton ATPase catalytic subunit A OS=Mus musculus OX=10090 GN=Atp6v1a PE=1 SV=2	4	13	13	4	11	5	8	4	11	5	8	28	28	68.325	617	617;237;196;77	0	50.157	8.8	24.1	12.2	18.8	1998400000	269450000	855660000	322990000	550270000	418420000	916710000	492880000	469760000
A2AL50;Q8C0I1;H3BKN2;A2AL49;H3BIY5	A2AL50;Q8C0I1;H3BKN2;A2AL49	Alkyldihydroxyacetonephosphate synthase, peroxisomal	Agps	tr|A2AL50|A2AL50_MOUSE Alkylglycerone-phosphate synthase OS=Mus musculus OX=10090 GN=Agps PE=1 SV=1;sp|Q8C0I1|ADAS_MOUSE Alkyldihydroxyacetonephosphate synthase, peroxisomal OS=Mus musculus OX=10090 GN=Agps PE=1 SV=1;tr|H3BKN2|H3BKN2_MOUSE Alkylglycerone-p	5	13	13	6	12	3	10	6	12	3	10	32.2	32.2	74.342	671	671;645;568;508;57	0	50.146	14.2	30.3	6.1	23.5	1634800000	297760000	581830000	118850000	636390000	314180000	649330000	205610000	607420000
Q8BFR5;A0A0U1RPC4;A0A0U1RNQ6	Q8BFR5	Elongation factor Tu, mitochondrial	Tufm	sp|Q8BFR5|EFTU_MOUSE Elongation factor Tu, mitochondrial OS=Mus musculus OX=10090 GN=Tufm PE=1 SV=1	3	14	14	6	8	8	10	6	8	8	10	39.6	39.6	49.508	452	452;116;118	0	50.135	22.1	26.3	20.8	30.3	2876300000	534260000	677940000	659350000	1004800000	598810000	940990000	791760000	826990000
Q9QZE5;Q7TNQ1	Q9QZE5	Coatomer subunit gamma-1	Copg1	sp|Q9QZE5|COPG1_MOUSE Coatomer subunit gamma-1 OS=Mus musculus OX=10090 GN=Copg1 PE=1 SV=1	2	18	15	15	11	11	14	13	9	9	12	29.3	26.2	97.512	874	874;121	0	49.98	24.6	15.7	19.9	23.3	3737900000	1400500000	438400000	664150000	1234900000	1129600000	996790000	957530000	795000000
A0A0A6YYE7	A0A0A6YYE7		Igkv4-57	tr|A0A0A6YYE7|A0A0A6YYE7_MOUSE Immunoglobulin kappa variable 4-57 (Fragment) OS=Mus musculus OX=10090 GN=Igkv4-57 PE=4 SV=2	1	3	1	0	0	2	3	0	0	1	1	39.3	12	12.689	117	117	0	49.95	0	0	25.6	39.3	989750000	0	0	35135000	954610000	0	0	68772000	722670000
Q99KF1;A0A286YDS5	Q99KF1;A0A286YDS5	Transmembrane emp24 domain-containing protein 9	Tmed9	sp|Q99KF1|TMED9_MOUSE Transmembrane emp24 domain-containing protein 9 OS=Mus musculus OX=10090 GN=Tmed9 PE=1 SV=2;tr|A0A286YDS5|A0A286YDS5_MOUSE Transmembrane emp24 domain-containing protein 9 OS=Mus musculus OX=10090 GN=Tmed9 PE=1 SV=1	2	7	6	5	4	3	5	4	4	3	4	30.2	23	27.127	235	235;209	0	49.881	24.7	22.1	17.4	25.5	1323600000	186240000	373760000	205890000	557730000	435960000	251470000	348420000	382600000
Q8R4R6;A2ATJ2	Q8R4R6;A2ATJ2	Nucleoporin NUP53	Nup35	sp|Q8R4R6|NUP35_MOUSE Nucleoporin NUP35 OS=Mus musculus OX=10090 GN=Nup35 PE=1 SV=2;tr|A2ATJ2|A2ATJ2_MOUSE Nucleoporin NUP35 (Fragment) OS=Mus musculus OX=10090 GN=Nup35 PE=1 SV=1	2	6	6	4	5	5	3	4	5	5	3	32.3	32.3	34.785	325	325;197	0	49.774	21.8	28.3	27.4	13.8	1682600000	330530000	565930000	371700000	414420000	382000000	633550000	423040000	481250000
Q8C2Q3;E9QL13;J3QN51;J3QPT3;B0LM42;F7BGR7;J3QQ01	Q8C2Q3;E9QL13	RNA-binding protein 14	Rbm14	sp|Q8C2Q3|RBM14_MOUSE RNA-binding protein 14 OS=Mus musculus OX=10090 GN=Rbm14 PE=1 SV=1;tr|E9QL13|E9QL13_MOUSE RNA-binding protein 14 OS=Mus musculus OX=10090 GN=Rbm14 PE=1 SV=2	7	17	17	11	7	9	14	11	7	9	14	32.4	32.4	69.448	669	669;614;118;119;336;477;20	0	49.72	19.9	14.6	18.2	27.4	5418000000	1083400000	1017700000	1292600000	2024400000	1217800000	1145100000	1450200000	1899700000
A0A140T8M4;A0A0G2JFN8	A0A140T8M4;A0A0G2JFN8			tr|A0A140T8M4|A0A140T8M4_MOUSE Immunoglobulin kappa variable 8-19 OS=Mus musculus OX=10090 GN=Igkv8-19 PE=1 SV=2;tr|A0A0G2JFN8|A0A0G2JFN8_MOUSE Immunoglobulin kappa variable 8-19 (Fragment) OS=Mus musculus OX=10090 GN=Igkv8-19 PE=1 SV=4	2	3	1	0	0	1	3	0	0	0	1	35.6	14.9	11.116	101	101;121	0	49.07	0	0	8.9	35.6	353400000	0	0	0	353400000	0	0	0	309140000
A0A0R4J0J8;Q2KN98;A0A1W2P785	A0A0R4J0J8;Q2KN98	Cytospin-A	Specc1l	tr|A0A0R4J0J8|A0A0R4J0J8_MOUSE Cytospin-A OS=Mus musculus OX=10090 GN=Specc1l PE=1 SV=1;sp|Q2KN98|CYTSA_MOUSE Cytospin-A OS=Mus musculus OX=10090 GN=Specc1l PE=1 SV=1	3	21	21	5	11	6	15	5	11	6	15	24.4	24.4	126.55	1135	1135;1118;120	0	49.068	6.7	14.7	7.9	18.2	1553100000	320630000	383240000	107750000	741460000	323400000	542730000	154320000	594090000
Q6A0A9	Q6A0A9	Constitutive coactivator of PPAR-gamma-like protein 1	FAM120A	sp|Q6A0A9|F120A_MOUSE Constitutive coactivator of PPAR-gamma-like protein 1 OS=Mus musculus OX=10090 GN=FAM120A PE=1 SV=2	1	15	15	8	10	6	8	8	10	6	8	17.9	17.9	121.64	1112	1112	0	48.912	9.6	12.3	7.5	9.8	1296100000	324120000	424080000	185210000	362670000	375100000	377020000	347350000	340980000
Q6ZQH8;F2Z4A7;J3JSA4;A2AWI5;F7BCN9	Q6ZQH8	Nucleoporin NUP188 homolog	Nup188	sp|Q6ZQH8|NU188_MOUSE Nucleoporin NUP188 OS=Mus musculus OX=10090 GN=Nup188 PE=1 SV=2	5	12	12	7	3	1	6	7	3	1	6	9.7	9.7	196.69	1759	1759;118;119;155;126	0	48.656	5.2	1.6	0.7	5.4	456080000	114320000	38578000	41694000	261500000	0	0	0	228750000
A0A1B0GRU8;A0A6Q6PUT5;Q9R1C7	A0A1B0GRU8;A0A6Q6PUT5;Q9R1C7	Pre-mRNA-processing factor 40 homolog A	Prpf40a	tr|A0A1B0GRU8|A0A1B0GRU8_MOUSE Pre-mRNA-processing factor 40 homolog A OS=Mus musculus OX=10090 GN=Prpf40a PE=1 SV=1;tr|A0A6Q6PUT5|A0A6Q6PUT5_MOUSE Pre-mRNA-processing factor 40 homolog A (Fragment) OS=Mus musculus OX=10090 GN=Prpf40a PE=1 SV=1;sp|Q9R1C7|P	3	7	7	3	4	2	5	3	4	2	5	9.4	9.4	105.53	926	926;966;953	0	48.642	4.9	6.2	3.2	6.3	794310000	157520000	244310000	104520000	287960000	0	247840000	227970000	233630000
F6SUV7;E9Q6Q8;E0CX53;Q8BYJ6;H7BX82	F6SUV7;E9Q6Q8;E0CX53;Q8BYJ6	TBC1 domain family member 4	Tbc1d4	tr|F6SUV7|F6SUV7_MOUSE TBC1 domain family member 4 (Fragment) OS=Mus musculus OX=10090 GN=Tbc1d4 PE=1 SV=1;tr|E9Q6Q8|E9Q6Q8_MOUSE TBC1 domain family member 4 OS=Mus musculus OX=10090 GN=Tbc1d4 PE=1 SV=1;tr|E0CX53|E0CX53_MOUSE TBC1 domain family member 4 OS	5	3	2	3	1	1	2	2	1	1	1	3.8	3	109.23	957	957;1243;1306;1307;839	0	48.441	3.8	1.5	1.6	2.3	155660000	78369000	38296000	0	38998000	0	0	0	34114000
E9Q634;A0A1L1STM1	E9Q634	Unconventional myosin-Ie	Myo1e	sp|E9Q634|MYO1E_MOUSE Unconventional myosin-Ie OS=Mus musculus OX=10090 GN=Myo1e PE=1 SV=1	2	19	17	14	13	6	8	12	11	5	7	22.5	20.2	126.82	1107	1107;116	0	48.405	17.5	13.8	7	8.6	1525300000	584210000	401160000	131260000	408650000	444490000	496560000	300580000	399340000
Q64735;A0A0A6YXR6;A0A0A6YVT1;A0A0A6YXN9;A0A0A6YY75	Q64735;A0A0A6YXR6;A0A0A6YVT1;A0A0A6YXN9;A0A0A6YY75	Complement component receptor 1-like protein	Cr1l	sp|Q64735|CR1L_MOUSE Complement component receptor 1-like protein OS=Mus musculus OX=10090 GN=Cr1l PE=1 SV=1;tr|A0A0A6YXR6|A0A0A6YXR6_MOUSE Complement component receptor 1-like protein (Fragment) OS=Mus musculus OX=10090 GN=Cr1l PE=1 SV=1;tr|A0A0A6YVT1|A0A	5	2	2	1	2	2	2	1	2	2	2	6.2	6.2	53.762	483	483;164;255;356;429	0	48.156	2.5	6.2	6.2	6.2	238480000	62552000	22984000	59063000	93879000	0	0	76207000	81996000
Q9CPS7	Q9CPS7	RNA-binding protein PNO1	Pno1	sp|Q9CPS7|PNO1_MOUSE RNA-binding protein PNO1 OS=Mus musculus OX=10090 GN=Pno1 PE=1 SV=1	1	3	3	2	1	2	2	2	1	2	2	20.2	20.2	27.453	248	248	0	48.063	16.9	7.3	16.9	10.5	647280000	216590000	79177000	211850000	139660000	204410000	0	250130000	0
Q9D1M0	Q9D1M0	Protein SEC13 homolog	Sec13	sp|Q9D1M0|SEC13_MOUSE Protein SEC13 homolog OS=Mus musculus OX=10090 GN=Sec13 PE=1 SV=3	1	3	3	0	2	1	1	0	2	1	1	19.9	19.9	35.565	322	322	0	47.934	0	11.8	7.1	8.1	225030000	0	77102000	87126000	60800000	0	0	0	53186000
Q80XR6;Q20BD0;Q99020	Q80XR6;Q20BD0;Q99020	Heterogeneous nuclear ribonucleoprotein A/B	Hnrnpab	tr|Q80XR6|Q80XR6_MOUSE Heterogeneous nuclear ribonucleoprotein A/B OS=Mus musculus OX=10090 GN=Hnrnpab PE=1 SV=1;tr|Q20BD0|Q20BD0_MOUSE Heterogeneous nuclear ribonucleoprotein A/B OS=Mus musculus OX=10090 GN=Hnrnpab PE=1 SV=1;sp|Q99020|ROAA_MOUSE Heterogen	3	13	13	11	9	13	12	11	9	13	12	32.5	32.5	33.816	311	311;332;285	0	47.894	32.5	28	32.5	32.5	12639000000	2631400000	2396700000	3086900000	4524500000	2649100000	3429700000	4520500000	3106400000
Q9D1D4;A0A1Y7VM54	Q9D1D4;A0A1Y7VM54	Transmembrane emp24 domain-containing protein 10	Tmed10	sp|Q9D1D4|TMEDA_MOUSE Transmembrane emp24 domain-containing protein 10 OS=Mus musculus OX=10090 GN=Tmed10 PE=1 SV=1;tr|A0A1Y7VM54|A0A1Y7VM54_MOUSE Transmembrane emp24 domain-containing protein 10 OS=Mus musculus OX=10090 GN=Tmed10 PE=1 SV=1	2	8	8	7	3	5	8	7	3	5	8	35.6	35.6	24.911	219	219;116	0	47.857	34.2	23.7	34.2	35.6	5429300000	1779100000	273460000	1088000000	2288800000	1469800000	859260000	1242500000	1908200000
Q62245;S4R2C4;A0A0A0MQ87;Q02384	Q62245	Son of sevenless homolog 1	Sos1	sp|Q62245|SOS1_MOUSE Son of sevenless homolog 1 OS=Mus musculus OX=10090 GN=Sos1 PE=1 SV=2	4	3	3	2	1	2	2	2	1	2	2	3.2	3.2	150.88	1319	1319;1300;1332;1333	0	47.749	1.9	1.1	2.4	2.4	55081000	8398400	0	20879000	25803000	0	0	26701000	22766000
Q9Z1D1	Q9Z1D1	Eukaryotic translation initiation factor 3 subunit G	Eif3g	sp|Q9Z1D1|EIF3G_MOUSE Eukaryotic translation initiation factor 3 subunit G OS=Mus musculus OX=10090 GN=Eif3g PE=1 SV=2	1	12	12	8	4	5	7	8	4	5	7	39.7	39.7	35.638	320	320	0	47.702	25.9	16.9	26.6	27.5	2428800000	785120000	228630000	514740000	900330000	842290000	336640000	562130000	796870000
P41105;F6Z0X0	P41105	60S ribosomal protein L28	Rpl28	sp|P41105|RL28_MOUSE 60S ribosomal protein L28 OS=Mus musculus OX=10090 GN=Rpl28 PE=1 SV=2	2	12	12	12	9	11	7	12	9	11	7	59.1	59.1	15.733	137	137;85	0	47.573	59.1	48.9	59.1	42.3	6737600000	2071900000	1203300000	1499200000	1963300000	1864000000	1895200000	1727000000	1793900000
P26645	P26645	Myristoylated alanine-rich C-kinase substrate	Marcks	sp|P26645|MARCS_MOUSE Myristoylated alanine-rich C-kinase substrate OS=Mus musculus OX=10090 GN=Marcks PE=1 SV=2	1	6	6	2	6	4	3	2	6	4	3	48.5	48.5	29.661	309	309	0	47.546	11	48.5	28.5	20.4	1925200000	277110000	471850000	373030000	803210000	338950000	573440000	382050000	789450000
A3KGU5;E9Q447;A3KGU4;A0A5F8MQC3;P08032	A3KGU5;E9Q447		Sptan1	tr|A3KGU5|A3KGU5_MOUSE Spectrin alpha chain, non-erythrocytic 1 OS=Mus musculus OX=10090 GN=Sptan1 PE=1 SV=1;tr|E9Q447|E9Q447_MOUSE Spectrin alpha chain, non-erythrocytic 1 OS=Mus musculus OX=10090 GN=Sptan1 PE=1 SV=1	5	111	1	50	92	38	73	1	1	1	1	53	0.7	282.89	2457	2457;2478;219;112;2415	0	47.454	26.9	46	22.9	39.7	367350000	46767000	203220000	39877000	77480000	0	268600000	0	0
F7A1B4;Q3UAM9;Q63961;F7BZW0	F7A1B4;Q3UAM9;Q63961	Endoglin	Eng	tr|F7A1B4|F7A1B4_MOUSE Endoglin OS=Mus musculus OX=10090 GN=Eng PE=1 SV=1;tr|Q3UAM9|Q3UAM9_MOUSE Endoglin OS=Mus musculus OX=10090 GN=Eng PE=1 SV=1;sp|Q63961|EGLN_MOUSE Endoglin OS=Mus musculus OX=10090 GN=Eng PE=1 SV=2	4	10	10	7	6	6	8	7	6	6	8	23.7	23.7	69.274	641	641;652;653;312	0	47.125	13.7	12	12.8	17.5	1165100000	356980000	182700000	138670000	486790000	274570000	264560000	282310000	381470000
Q02053;P31254	Q02053	Ubiquitin-like modifier-activating enzyme 1	Uba1	sp|Q02053|UBA1_MOUSE Ubiquitin-like modifier-activating enzyme 1 OS=Mus musculus OX=10090 GN=Uba1 PE=1 SV=1	2	11	11	6	7	5	2	6	7	5	2	16.2	16.2	117.81	1058	1058;1058	0	47.116	9.7	10.4	7.5	2.5	1291000000	466590000	386300000	358070000	79997000	444560000	422990000	382710000	258130000
P35980;A0A1B0GSS8;A0A1B0GQU8;A0A1B0GSA8;A0A1B0GSF7;A0A1B0GRZ3;A0A1B0GS28	P35980;A0A1B0GSS8;A0A1B0GQU8;A0A1B0GSA8;A0A1B0GSF7	60S ribosomal protein L18	Rpl18	sp|P35980|RL18_MOUSE 60S ribosomal protein L18 OS=Mus musculus OX=10090 GN=Rpl18 PE=1 SV=3;tr|A0A1B0GSS8|A0A1B0GSS8_MOUSE 60S ribosomal protein L18 OS=Mus musculus OX=10090 GN=Rpl18 PE=1 SV=1;tr|A0A1B0GQU8|A0A1B0GQU8_MOUSE 60S ribosomal protein L18 OS=Mus	7	7	7	5	6	6	6	5	6	6	6	36.7	36.7	21.644	188	188;155;159;126;136;57;80	0	47.074	32.4	33	36.2	36.2	18359000000	4266100000	4543500000	3398200000	6151000000	5139600000	5786400000	4940000000	4090000000
E9QKZ2;Q91YE6;E0CXB2;F6TLX3;E0CY46;F6UT58	E9QKZ2;Q91YE6;E0CXB2	Importin-9	Ipo9	tr|E9QKZ2|E9QKZ2_MOUSE Importin-9 OS=Mus musculus OX=10090 GN=Ipo9 PE=1 SV=1;sp|Q91YE6|IPO9_MOUSE Importin-9 OS=Mus musculus OX=10090 GN=Ipo9 PE=1 SV=3;tr|E0CXB2|E0CXB2_MOUSE Importin-9 OS=Mus musculus OX=10090 GN=Ipo9 PE=1 SV=1	6	11	11	8	6	7	6	8	6	7	6	14.7	14.7	115.95	1040	1040;1041;655;171;55;52	0	46.972	10.9	8.8	10.4	9.3	2603500000	701580000	350190000	548280000	1003400000	769060000	522060000	790750000	666580000
Q9DCD0	Q9DCD0	6-phosphogluconate dehydrogenase, decarboxylating	Pgd	sp|Q9DCD0|6PGD_MOUSE 6-phosphogluconate dehydrogenase, decarboxylating OS=Mus musculus OX=10090 GN=Pgd PE=1 SV=3	1	13	13	8	9	9	4	8	9	9	4	34	34	53.247	483	483	0	46.923	23.2	24.8	24.2	11.6	2385500000	539730000	555090000	906720000	384000000	591970000	634970000	1049700000	481690000
A2A7S8	A2A7S8	Uncharacterized protein KIAA1522	Kiaa1522	sp|A2A7S8|K1522_MOUSE Uncharacterized protein KIAA1522 OS=Mus musculus OX=10090 GN=Kiaa1522 PE=1 SV=1	1	6	6	3	2	3	3	3	2	3	3	10.3	10.3	104.84	1013	1013	0	46.703	4.6	4.1	5.9	3.8	191880000	33894000	47648000	47187000	63155000	0	62412000	61347000	0
Q9WUM4;E9PX03;E9PZJ0;E9PVJ1	Q9WUM4	Coronin-1C	Coro1c	sp|Q9WUM4|COR1C_MOUSE Coronin-1C OS=Mus musculus OX=10090 GN=Coro1c PE=1 SV=2	4	8	8	2	8	2	4	2	8	2	4	20.9	20.9	53.12	474	474;159;66;85	0	46.633	4.4	20.9	5.1	11	788520000	18772000	376880000	38096000	354770000	0	305820000	247860000	303850000
Q569Z5;F8WHR6;A0A2R8VHK2	Q569Z5;F8WHR6	Probable ATP-dependent RNA helicase DDX46	Ddx46	sp|Q569Z5|DDX46_MOUSE Probable ATP-dependent RNA helicase DDX46 OS=Mus musculus OX=10090 GN=Ddx46 PE=1 SV=2;tr|F8WHR6|F8WHR6_MOUSE RNA helicase OS=Mus musculus OX=10090 GN=Ddx46 PE=1 SV=1	3	15	15	9	9	4	4	9	9	4	4	19.7	19.7	117.45	1032	1032;1028;144	0	46.533	13	11.5	4.7	4.7	1070000000	346830000	442150000	177820000	103230000	369510000	405240000	385530000	0
E9QAQ7;A2BH40	E9QAQ7;A2BH40	AT-rich interactive domain-containing protein 1A	Arid1a	tr|E9QAQ7|E9QAQ7_MOUSE AT-rich interactive domain-containing protein 1A OS=Mus musculus OX=10090 GN=Arid1a PE=1 SV=1;sp|A2BH40|ARI1A_MOUSE AT-rich interactive domain-containing protein 1A OS=Mus musculus OX=10090 GN=Arid1a PE=1 SV=1	2	12	11	5	5	4	7	5	4	4	7	8	7.7	242.67	2287	2287;2283	0	46.374	4.2	3.5	2.4	4.5	488440000	166460000	85627000	22438000	213910000	132410000	132430000	0	201920000
E9Q5B5;O08528;E9Q9M6;Q91W97;D3YYR4;D3Z365;E9Q3Z4;E9Q8S8;Q3TRM8	E9Q5B5;O08528	Hexokinase;Hexokinase-2	Hk2	tr|E9Q5B5|E9Q5B5_MOUSE Hexokinase OS=Mus musculus OX=10090 GN=Hk2 PE=1 SV=1;sp|O08528|HXK2_MOUSE Hexokinase-2 OS=Mus musculus OX=10090 GN=Hk2 PE=1 SV=1	9	19	16	13	13	8	11	11	11	7	10	23.5	21.5	99.213	889	889;917;43;915;184;223;867;877;922	0	46.22	16	17.3	10.8	15	1810900000	523890000	380520000	433720000	472780000	522800000	518340000	506400000	443490000
Q3UPL0;S4R2A9;S4R192;S4R256;S4R1T5;S4R1Y8	Q3UPL0;S4R2A9	Protein transport protein Sec31A	Sec31a	sp|Q3UPL0|SC31A_MOUSE Protein transport protein Sec31A OS=Mus musculus OX=10090 GN=Sec31a PE=1 SV=2;tr|S4R2A9|S4R2A9_MOUSE Protein transport protein Sec31A (Fragment) OS=Mus musculus OX=10090 GN=Sec31a PE=1 SV=1	6	16	16	9	7	7	8	9	7	7	8	17.4	17.4	133.57	1230	1230;934;248;364;264;296	0	46.179	10.2	8.9	8.5	10	1432700000	394600000	241200000	294010000	502880000	423420000	287100000	453790000	367710000
P49717;A0A2R8VHP7	P49717	DNA replication licensing factor MCM4	Mcm4	sp|P49717|MCM4_MOUSE DNA replication licensing factor MCM4 OS=Mus musculus OX=10090 GN=Mcm4 PE=1 SV=1	2	16	16	8	10	9	8	8	10	9	8	25.1	25.1	96.735	862	862;220	0	46.163	13.2	16.6	13.8	14.8	1749200000	472090000	401220000	505160000	370760000	535650000	337320000	632360000	397070000
E9QB02;Q68FL6;F6W0G8	E9QB02;Q68FL6	Methionine--tRNA ligase, cytoplasmic	Mars	tr|E9QB02|E9QB02_MOUSE Methionine--tRNA ligase, cytoplasmic OS=Mus musculus OX=10090 GN=Mars1 PE=1 SV=1;sp|Q68FL6|SYMC_MOUSE Methionine--tRNA ligase, cytoplasmic OS=Mus musculus OX=10090 GN=Mars1 PE=1 SV=1	3	18	18	11	8	7	9	11	8	7	9	25.1	25.1	102.37	910	910;902;184	0	46.003	17.4	9.7	11	13.1	1582500000	533070000	125060000	397510000	526830000	499000000	294080000	465890000	412290000
Q9Z0N1;A2AAW9;Q9Z0N2	Q9Z0N1;A2AAW9;Q9Z0N2	Eukaryotic translation initiation factor 2 subunit 3, X-linked;Eukaryotic translation initiation factor 2 subunit 3, Y-linked	Eif2s3x;Eif2s3y	sp|Q9Z0N1|IF2G_MOUSE Eukaryotic translation initiation factor 2 subunit 3, X-linked OS=Mus musculus OX=10090 GN=Eif2s3x PE=1 SV=2;tr|A2AAW9|A2AAW9_MOUSE Eukaryotic translation initiation factor 2 subunit 3, X-linked OS=Mus musculus OX=10090 GN=Eif2s3x PE=1	3	17	17	10	10	8	11	10	10	8	11	45.1	45.1	51.065	472	472;344;472	0	45.607	33.1	29	24.8	32.4	2610500000	681530000	530720000	606720000	791500000	627820000	795810000	867140000	566120000
Q6PR54;A0A2I3BQ21;A0A2I3BRD9;A0A2I3BQI4	Q6PR54	Telomere-associated protein RIF1	Rif1	sp|Q6PR54|RIF1_MOUSE Telomere-associated protein RIF1 OS=Mus musculus OX=10090 GN=Rif1 PE=1 SV=2	4	11	11	8	3	2	8	8	3	2	8	7.2	7.2	266.23	2419	2419;535;731;740	0	45.548	5.2	2.1	1.7	5.7	952600000	387720000	81640000	69986000	413260000	305980000	214420000	185230000	241640000
I7HJS1;O08579;Q3THM8;B7FAU5	I7HJS1;O08579;Q3THM8;B7FAU5	Emerin	Emd	tr|I7HJS1|I7HJS1_MOUSE Emerin OS=Mus musculus OX=10090 GN=Emd PE=1 SV=1;sp|O08579|EMD_MOUSE Emerin OS=Mus musculus OX=10090 GN=Emd PE=1 SV=1;tr|Q3THM8|Q3THM8_MOUSE Emerin OS=Mus musculus OX=10090 GN=Emd PE=1 SV=1;tr|B7FAU5|B7FAU5_MOUSE Emerin OS=Mus muscul	4	4	4	2	1	2	4	2	1	2	4	33.2	33.2	25.134	223	223;259;158;170	0	45.417	14.8	10.3	14.8	33.2	637260000	106420000	89648000	65388000	375800000	144350000	0	130660000	244380000
Q3TWV4;P84091;A0A338P798;A0A338P6T4	Q3TWV4;P84091	AP-2 complex subunit mu	Ap2m1	tr|Q3TWV4|Q3TWV4_MOUSE AP-2 complex subunit mu OS=Mus musculus OX=10090 GN=Ap2m1 PE=1 SV=1;sp|P84091|AP2M1_MOUSE AP-2 complex subunit mu OS=Mus musculus OX=10090 GN=Ap2m1 PE=1 SV=1	4	13	13	10	8	7	9	10	8	7	9	33.7	33.7	49.389	433	433;435;82;119	0	45.11	28.4	21.7	18.5	24.2	2602700000	680900000	534800000	529960000	857010000	715480000	691470000	714760000	698380000
P51863	P51863	V-type proton ATPase subunit d 1	Atp6v0d1	sp|P51863|VA0D1_MOUSE V-type proton ATPase subunit d 1 OS=Mus musculus OX=10090 GN=Atp6v0d1 PE=1 SV=2	1	8	8	5	7	3	6	5	7	3	6	30.5	30.5	40.301	351	351	0	45.022	23.4	27.1	13.1	25.6	1989600000	486690000	490220000	190240000	822430000	409680000	608560000	446650000	634210000
P61211;F8WIB1;E9Q006	P61211;F8WIB1	ADP-ribosylation factor-like protein 1	Arl1	sp|P61211|ARL1_MOUSE ADP-ribosylation factor-like protein 1 OS=Mus musculus OX=10090 GN=Arl1 PE=1 SV=1;tr|F8WIB1|F8WIB1_MOUSE ADP-ribosylation factor-like protein 1 (Fragment) OS=Mus musculus OX=10090 GN=Arl1 PE=1 SV=1	3	8	8	6	4	5	7	6	4	5	7	59.7	59.7	20.411	181	181;138;52	0	45.02	53	28.2	38.7	47.5	3023800000	1186100000	480290000	523070000	834270000	1003500000	859920000	753420000	607700000
P54775;A0A140LIZ5	P54775;A0A140LIZ5	26S protease regulatory subunit 6B	Psmc4	sp|P54775|PRS6B_MOUSE 26S proteasome regulatory subunit 6B OS=Mus musculus OX=10090 GN=Psmc4 PE=1 SV=2;tr|A0A140LIZ5|A0A140LIZ5_MOUSE 26S proteasome AAA-ATPase subunit RPT3 OS=Mus musculus OX=10090 GN=Psmc4 PE=1 SV=1	2	11	11	6	6	6	8	6	6	6	8	41.1	41.1	47.408	418	418;387	0	44.866	19.9	22.2	27.3	29.9	1966900000	497670000	341940000	497320000	629950000	599920000	485380000	675960000	380030000
A0A0R4J1Z3;Q9CR67;Q9CZM3;A0A0J9YV78	A0A0R4J1Z3;Q9CR67;Q9CZM3	Transmembrane protein 33	Tmem33	tr|A0A0R4J1Z3|A0A0R4J1Z3_MOUSE Transmembrane protein 33 OS=Mus musculus OX=10090 GN=Tmem33 PE=1 SV=1;sp|Q9CR67|TMM33_MOUSE Transmembrane protein 33 OS=Mus musculus OX=10090 GN=Tmem33 PE=1 SV=1;tr|Q9CZM3|Q9CZM3_MOUSE Transmembrane protein 33 OS=Mus musculus	4	5	5	3	2	1	4	3	2	1	4	23.2	23.2	27.932	246	246;247;126;64	0	44.845	15	11.8	4.9	16.3	632380000	203490000	114000000	91054000	223840000	195260000	163310000	0	191400000
E9Q855;Q3UXS0;O35609	E9Q855;Q3UXS0;O35609	Secretory carrier-associated membrane protein 3	Scamp3	tr|E9Q855|E9Q855_MOUSE Secretory carrier-associated membrane protein OS=Mus musculus OX=10090 GN=Scamp3 PE=1 SV=1;tr|Q3UXS0|Q3UXS0_MOUSE Secretory carrier-associated membrane protein OS=Mus musculus OX=10090 GN=Scamp3 PE=1 SV=1;sp|O35609|SCAM3_MOUSE Secret	3	3	3	2	1	1	3	2	1	1	3	17.1	17.1	34.515	315	315;350;349	0	44.799	13	5.1	5.1	17.1	1160100000	317410000	171320000	0	671390000	337800000	0	0	566920000
P62754	P62754	40S ribosomal protein S6	Rps6	sp|P62754|RS6_MOUSE 40S ribosomal protein S6 OS=Mus musculus OX=10090 GN=Rps6 PE=1 SV=1	1	14	14	9	10	7	9	9	10	7	9	38.6	38.6	28.68	249	249	0	44.726	30.5	35.3	26.1	30.1	7855700000	2159500000	1155700000	1514900000	3025600000	1937000000	1731500000	1966400000	2419400000
A0A075B5M4;A0A0B4J1I3;A0A0A6YYE5;A0A075B5L8	A0A075B5M4;A0A0B4J1I3;A0A0A6YYE5;A0A075B5L8		Igkv4-57-1;Igkv4-74;Igkv4-78;Igkv4-79	tr|A0A075B5M4|A0A075B5M4_MOUSE Immunoglobulin kappa variable 4-57-1 (Fragment) OS=Mus musculus OX=10090 GN=Igkv4-57-1 PE=4 SV=1;tr|A0A0B4J1I3|A0A0B4J1I3_MOUSE Immunoglobulin kappa variable 4-74 (Fragment) OS=Mus musculus OX=10090 GN=Igkv4-74 PE=4 SV=1;tr|A	4	2	1	0	0	1	2	0	0	0	1	26.9	13.4	12.723	119	119;119;119;119	0	44.651	0	0	13.4	26.9	143020000	0	0	0	143020000	0	0	0	125100000
P62334	P62334	26S protease regulatory subunit 10B	Psmc6	sp|P62334|PRS10_MOUSE 26S proteasome regulatory subunit 10B OS=Mus musculus OX=10090 GN=Psmc6 PE=1 SV=1	1	10	10	9	3	5	5	9	3	5	5	34.2	34.2	44.172	389	389	0	44.589	31.1	9.8	15.7	17.7	1498400000	659520000	253930000	384400000	200580000	550660000	306970000	484930000	323210000
O89086;Q8BG13;S4R2M6	O89086;Q8BG13	RNA-binding protein 3	Rbm3	sp|O89086|RBM3_MOUSE RNA-binding protein 3 OS=Mus musculus OX=10090 GN=Rbm3 PE=1 SV=1;tr|Q8BG13|Q8BG13_MOUSE RNA-binding protein 3 OS=Mus musculus OX=10090 GN=Rbm3 PE=1 SV=1	3	4	4	3	2	2	4	3	2	2	4	37.3	37.3	16.604	153	153;154;90	0	44.488	28.8	19.6	19.6	37.3	499040000	133900000	91655000	93997000	179490000	113040000	148650000	142620000	128820000
P19253;A0A1B0GSQ6;A0A1B0GS68;A0A1B0GTA1;A0A1B0GSB2;A0A1B0GSC2;A0A1B0GQW6;A0A1B0GRH1;A0A1B0GSF0;A0A1B0GT00;A0A1B0GSL5;A0A1B0GSJ2;REV__A2A8E7;REV__P52825	P19253;A0A1B0GSQ6;A0A1B0GS68;A0A1B0GTA1;A0A1B0GSB2;A0A1B0GSC2	60S ribosomal protein L13a	Rpl13a	sp|P19253|RL13A_MOUSE 60S ribosomal protein L13a OS=Mus musculus OX=10090 GN=Rpl13a PE=1 SV=4;tr|A0A1B0GSQ6|A0A1B0GSQ6_MOUSE 60S ribosomal protein L13a (Fragment) OS=Mus musculus OX=10090 GN=Rpl13a PE=3 SV=1;tr|A0A1B0GS68|A0A1B0GS68_MOUSE 60S ribosomal pro	14	10	10	6	8	6	7	6	8	6	7	39.9	39.9	23.464	203	203;167;446;177;148;122;69;128;131;133;110;110;223;658	0	44.263	26.1	34	26.6	28.6	4068600000	731140000	1477800000	862640000	997030000	967370000	1275800000	960160000	1131100000
Q00PI9	Q00PI9	Heterogeneous nuclear ribonucleoprotein U-like protein 2	Hnrnpul2	sp|Q00PI9|HNRL2_MOUSE Heterogeneous nuclear ribonucleoprotein U-like protein 2 OS=Mus musculus OX=10090 GN=Hnrnpul2 PE=1 SV=2	1	8	8	5	6	6	6	5	6	6	6	17.7	17.7	84.939	745	745	0	44.078	11.3	15.4	14.5	11.5	1495200000	363220000	225190000	430510000	476230000	461060000	291640000	415400000	463900000
A0A075B5N4;A0A0G2JF28;A0A140T8P7	A0A075B5N4;A0A0G2JF28;A0A140T8P7		Igkv8-27	tr|A0A075B5N4|A0A075B5N4_MOUSE Immunoglobulin kappa chain variable 8-27 OS=Mus musculus OX=10090 GN=Igkv8-27 PE=4 SV=1;tr|A0A0G2JF28|A0A0G2JF28_MOUSE Immunoglobulin kappa chain variable 8-27 (Fragment) OS=Mus musculus OX=10090 GN=Igkv8-27 PE=4 SV=1;tr|A0A1	3	4	2	0	0	1	4	0	0	0	2	54	30	10.976	100	100;120;120	0	44.038	0	0	9	54	2254000000	0	0	0	2254000000	0	0	0	1909600000
B2RXP1;Q8BVU0;B7ZWM8;E9QAU9;E9Q892;F6YZL6;F6TPH7;F6Y466;E9Q0H5;F6VQ19;Q3UMG5	B2RXP1;Q8BVU0;B7ZWM8;E9QAU9;E9Q892	Leucine-rich repeat and calponin homology domain-containing protein 3	Lrch3	tr|B2RXP1|B2RXP1_MOUSE DISP complex protein LRCH3 OS=Mus musculus OX=10090 GN=Lrch3 PE=1 SV=1;sp|Q8BVU0|LRCH3_MOUSE DISP complex protein LRCH3 OS=Mus musculus OX=10090 GN=Lrch3 PE=1 SV=3;tr|B7ZWM8|B7ZWM8_MOUSE DISP complex protein LRCH3 OS=Mus musculus OX=	11	13	13	8	11	6	5	8	11	6	5	25.7	25.7	82.277	742	742;778;692;796;624;249;265;253;92;784;773	0	43.989	17.4	22.6	11.5	8	1447500000	434970000	490240000	225350000	296940000	354140000	480620000	336210000	461980000
P14115	P14115	60S ribosomal protein L27a	Rpl27a	sp|P14115|RL27A_MOUSE 60S ribosomal protein L27a OS=Mus musculus OX=10090 GN=Rpl27a PE=1 SV=5	1	8	8	7	8	7	7	7	8	7	7	39.2	39.2	16.605	148	148	0	43.902	37.8	39.2	33.1	37.8	9623500000	2698700000	1344000000	2421800000	3159000000	2297200000	2644300000	2774100000	2642500000
A0A0R4J0W6;Q9CRC8;F6RDA7;D6RHB1;F6RGS7;D6RFC5;A0A0G2JGC9	A0A0R4J0W6;Q9CRC8	Leucine-rich repeat-containing protein 40	Lrrc40	tr|A0A0R4J0W6|A0A0R4J0W6_MOUSE Leucine-rich repeat-containing protein 40 OS=Mus musculus OX=10090 GN=Lrrc40 PE=1 SV=1;sp|Q9CRC8|LRC40_MOUSE Leucine-rich repeat-containing protein 40 OS=Mus musculus OX=10090 GN=Lrrc40 PE=1 SV=2	7	15	15	12	8	9	8	12	8	9	8	35	35	68.048	602	602;602;114;131;68;54;54	0	43.848	24.8	18.8	21.9	18.3	1579900000	513010000	180120000	355510000	531270000	439560000	365600000	471880000	396710000
Q9CZE3;A0A1Y7VIZ0	Q9CZE3	Ras-related protein Rab-32	Rab32	sp|Q9CZE3|RAB32_MOUSE Ras-related protein Rab-32 OS=Mus musculus OX=10090 GN=Rab32 PE=1 SV=3	2	7	4	4	4	3	6	2	2	2	3	32.3	20.2	25.068	223	223;100	0	43.764	22.4	21.1	18.4	32.3	863640000	115760000	102890000	144220000	500770000	0	129640000	194920000	361530000
Q99L45;E0CXJ3	Q99L45	Eukaryotic translation initiation factor 2 subunit 2	Eif2s2	sp|Q99L45|IF2B_MOUSE Eukaryotic translation initiation factor 2 subunit 2 OS=Mus musculus OX=10090 GN=Eif2s2 PE=1 SV=1	2	13	13	6	9	9	7	6	9	9	7	39.6	39.6	38.092	331	331;118	0	43.574	20.2	32	34.4	25.4	2838000000	729020000	781030000	505110000	822870000	889270000	727420000	773810000	741280000
Q9CZD3	Q9CZD3	Glycine--tRNA ligase	Gars	sp|Q9CZD3|GARS_MOUSE Glycine--tRNA ligase OS=Mus musculus OX=10090 GN=Gars1 PE=1 SV=1	1	14	14	10	11	10	7	10	11	10	7	24.6	24.6	81.877	729	729	0	43.317	17.8	20	17.7	12.5	3105500000	760120000	871380000	623420000	850530000	690150000	1187500000	944480000	636750000
P60867	P60867	40S ribosomal protein S20	Rps20	sp|P60867|RS20_MOUSE 40S ribosomal protein S20 OS=Mus musculus OX=10090 GN=Rps20 PE=1 SV=1	1	5	5	4	5	4	4	4	5	4	4	29.4	29.4	13.373	119	119	0	43.285	28.6	29.4	28.6	28.6	13666000000	2457500000	1967100000	3071000000	6170200000	2508700000	3057700000	4280400000	4564100000
P27773;F6Q404	P27773	Protein disulfide-isomerase A3	Pdia3	sp|P27773|PDIA3_MOUSE Protein disulfide-isomerase A3 OS=Mus musculus OX=10090 GN=Pdia3 PE=1 SV=2	2	13	13	9	10	7	6	9	10	7	6	34.7	34.7	56.678	505	505;124	0	43.272	24.6	27.1	19	15.8	1877500000	484610000	513990000	348510000	530430000	456250000	605220000	534560000	480840000
Q3UNN4;P97496;Q3UZD0;Q3UID0;Q6PDG5	Q3UNN4;P97496;Q3UZD0	SWI/SNF complex subunit SMARCC1	Smarcc1	tr|Q3UNN4|Q3UNN4_MOUSE SWI/SNF complex subunit SMARCC1 OS=Mus musculus OX=10090 GN=Smarcc1 PE=1 SV=1;sp|P97496|SMRC1_MOUSE SWI/SNF complex subunit SMARCC1 OS=Mus musculus OX=10090 GN=Smarcc1 PE=1 SV=2;tr|Q3UZD0|Q3UZD0_MOUSE SWI/SNF complex subunit SMARCC1	5	12	12	9	6	4	6	9	6	4	6	14.8	14.8	122.78	1098	1098;1104;485;1130;1213	0	43.212	11.5	7.7	4.4	8.2	649930000	255500000	152350000	113110000	128970000	157490000	243160000	175870000	138850000
Q8K0C4	Q8K0C4	Lanosterol 14-alpha demethylase	Cyp51a1	sp|Q8K0C4|CP51A_MOUSE Lanosterol 14-alpha demethylase OS=Mus musculus OX=10090 GN=Cyp51a1 PE=1 SV=1	1	12	12	8	9	6	11	8	9	6	11	28.2	28.2	56.775	503	503	0	43.009	20.7	21.9	15.5	26.6	2746300000	807460000	682050000	347590000	909190000	772870000	838790000	607680000	732660000
A2AJ72;Q3TIX6;A0A0A6YVV5;F7AM43;A2AJ71;A0A0A6YY39;A0A0A6YX76	A2AJ72;Q3TIX6;A0A0A6YVV5		Fubp3	tr|A2AJ72|A2AJ72_MOUSE Far upstream element (FUSE)-binding protein 3 OS=Mus musculus OX=10090 GN=Fubp3 PE=1 SV=1;tr|Q3TIX6|Q3TIX6_MOUSE Far upstream element (FUSE)-binding protein 3 OS=Mus musculus OX=10090 GN=Fubp3 PE=1 SV=1;tr|A0A0A6YVV5|A0A0A6YVV5_MOUSE	7	14	13	11	10	10	9	10	9	9	9	34.4	33	61.447	569	569;575;191;264;97;123;83	0	43.008	25.3	24.6	27.1	22.5	1769900000	426740000	412840000	342990000	587330000	426960000	530010000	452270000	518740000
Q9CZX8;D3YUT3;D3Z722;D3Z5R8;D3YUG3;S4R223	Q9CZX8;D3YUT3;D3Z722;D3Z5R8;D3YUG3	40S ribosomal protein S19	Rps19	sp|Q9CZX8|RS19_MOUSE 40S ribosomal protein S19 OS=Mus musculus OX=10090 GN=Rps19 PE=1 SV=3;tr|D3YUT3|D3YUT3_MOUSE 40S ribosomal protein S19 (Fragment) OS=Mus musculus OX=10090 GN=Rps19 PE=1 SV=2;tr|D3Z722|D3Z722_MOUSE 40S ribosomal protein S19 OS=Mus muscu	6	15	15	8	11	7	10	8	11	7	10	66.9	66.9	16.085	145	145;133;212;176;137;72	0	43.006	42.8	55.2	36.6	45.5	8889900000	2032400000	2703300000	1777400000	2376900000	1736000000	3229500000	2482700000	2509200000
Q9D0I9	Q9D0I9	Arginine--tRNA ligase, cytoplasmic	Rars	sp|Q9D0I9|SYRC_MOUSE Arginine--tRNA ligase, cytoplasmic OS=Mus musculus OX=10090 GN=Rars1 PE=1 SV=2	1	13	13	8	6	8	4	8	6	8	4	23.6	23.6	75.673	660	660	0	42.983	14.2	11.8	14.2	7.6	1042700000	348750000	202350000	304360000	187280000	283170000	258980000	303810000	326130000
P55258	P55258	Ras-related protein Rab-8A	Rab8a	sp|P55258|RAB8A_MOUSE Ras-related protein Rab-8A OS=Mus musculus OX=10090 GN=Rab8a PE=1 SV=2	1	5	4	3	4	3	4	2	3	2	3	23.2	17.9	23.668	207	207	0	42.978	12.6	16.4	12.6	19.3	1147300000	271260000	143090000	105940000	626980000	398910000	281460000	266760000	198180000
P17427;A0A140LHG0;A0A0J9YUA7	P17427	AP-2 complex subunit alpha-2	Ap2a2	sp|P17427|AP2A2_MOUSE AP-2 complex subunit alpha-2 OS=Mus musculus OX=10090 GN=Ap2a2 PE=1 SV=2	3	24	17	18	19	7	16	11	14	4	9	32.6	22.8	104.02	938	938;38;131	0	42.952	24.4	26.5	10.9	23.6	1685200000	505920000	522640000	145700000	510930000	402140000	534260000	280100000	614820000
Q6P2B1;F6TDZ2;E9Q0H8	Q6P2B1	Transportin-3	Tnpo3	sp|Q6P2B1|TNPO3_MOUSE Transportin-3 OS=Mus musculus OX=10090 GN=Tnpo3 PE=1 SV=1	3	16	15	12	10	4	10	11	9	4	9	22.8	22	104.17	923	923;247;42	0	42.902	17	13.4	6.5	13.4	2916800000	865530000	642330000	312020000	1096900000	818360000	754180000	738660000	764720000
A0A338P7B7;P51807	A0A338P7B7;P51807	Dynein light chain Tctex-type 1	Dynlt1	tr|A0A338P7B7|A0A338P7B7_MOUSE Dynein light chain Tctex-type 1A OS=Mus musculus OX=10090 GN=Dynlt1a PE=1 SV=1;sp|P51807|DYLT1_MOUSE Dynein light chain Tctex-type 1 OS=Mus musculus OX=10090 GN=Dynlt1 PE=1 SV=1	2	2	2	0	0	1	2	0	0	1	2	23.2	23.2	12.242	112	112;113	0	42.82	0	0	8.9	23.2	112580000	0	0	53080000	59500000	0	0	0	52048000
Q9DCL9;D3Z6P1;D6RCU8	Q9DCL9	Multifunctional protein ADE2;Phosphoribosylaminoimidazole-succinocarboxamide synthase;Phosphoribosylaminoimidazole carboxylase	Paics	sp|Q9DCL9|PUR6_MOUSE Multifunctional protein ADE2 OS=Mus musculus OX=10090 GN=Paics PE=1 SV=4	3	15	15	9	7	9	10	9	7	9	10	40.7	40.7	47.006	425	425;83;103	0	42.788	28.9	21.4	26.1	32.7	4182700000	1555600000	507460000	1282000000	837680000	1399900000	886170000	1378300000	946010000
S4R2J9;A0A0A0MQ79;Q3TLH4;S4R294;S4R2E2;S4R2L9	S4R2J9;A0A0A0MQ79;Q3TLH4;S4R294	Protein PRRC2C	Prrc2c	tr|S4R2J9|S4R2J9_MOUSE Protein PRRC2C OS=Mus musculus OX=10090 GN=Prrc2c PE=1 SV=1;tr|A0A0A0MQ79|A0A0A0MQ79_MOUSE Protein PRRC2C OS=Mus musculus OX=10090 GN=Prrc2c PE=1 SV=1;sp|Q3TLH4|PRC2C_MOUSE Protein PRRC2C OS=Mus musculus OX=10090 GN=Prrc2c PE=1 SV=3;	6	6	6	2	5	3	3	2	5	3	3	2.7	2.7	302.43	2765	2765;2844;2846;2724;564;1276	0	42.765	1	2.4	1.3	1.3	208120000	22987000	80510000	64003000	40621000	0	106410000	0	0
Q91YI0;E0CY49;F7D439;E0CYV3	Q91YI0;E0CY49	Argininosuccinate lyase	Asl	sp|Q91YI0|ARLY_MOUSE Argininosuccinate lyase OS=Mus musculus OX=10090 GN=Asl PE=1 SV=1;tr|E0CY49|E0CY49_MOUSE Argininosuccinate lyase (Fragment) OS=Mus musculus OX=10090 GN=Asl PE=1 SV=1	4	15	14	13	4	7	7	13	4	7	6	39.7	38.4	51.739	464	464;262;267;74	0	42.607	36.4	11.6	18.3	15.5	2065500000	970350000	320820000	330740000	443570000	636020000	607200000	505460000	459760000
P63168;Q80ZS7;Q9D0M5	P63168;Q80ZS7	Dynein light chain 1, cytoplasmic	Dynll1;BC048507	sp|P63168|DYL1_MOUSE Dynein light chain 1, cytoplasmic OS=Mus musculus OX=10090 GN=Dynll1 PE=1 SV=1;tr|Q80ZS7|Q80ZS7_MOUSE Dynein light chain OS=Mus musculus OX=10090 GN=BC048507 PE=1 SV=1	3	3	3	2	2	3	2	2	2	3	2	46.1	46.1	10.366	89	89;89;89	0	42.565	37.1	37.1	46.1	37.1	1352100000	395010000	292860000	327920000	336290000	357000000	393930000	380900000	366820000
A0A0R4J078;Q8VCH8;A0A087WSK5	A0A0R4J078;Q8VCH8	UBX domain-containing protein 4	Ubxn4	tr|A0A0R4J078|A0A0R4J078_MOUSE UBX domain-containing protein 4 OS=Mus musculus OX=10090 GN=Ubxn4 PE=1 SV=1;sp|Q8VCH8|UBXN4_MOUSE UBX domain-containing protein 4 OS=Mus musculus OX=10090 GN=Ubxn4 PE=1 SV=1	3	5	5	3	2	2	5	3	2	2	5	19.2	19.2	56.459	506	506;506;88	0	42.547	13.6	6.9	6.9	19.2	1380400000	388990000	195550000	160160000	635650000	400560000	357190000	280730000	371330000
E9PWK1;Q9D379;F6YTS6;D3Z4M3	E9PWK1;Q9D379	Epoxide hydrolase 1	Ephx1	tr|E9PWK1|E9PWK1_MOUSE Epoxide hydrolase OS=Mus musculus OX=10090 GN=Ephx1 PE=1 SV=1;sp|Q9D379|HYEP_MOUSE Epoxide hydrolase 1 OS=Mus musculus OX=10090 GN=Ephx1 PE=1 SV=2	4	16	16	11	10	6	10	11	10	6	10	47.4	47.4	50.969	441	441;455;247;130	0	42.497	26.1	32.7	18.6	32.4	1810600000	603560000	430640000	262880000	513540000	620190000	497400000	399240000	443750000
D3Z3F8;Q8R1X6;D3Z1M5;D3Z2D6	D3Z3F8;Q8R1X6	Spartin	Spg20	tr|D3Z3F8|D3Z3F8_MOUSE Spastic paraplegia 20, spartin (Troyer syndrome) homolog (human) OS=Mus musculus OX=10090 GN=Spg20 PE=1 SV=1;sp|Q8R1X6|SPART_MOUSE Spartin OS=Mus musculus OX=10090 GN=Spart PE=1 SV=1	4	13	13	7	8	3	10	7	8	3	10	32.1	32.1	63.079	582	582;671;92;116	0	42.473	18.9	18.4	7.6	27.1	1557000000	363150000	268740000	24292000	900850000	533740000	367250000	170840000	465820000
A0A0G2JEP4;A0A1L1SSC0;A0A668KLE1;A0A1L1SVG1;A0A0R4J169;A0A1L1SQW1;E9QN52;A0A0G2JFV5;A0A0G2JGZ1;A0A0G2JDR6;Q91WK0;A0A0G2JEF6	A0A0G2JEP4;A0A1L1SSC0;A0A668KLE1;A0A1L1SVG1;A0A0R4J169;A0A1L1SQW1;E9QN52;A0A0G2JFV5;A0A0G2JGZ1;A0A0G2JDR6;Q91WK0	Leucine-rich repeat flightless-interacting protein 2	Lrrfip2	tr|A0A0G2JEP4|A0A0G2JEP4_MOUSE Leucine-rich repeat flightless-interacting protein 2 OS=Mus musculus OX=10090 GN=Lrrfip2 PE=1 SV=1;tr|A0A1L1SSC0|A0A1L1SSC0_MOUSE Leucine-rich repeat flightless-interacting protein 2 OS=Mus musculus OX=10090 GN=Lrrfip2 PE=1 S	12	4	4	4	3	2	2	4	3	2	2	14.2	14.2	48.414	424	424;670;722;373;400;403;415;437;173;173;415;149	0	42.457	14.2	12	7.8	7.8	882490000	279150000	222500000	100520000	280320000	233620000	266860000	166440000	281000000
Q9CPS5;Q9CX56;Q3TG45	Q9CPS5;Q9CX56;Q3TG45	26S proteasome non-ATPase regulatory subunit 8	Psmd8	tr|Q9CPS5|Q9CPS5_MOUSE 26S proteasome non-ATPase regulatory subunit 8 OS=Mus musculus OX=10090 GN=Psmd8 PE=1 SV=2;sp|Q9CX56|PSMD8_MOUSE 26S proteasome non-ATPase regulatory subunit 8 OS=Mus musculus OX=10090 GN=Psmd8 PE=1 SV=2;tr|Q3TG45|Q3TG45_MOUSE 26S pr	3	3	3	2	2	2	1	2	2	2	1	19	19	32.768	289	289;353;253	0	42.395	8.3	8.3	8.3	10.7	256680000	70132000	67791000	78845000	39914000	74247000	86413000	100640000	0
P17751;H7BXC3	P17751;H7BXC3	Triosephosphate isomerase	Tpi1	sp|P17751|TPIS_MOUSE Triosephosphate isomerase OS=Mus musculus OX=10090 GN=Tpi1 PE=1 SV=5;tr|H7BXC3|H7BXC3_MOUSE Triosephosphate isomerase OS=Mus musculus OX=10090 GN=Tpi1 PE=1 SV=1	2	10	10	6	8	6	9	6	8	6	9	58.2	58.2	26.712	249	249;167	0	42.229	40.6	49.8	31.3	53	3420200000	714930000	1172000000	513390000	1019900000	737710000	1391400000	887740000	800530000
Q3THS6;A0A0U1RNT6;A0A0U1RNK6;A0A0U1RQ95;A0A0U1RQB0;Q91X83	Q3THS6;A0A0U1RNT6;A0A0U1RNK6;A0A0U1RQ95	S-adenosylmethionine synthase isoform type-2	Mat2a	sp|Q3THS6|METK2_MOUSE S-adenosylmethionine synthase isoform type-2 OS=Mus musculus OX=10090 GN=Mat2a PE=1 SV=2;tr|A0A0U1RNT6|A0A0U1RNT6_MOUSE S-adenosylmethionine synthase OS=Mus musculus OX=10090 GN=Mat2a PE=1 SV=1;tr|A0A0U1RNK6|A0A0U1RNK6_MOUSE S-adenosy	6	11	11	8	7	5	6	8	7	5	6	28.9	28.9	43.688	395	395;362;365;192;36;396	0	42.228	20.8	17.5	14.9	19.2	1643600000	387270000	285810000	418020000	552460000	440700000	361960000	466180000	416260000
A0A1B0GSG5;Q91VI7;A0A1B0GRG4;A0A1B0GRY7	A0A1B0GSG5;Q91VI7	Ribonuclease inhibitor	Rnh1	tr|A0A1B0GSG5|A0A1B0GSG5_MOUSE Ribonuclease inhibitor OS=Mus musculus OX=10090 GN=Rnh1 PE=1 SV=1;sp|Q91VI7|RINI_MOUSE Ribonuclease inhibitor OS=Mus musculus OX=10090 GN=Rnh1 PE=1 SV=1	4	11	11	7	4	4	7	7	4	4	7	33.7	33.7	53.926	492	492;456;199;120	0	42.225	22.2	15	15.7	20.5	1124000000	364370000	136790000	72764000	550090000	298810000	215180000	289380000	316730000
Q99P72	Q99P72	Reticulon-4	Rtn4	sp|Q99P72|RTN4_MOUSE Reticulon-4 OS=Mus musculus OX=10090 GN=Rtn4 PE=1 SV=2	1	13	13	6	11	5	7	6	11	5	7	18.2	18.2	126.61	1162	1162	0	42.085	9.3	16.4	7.1	10.7	2235900000	586040000	497420000	284520000	867900000	666930000	592680000	515970000	593600000
A0A0U1RPL0;Q7TQH0;E9Q5Q0;J3QP59	A0A0U1RPL0;Q7TQH0;E9Q5Q0	Ataxin-2-like protein	Atxn2l	tr|A0A0U1RPL0|A0A0U1RPL0_MOUSE Ataxin-2-like protein OS=Mus musculus OX=10090 GN=Atxn2l PE=1 SV=1;sp|Q7TQH0|ATX2L_MOUSE Ataxin-2-like protein OS=Mus musculus OX=10090 GN=Atxn2l PE=1 SV=1;tr|E9Q5Q0|E9Q5Q0_MOUSE Ataxin-2-like protein (Fragment) OS=Mus muscul	4	13	3	6	6	6	10	1	0	0	2	17.4	4.8	115.26	1096	1096;1049;863;218	0	41.975	9.2	8.7	8.7	13.3	1620600000	375520000	207340000	419590000	618150000	480360000	324350000	470220000	455850000
Q8BMJ2;A0A494BBF9;A0A494B919;A0A494BA98;A0A494BA30	Q8BMJ2	Leucine--tRNA ligase, cytoplasmic	Lars	sp|Q8BMJ2|SYLC_MOUSE Leucine--tRNA ligase, cytoplasmic OS=Mus musculus OX=10090 GN=Lars1 PE=1 SV=2	5	18	18	7	12	12	4	7	12	12	4	21.1	21.1	134.19	1178	1178;213;54;99;102	0	41.724	7.8	14.9	14.1	4.5	1534900000	358650000	426820000	618380000	131010000	580480000	514650000	624210000	0
Q99JY9;A0A087WRA1;A0A087WP86;A0A087WQ14;A0A087WS98;A0A087WQ83;Q641P0;A0A087WPR6	Q99JY9;A0A087WRA1	Actin-related protein 3	Actr3	sp|Q99JY9|ARP3_MOUSE Actin-related protein 3 OS=Mus musculus OX=10090 GN=Actr3 PE=1 SV=3;tr|A0A087WRA1|A0A087WRA1_MOUSE Actin-like protein 3 (Fragment) OS=Mus musculus OX=10090 GN=Actr3 PE=1 SV=1	8	14	14	10	10	6	3	10	10	6	3	48.6	48.6	47.357	418	418;216;155;161;129;70;418;41	0	41.622	36.8	39.7	20.8	7.9	2239800000	607890000	625280000	462810000	543800000	516420000	750280000	656420000	546360000
Q91WK2	Q91WK2	Eukaryotic translation initiation factor 3 subunit H	Eif3h	sp|Q91WK2|EIF3H_MOUSE Eukaryotic translation initiation factor 3 subunit H OS=Mus musculus OX=10090 GN=Eif3h PE=1 SV=1	1	10	10	9	4	3	6	9	4	3	6	40.9	40.9	39.832	352	352	0	41.372	38.4	11.1	9.1	24.1	2585600000	977720000	428990000	308170000	870740000	705950000	665910000	737950000	593560000
Q6PAR5;F7ADQ2;F7ADT6;F7ADS7;F6X819;E9Q0D1;F6UFP6;F6YRL2	Q6PAR5;F7ADQ2;F7ADT6	GTPase-activating protein and VPS9 domain-containing protein 1	Gapvd1	sp|Q6PAR5|GAPD1_MOUSE GTPase-activating protein and VPS9 domain-containing protein 1 OS=Mus musculus OX=10090 GN=Gapvd1 PE=1 SV=2;tr|F7ADQ2|F7ADQ2_MOUSE GTPase-activating protein and VPS9 domain-containing protein 1 (Fragment) OS=Mus musculus OX=10090 GN=G	8	14	14	11	8	7	9	11	8	7	9	12.9	12.9	162.4	1458	1458;896;548;828;835;146;62;97	0	41.342	10.2	8.6	7	8	1517200000	529400000	255980000	333600000	398240000	485310000	382500000	396090000	381910000
P35550;A0A140LIR6	P35550	rRNA 2-O-methyltransferase fibrillarin	Fbl	sp|P35550|FBRL_MOUSE rRNA 2-O-methyltransferase fibrillarin OS=Mus musculus OX=10090 GN=Fbl PE=1 SV=2	2	8	6	5	5	4	5	3	4	3	3	30.3	22.6	34.306	327	327;85	0	41.322	16.8	16.2	12.5	17.7	626790000	174540000	241510000	77849000	132890000	153710000	208370000	138870000	209320000
Q7TT37	Q7TT37	Elongator complex protein 1	Ikbkap	sp|Q7TT37|ELP1_MOUSE Elongator complex protein 1 OS=Mus musculus OX=10090 GN=Elp1 PE=1 SV=2	1	12	12	8	3	4	3	8	3	4	3	11.7	11.7	149.58	1333	1333	0	41.299	8.3	2.9	4	2.5	675340000	342780000	62321000	154540000	115690000	297750000	0	244100000	0
Q7M6Y3;A0A140LHG9;A0A1L1SUR7;A0A087WSI9;Q3TWS4;E9Q9A3;E9QQ05;A0A5F8MPL3;E9QLK9;Q61548	Q7M6Y3	Phosphatidylinositol-binding clathrin assembly protein	Picalm	sp|Q7M6Y3|PICAL_MOUSE Phosphatidylinositol-binding clathrin assembly protein OS=Mus musculus OX=10090 GN=Picalm PE=1 SV=1	10	6	3	4	3	2	5	3	3	2	2	12	6.1	71.543	660	660;85;404;219;582;838;868;894;901;901	0	41.124	9.1	6.1	4.2	10.2	1002900000	378920000	129610000	92241000	402090000	230490000	283710000	281310000	225260000
Q8BH74;E9Q4V9;A0A1W2P7R1	Q8BH74;E9Q4V9	Nuclear pore complex protein Nup107	Nup107	sp|Q8BH74|NU107_MOUSE Nuclear pore complex protein Nup107 OS=Mus musculus OX=10090 GN=Nup107 PE=1 SV=1;tr|E9Q4V9|E9Q4V9_MOUSE Nuclear pore complex protein OS=Mus musculus OX=10090 GN=Nup107 PE=1 SV=1	3	18	18	13	8	9	13	13	8	9	13	28.7	28.7	106.72	926	926;924;336	0	40.947	20	10.9	12.9	20.3	2024100000	750280000	217590000	403810000	652390000	530280000	450430000	469320000	678680000
Q8VC70;E9Q7G6;A0A5F8MPX7	Q8VC70;E9Q7G6;A0A5F8MPX7	RNA-binding motif, single-stranded-interacting protein 2	Rbms2	sp|Q8VC70|RBMS2_MOUSE RNA-binding motif, single-stranded-interacting protein 2 OS=Mus musculus OX=10090 GN=Rbms2 PE=1 SV=1;tr|E9Q7G6|E9Q7G6_MOUSE RNA-binding motif, single-stranded-interacting protein 2 OS=Mus musculus OX=10090 GN=Rbms2 PE=1 SV=1;tr|A0A5F8	3	6	6	3	5	2	3	3	5	2	3	22.2	22.2	40.724	383	383;355;381	0	40.843	13.6	19.6	9.7	12.3	587410000	157400000	244240000	81452000	104310000	141920000	272770000	156720000	104960000
Q922Q8	Q922Q8	Leucine-rich repeat-containing protein 59	Lrrc59	sp|Q922Q8|LRC59_MOUSE Leucine-rich repeat-containing protein 59 OS=Mus musculus OX=10090 GN=Lrrc59 PE=1 SV=1	1	10	10	8	7	8	6	8	7	8	6	42.7	42.7	34.877	307	307	0	40.712	33.6	37.8	35.5	28	4464300000	1354100000	726200000	825020000	1559000000	1296000000	1196900000	1026000000	1221500000
E9PYT3;Q91YH5;A0A494BAX8	E9PYT3;Q91YH5;A0A494BAX8	Atlastin-3	Atl3	tr|E9PYT3|E9PYT3_MOUSE Atlastin-3 OS=Mus musculus OX=10090 GN=Atl3 PE=1 SV=1;sp|Q91YH5|ATLA3_MOUSE Atlastin-3 OS=Mus musculus OX=10090 GN=Atl3 PE=1 SV=1;tr|A0A494BAX8|A0A494BAX8_MOUSE Atlastin-3 (Fragment) OS=Mus musculus OX=10090 GN=Atl3 PE=1 SV=1	3	2	2	2	1	1	2	2	1	1	2	7.6	7.6	60.231	536	536;541;323	0	40.576	7.6	2.1	2.1	7.6	277080000	108610000	33564000	33124000	101780000	108400000	0	0	89248000
P26231;A0A494BAD0;E0CXB9;Q61301;A0A494BAM5;Q8BS72;A0A494BA24;REV__Q9JMB1;Q65CL1	P26231;A0A494BAD0	Catenin alpha-1	Ctnna1	sp|P26231|CTNA1_MOUSE Catenin alpha-1 OS=Mus musculus OX=10090 GN=Ctnna1 PE=1 SV=1;tr|A0A494BAD0|A0A494BAD0_MOUSE Catenin alpha-1 (Fragment) OS=Mus musculus OX=10090 GN=Ctnna1 PE=1 SV=1	9	15	15	9	7	5	5	9	7	5	5	22.7	22.7	100.11	906	906;415;966;953;156;356;37;375;895	0	40.561	12.4	10.7	6.5	6.6	957100000	377370000	204440000	151270000	224010000	235720000	257860000	232500000	312320000
P97310;A0A0N4SVY2	P97310	DNA replication licensing factor MCM2	Mcm2	sp|P97310|MCM2_MOUSE DNA replication licensing factor MCM2 OS=Mus musculus OX=10090 GN=Mcm2 PE=1 SV=3	2	17	17	13	7	6	11	13	7	6	11	26.9	26.9	102.08	904	904;90	0	40.554	20.4	9.5	7.9	16.3	1864500000	673960000	302340000	221810000	666380000	444300000	542120000	419530000	536250000
P38647	P38647	Stress-70 protein, mitochondrial	Hspa9	sp|P38647|GRP75_MOUSE Stress-70 protein, mitochondrial OS=Mus musculus OX=10090 GN=Hspa9 PE=1 SV=3	1	17	17	7	9	10	9	7	9	10	9	28.9	28.9	73.46	679	679	0	40.511	15.2	19.1	20.9	15.9	2553300000	578340000	414080000	687000000	873880000	725680000	583340000	702390000	763610000
Q8BKI2;A0A2I3BRG1	Q8BKI2;A0A2I3BRG1	Trinucleotide repeat-containing gene 6B protein	Tnrc6b	sp|Q8BKI2|TNR6B_MOUSE Trinucleotide repeat-containing gene 6B protein OS=Mus musculus OX=10090 GN=Tnrc6b PE=1 SV=2;tr|A0A2I3BRG1|A0A2I3BRG1_MOUSE Trinucleotide repeat-containing gene 6B protein (Fragment) OS=Mus musculus OX=10090 GN=Tnrc6b PE=1 SV=1	2	2	2	2	2	2	2	2	2	2	2	2	2	191.96	1810	1810;958	0	40.473	2	2	2	2	92103000	9744500	13183000	35174000	34002000	0	0	45980000	29073000
Q9DB20;A0A338P7G3;A0A338P776;F6XVM5	Q9DB20;A0A338P7G3	ATP synthase subunit O, mitochondrial	Atp5o	sp|Q9DB20|ATPO_MOUSE ATP synthase subunit O, mitochondrial OS=Mus musculus OX=10090 GN=Atp5po PE=1 SV=1;tr|A0A338P7G3|A0A338P7G3_MOUSE ATP synthase peripheral stalk subunit OSCP (Fragment) OS=Mus musculus OX=10090 GN=Atp5o PE=1 SV=1	4	7	4	5	6	5	6	2	4	3	4	45.1	27.2	23.363	213	213;94;109;71	0	40.472	33.8	41.3	31	41.3	3527500000	1043700000	899290000	511980000	1072600000	984800000	895510000	901720000	1048000000
P97855;A0A0J9YUY8	P97855	Ras GTPase-activating protein-binding protein 1	G3bp1	sp|P97855|G3BP1_MOUSE Ras GTPase-activating protein-binding protein 1 OS=Mus musculus OX=10090 GN=G3bp1 PE=1 SV=1	2	12	11	11	11	8	11	10	10	8	10	38.9	36.3	51.828	465	465;117	0	40.177	38.9	34.2	26	35.7	3288000000	930990000	755060000	440060000	1161900000	770610000	766110000	897750000	1077800000
P42208;E9Q3V6;F6WYM0;D3YYB1;D3Z3C0;D3Z1S1;D3YV76;F6UKN5;D3YZU7	P42208;E9Q3V6;F6WYM0;D3YYB1;D3Z3C0	Septin-2	Sept2	sp|P42208|SEPT2_MOUSE Septin-2 OS=Mus musculus OX=10090 GN=Septin2 PE=1 SV=2;tr|E9Q3V6|E9Q3V6_MOUSE Septin-2 OS=Mus musculus OX=10090 GN=Septin2 PE=1 SV=1;tr|F6WYM0|F6WYM0_MOUSE Septin-2 (Fragment) OS=Mus musculus OX=10090 GN=Septin2 PE=1 SV=2;tr|D3YYB1|D3	9	6	6	3	3	3	4	3	3	3	4	29.6	29.6	41.525	361	361;321;212;213;221;177;77;107;120	0	40.099	16.6	14.7	14.1	19.7	857190000	349410000	89006000	152210000	266560000	329390000	0	0	253200000
Q9CYG7	Q9CYG7	Mitochondrial import receptor subunit TOM34	Tomm34	sp|Q9CYG7|TOM34_MOUSE Mitochondrial import receptor subunit TOM34 OS=Mus musculus OX=10090 GN=Tomm34 PE=1 SV=1	1	14	14	9	8	9	6	9	8	9	6	53.1	53.1	34.278	309	309	0	40.073	36.9	36.9	38.2	25.2	2350700000	911900000	347950000	605790000	485030000	790250000	452460000	745780000	587910000
Q9D883;G3UW94;A0A494B947;E9PWX6;A0A494BA95;E9PWM2;A0A494B9X9;E9Q809;F8WH71;E9Q5Y2;E9PUZ3;E9Q1I7;E9Q5J3;Q8BGJ9	Q9D883;G3UW94;A0A494B947	Splicing factor U2AF 35 kDa subunit	U2af1	sp|Q9D883|U2AF1_MOUSE Splicing factor U2AF 35 kDa subunit OS=Mus musculus OX=10090 GN=U2af1 PE=1 SV=4;tr|G3UW94|G3UW94_MOUSE Splicing factor U2AF 35 kDa subunit OS=Mus musculus OX=10090 GN=U2af1 PE=1 SV=1;tr|A0A494B947|A0A494B947_MOUSE Splicing factor U2AF	14	4	4	3	3	2	4	3	3	2	4	24.7	24.7	27.815	239	239;239;126;37;45;46;75;102;146;181;187;210;216;220	0	40.03	17.2	18.8	11.3	24.7	1648800000	406010000	316470000	231550000	694740000	349060000	408370000	403990000	568880000
Q9JLN9	Q9JLN9	Serine/threonine-protein kinase mTOR	Mtor	sp|Q9JLN9|MTOR_MOUSE Serine/threonine-protein kinase mTOR OS=Mus musculus OX=10090 GN=Mtor PE=1 SV=2	1	20	20	13	7	4	12	13	7	4	12	11.5	11.5	288.79	2549	2549	0	39.979	7.8	4.6	2.9	6.6	1577400000	599250000	230200000	206320000	541670000	411890000	300740000	447050000	483440000
Q3UHJ0;A0A571BDM4;A0A0N4SVA1	Q3UHJ0	AP2-associated protein kinase 1	Aak1	sp|Q3UHJ0|AAK1_MOUSE AP2-associated protein kinase 1 OS=Mus musculus OX=10090 GN=Aak1 PE=1 SV=2	3	15	13	13	7	5	7	12	6	5	7	25.1	22.6	103.35	959	959;237;121	0	39.774	21.5	13.2	8.1	11.5	1432200000	560960000	261540000	247450000	362240000	369010000	392330000	413750000	367170000
F7ACR9;A0A571BGC6;A0A571BF93;A0A0A0MQA6;E9QNP1;E9QA63;B1ARU4;E9PVY8;Q9QXZ0;F6Q750;F6YKN8;F6RL59;F6RCJ3;A0A286YD76;A0A0A0MQH5	F7ACR9;A0A571BGC6;A0A571BF93;A0A0A0MQA6;E9QNP1;E9QA63;B1ARU4;E9PVY8;Q9QXZ0;F6Q750	Microtubule-actin cross-linking factor 1	Macf1	tr|F7ACR9|F7ACR9_MOUSE Microtubule-actin cross-linking factor 1 (Fragment) OS=Mus musculus OX=10090 GN=Macf1 PE=1 SV=1;tr|A0A571BGC6|A0A571BGC6_MOUSE Microtubule-actin cross-linking factor 1 OS=Mus musculus OX=10090 GN=Macf1 PE=1 SV=1;tr|A0A571BF93|A0A571B	15	16	10	8	6	3	10	4	4	3	8	4.2	2.8	608.23	5333	5333;5309;5323;5328;5478;7351;7353;7355;7354;4429;544;349;452;1358;369	0	39.681	2	1.4	0.9	2.9	813110000	211050000	101300000	55245000	445510000	161740000	175090000	158040000	310940000
Q9JIH2	Q9JIH2	Nuclear pore complex protein Nup50	Nup50	sp|Q9JIH2|NUP50_MOUSE Nuclear pore complex protein Nup50 OS=Mus musculus OX=10090 GN=Nup50 PE=1 SV=3	1	7	7	5	5	1	6	5	5	1	6	23.6	23.6	49.485	466	466	0	39.641	17.2	15.2	3	20.8	827140000	261020000	230640000	27777000	307700000	256830000	326340000	0	251850000
O89079;D3Z315;E9Q6I5;F6YFR7;F6XIG5	O89079;D3Z315	Coatomer subunit epsilon	Cope	sp|O89079|COPE_MOUSE Coatomer subunit epsilon OS=Mus musculus OX=10090 GN=Cope PE=1 SV=3;tr|D3Z315|D3Z315_MOUSE Coatomer subunit epsilon (Fragment) OS=Mus musculus OX=10090 GN=Cope PE=1 SV=1	5	5	5	2	4	2	4	2	4	2	4	26.6	26.6	34.567	308	308;227;112;234;116	0	39.494	12.3	24	11.7	19.8	575750000	200980000	133330000	116240000	125190000	192130000	112980000	156130000	175230000
A0A5F8MPK9;Q9EP69;A0A1L1SR59	A0A5F8MPK9;Q9EP69	Phosphatidylinositide phosphatase SAC1	Sacm1l	tr|A0A5F8MPK9|A0A5F8MPK9_MOUSE Phosphatidylinositol-3-phosphatase SAC1 OS=Mus musculus OX=10090 GN=Sacm1l PE=1 SV=1;sp|Q9EP69|SAC1_MOUSE Phosphatidylinositol-3-phosphatase SAC1 OS=Mus musculus OX=10090 GN=Sacm1l PE=1 SV=1	3	16	16	9	9	6	10	9	9	6	10	29.7	29.7	69.372	609	609;587;36	0	39.491	15.6	16.9	10.7	20.2	1424700000	428450000	250250000	212780000	533250000	386420000	421530000	277850000	413960000
Q9WVL3;A0A1Y7VMP9	Q9WVL3	Solute carrier family 12 member 7	Slc12a7	sp|Q9WVL3|S12A7_MOUSE Solute carrier family 12 member 7 OS=Mus musculus OX=10090 GN=Slc12a7 PE=1 SV=1	2	10	10	6	5	2	5	6	5	2	5	15.1	15.1	119.48	1083	1083;151	0	39.443	10.4	6	2.5	8.9	729700000	241380000	156380000	977730	330950000	246620000	265510000	0	225450000
P63330;P62715	P63330;P62715	Serine/threonine-protein phosphatase 2A catalytic subunit alpha isoform;Serine/threonine-protein phosphatase 2A catalytic subunit beta isoform	Ppp2ca;Ppp2cb	sp|P63330|PP2AA_MOUSE Serine/threonine-protein phosphatase 2A catalytic subunit alpha isoform OS=Mus musculus OX=10090 GN=Ppp2ca PE=1 SV=1;sp|P62715|PP2AB_MOUSE Serine/threonine-protein phosphatase 2A catalytic subunit beta isoform OS=Mus musculus OX=10090	2	8	7	3	7	4	2	2	6	3	2	35.9	31.4	35.608	309	309;309	0	39.402	15.9	29.1	18.1	7.1	889200000	248540000	376720000	209300000	54632000	249620000	411350000	254050000	148840000
P53996	P53996	Cellular nucleic acid-binding protein	Cnbp	sp|P53996|CNBP_MOUSE Cellular nucleic acid-binding protein OS=Mus musculus OX=10090 GN=Cnbp PE=1 SV=2	1	4	1	1	1	3	3	0	0	0	1	28.7	8.4	19.592	178	178	0	39.189	7.3	8.4	20.2	20.2	309000000	38823000	40699000	113120000	116350000	0	0	121210000	126290000
A0A1W2P7Q6;Q9CRT8;A0A1W2P7V1	A0A1W2P7Q6;Q9CRT8	Exportin-T	Xpot	tr|A0A1W2P7Q6|A0A1W2P7Q6_MOUSE Exportin-T OS=Mus musculus OX=10090 GN=Xpot PE=1 SV=1;sp|Q9CRT8|XPOT_MOUSE Exportin-T OS=Mus musculus OX=10090 GN=Xpot PE=1 SV=3	3	15	15	11	8	9	12	11	8	9	12	18.9	18.9	109.79	962	962;963;206	0	39.098	14.4	9.6	12.3	15.8	2586600000	712600000	172810000	745130000	956020000	728110000	402250000	764360000	842420000
E9PWG6	E9PWG6		Ncapg	tr|E9PWG6|E9PWG6_MOUSE Non-SMC condensin I complex, subunit G OS=Mus musculus OX=10090 GN=Ncapg PE=1 SV=1	1	13	13	10	8	6	6	10	8	6	6	17.5	17.5	112.87	1004	1004	0	39.046	13.5	10.9	7.8	8.2	934310000	365910000	205550000	109030000	253820000	340170000	191730000	155640000	312520000
E9Q3G8;A0A286YCP2;A0A286YE24	E9Q3G8		Nup153	tr|E9Q3G8|E9Q3G8_MOUSE Nucleoporin 153 OS=Mus musculus OX=10090 GN=Nup153 PE=1 SV=1	3	13	13	8	8	5	9	8	8	5	9	12	12	152.01	1462	1462;256;303	0	38.996	7.8	7.9	4.1	9.4	1270000000	433310000	189510000	72414000	574800000	357280000	295530000	189270000	437790000
Q02248;E9Q6A9;F7BAC9;F6QZ47;F7CRC6;D3YUH4;Q02257	Q02248;E9Q6A9	Catenin beta-1	Ctnnb1	sp|Q02248|CTNB1_MOUSE Catenin beta-1 OS=Mus musculus OX=10090 GN=Ctnnb1 PE=1 SV=1;tr|E9Q6A9|E9Q6A9_MOUSE Catenin beta-1 OS=Mus musculus OX=10090 GN=Ctnnb1 PE=1 SV=1	7	12	12	6	7	4	9	6	7	4	9	19.1	19.1	85.47	781	781;607;169;145;174;174;745	0	38.96	11	11.4	7.6	14	989790000	283000000	171030000	142700000	393060000	244530000	249040000	221240000	321900000
Q4FE56;P70398;E9PWA9;F8VPU6;G3UZS3;REV__G3UZ34;REV__O08810;REV__A2AH85;P40753	Q4FE56;P70398	Ubiquitin carboxyl-terminal hydrolase;Probable ubiquitin carboxyl-terminal hydrolase FAF-X	Usp9x	tr|Q4FE56|Q4FE56_MOUSE Ubiquitinyl hydrolase 1 OS=Mus musculus OX=10090 GN=Usp9x PE=1 SV=1;sp|P70398|USP9X_MOUSE Probable ubiquitin carboxyl-terminal hydrolase FAF-X OS=Mus musculus OX=10090 GN=Usp9x PE=1 SV=2	9	22	20	9	9	6	8	9	8	6	7	10.9	10	290.21	2554	2554;2559;755;2556;345;962;971;972;121	0	38.954	4.6	3.7	2.5	4.2	1152500000	394800000	189870000	135320000	432530000	482890000	0	129650000	334930000
A0A075B5X4;A0A075B678;A0A075B5X1;A0A075B5W4;A0A075B5Y0;A0A0A6YXA3;A0A0G2JET1;A0A0A6YY60	A0A075B5X4;A0A075B678;A0A075B5X1;A0A075B5W4;A0A075B5Y0;A0A0A6YXA3;A0A0G2JET1;A0A0A6YY60		Ighv8-11;Ighv8-14;Ighv8-9;Ighv8-6;Ighv8-13;Ighv8-5	tr|A0A075B5X4|A0A075B5X4_MOUSE Immunoglobulin heavy variable V8-11 (Fragment) OS=Mus musculus OX=10090 GN=Ighv8-11 PE=4 SV=2;tr|A0A075B678|A0A075B678_MOUSE Immunoglobulin heavy variable 8-13 (Fragment) OS=Mus musculus OX=10090 GN=Ighv8-13 PE=4 SV=2;tr|A0A0	8	2	2	0	0	1	2	0	0	1	2	21.8	21.8	13.082	119	119;99;100;100;101;118;119;119	0	38.603	0	0	13.4	21.8	519970000	0	0	25311000	494660000	0	0	0	188740000
A0A0B4J1H7;A0A0B4J1H8	A0A0B4J1H7;A0A0B4J1H8		Igkv1-135;Igkv1-133	tr|A0A0B4J1H7|A0A0B4J1H7_MOUSE Immunoglobulin kappa variable 1-135 (Fragment) OS=Mus musculus OX=10090 GN=Igkv1-135 PE=4 SV=1;tr|A0A0B4J1H8|A0A0B4J1H8_MOUSE Immunoglobulin kappa variable 1-133 (Fragment) OS=Mus musculus OX=10090 GN=Igkv1-133 PE=4 SV=1	2	5	5	0	0	1	5	0	0	1	5	39.2	39.2	13.305	120	120;120	0	38.525	0	0	10.8	39.2	4146000000	0	0	113110000	4032800000	0	0	0	3527800000
Q99K28	Q99K28	ADP-ribosylation factor GTPase-activating protein 2	Arfgap2	sp|Q99K28|ARFG2_MOUSE ADP-ribosylation factor GTPase-activating protein 2 OS=Mus musculus OX=10090 GN=Arfgap2 PE=1 SV=1	1	6	6	2	3	6	3	2	3	6	3	13.1	13.1	56.598	520	520	0	38.495	4	6.7	13.1	6.9	292840000	0	114040000	178810000	0	0	150720000	0	0
Q08288;D3Z5X8;D3Z7N3;D3Z345	Q08288	Cell growth-regulating nucleolar protein	Lyar	sp|Q08288|LYAR_MOUSE Cell growth-regulating nucleolar protein OS=Mus musculus OX=10090 GN=Lyar PE=1 SV=2	4	3	3	1	3	1	2	1	3	1	2	11.9	11.9	43.735	388	388;131;190;191	0	38.492	3.6	11.9	3.6	5.9	232980000	0	94681000	34573000	103730000	0	107740000	0	108140000
P63101;A0A2I3BQ03;D3YXN6;D3YXF4;D3YW45	P63101;A0A2I3BQ03	14-3-3 protein zeta/delta	Ywhaz	sp|P63101|1433Z_MOUSE 14-3-3 protein zeta/delta OS=Mus musculus OX=10090 GN=Ywhaz PE=1 SV=1;tr|A0A2I3BQ03|A0A2I3BQ03_MOUSE 14-3-3 protein zeta/delta (Fragment) OS=Mus musculus OX=10090 GN=Ywhaz PE=1 SV=1	5	13	8	8	8	5	8	5	5	3	4	50.6	36.3	27.771	245	245;166;88;44;26	0	38.108	33.1	35.5	24.9	32.2	1559300000	347990000	459830000	157460000	594010000	310550000	542380000	391330000	433930000
Q8CBY8;Q3TRR2	Q8CBY8	Dynactin subunit 4	Dctn4	sp|Q8CBY8|DCTN4_MOUSE Dynactin subunit 4 OS=Mus musculus OX=10090 GN=Dctn4 PE=1 SV=1	2	8	8	5	7	2	4	5	7	2	4	22.5	22.5	53.056	467	467;48	0	38.08	13.5	18.8	4.1	12.8	800530000	245870000	197460000	42367000	314830000	205970000	269130000	0	307150000
A0A0N4SV66;C0HKE9;C0HKE8;C0HKE7;C0HKE6;C0HKE5;C0HKE4;C0HKE3;C0HKE2;C0HKE1;Q8CGP6;Q8R1M2;Q8CGP7;Q8CGP5;Q8BFU2;Q8CGP4;P27661;G3UWL7;Q64522	A0A0N4SV66;C0HKE9;C0HKE8;C0HKE7;C0HKE6;C0HKE5;C0HKE4;C0HKE3;C0HKE2;C0HKE1;Q8CGP6;Q8R1M2;Q8CGP7;Q8CGP5;Q8BFU2;Q8CGP4;P27661	Histone H2A type 1-H;Histone H2A.J;Histone H2A type 1-K;Histone H2A type 1-F;Histone H2A type 3;Histone H2A;Histone H2AX	Hist1h2ah;H2afj;Hist1h2ak;Hist1h2af;Hist3h2a;Hist1h2aa;H2afx	tr|A0A0N4SV66|A0A0N4SV66_MOUSE Histone H2A OS=Mus musculus OX=10090 GN=H2aj PE=1 SV=1;sp|C0HKE9|H2A1P_MOUSE Histone H2A type 1-P OS=Mus musculus OX=10090 GN=Hist1h2ap PE=1 SV=1;sp|C0HKE8|H2A1O_MOUSE Histone H2A type 1-O OS=Mus musculus OX=10090 GN=Hist1h2a	19	5	2	3	4	4	4	0	1	1	1	59.5	31.7	13.66	126	126;130;130;130;130;130;130;130;130;130;128;129;130;130;130;129;143;87;130	0	38.036	27.8	36.5	36.5	50.8	25882000000	5524300000	6043100000	6372100000	7942800000	6675100000	8533900000	6925900000	6532700000
A0A075B5M1;A0A0G2JFU6	A0A075B5M1;A0A0G2JFU6		Igkv4-63	tr|A0A075B5M1|A0A075B5M1_MOUSE Immunoglobulin kappa variable 4-63 OS=Mus musculus OX=10090 GN=Igkv4-63 PE=1 SV=1;tr|A0A0G2JFU6|A0A0G2JFU6_MOUSE Immunoglobulin kappa variable 4-63 (Fragment) OS=Mus musculus OX=10090 GN=Igkv4-63 PE=1 SV=1	2	3	3	0	0	0	3	0	0	0	3	35.8	35.8	10.157	95	95;117	0	37.911	0	0	0	35.8	263300000	0	0	0	263300000	0	0	0	219630000
A0A0B4J1N0;A0A0G2JFE9	A0A0B4J1N0;A0A0G2JFE9		Ighv1-76	tr|A0A0B4J1N0|A0A0B4J1N0_MOUSE Immunoglobulin heavy variable 1-76 OS=Mus musculus OX=10090 GN=Ighv1-76 PE=1 SV=1;tr|A0A0G2JFE9|A0A0G2JFE9_MOUSE Immunoglobulin heavy variable 1-76 (Fragment) OS=Mus musculus OX=10090 GN=Ighv1-76 PE=1 SV=1	2	3	2	0	0	0	3	0	0	0	2	51	26.5	10.879	98	98;117	0	37.907	0	0	0	51	286150000	0	0	0	286150000	0	0	0	246300000
P58021;E9PZ69	P58021;E9PZ69	Transmembrane 9 superfamily member 2	Tm9sf2	sp|P58021|TM9S2_MOUSE Transmembrane 9 superfamily member 2 OS=Mus musculus OX=10090 GN=Tm9sf2 PE=1 SV=1;tr|E9PZ69|E9PZ69_MOUSE Transmembrane 9 superfamily member OS=Mus musculus OX=10090 GN=Tm9sf2 PE=1 SV=1	2	6	6	5	4	3	5	5	4	3	5	15.1	15.1	75.329	662	662;497	0	37.833	11.5	8.6	6	12.2	1139200000	337380000	205230000	152690000	443950000	318570000	308340000	222410000	344340000
O70318;Q80UE5;Q80UE4;Q8C928;A0A1W2P6I5;A0A1W2P7I2;A0A1W2P6H2;A0A1W2P896;A0A1W2P7H7;A0A1W2P7I4	O70318;Q80UE5;Q80UE4	Band 4.1-like protein 2	Epb41l2;Epb4.1l2	sp|O70318|E41L2_MOUSE Band 4.1-like protein 2 OS=Mus musculus OX=10090 GN=Epb41l2 PE=1 SV=2;tr|Q80UE5|Q80UE5_MOUSE Band 4.1-like protein 2 OS=Mus musculus OX=10090 GN=Epb41l2 PE=1 SV=1;tr|Q80UE4|Q80UE4_MOUSE Band 4.1-like protein 2 OS=Mus musculus OX=10090	10	13	13	7	8	5	8	7	8	5	8	24.1	24.1	109.94	988	988;918;794;806;513;201;131;95;113;144	0	37.722	10	12.9	6.4	16.5	1759900000	413340000	230520000	377290000	738770000	439550000	421170000	465440000	524110000
A0A3B2WBH9;A0A3B2WCN9;Q9Z0U1	A0A3B2WBH9;A0A3B2WCN9;Q9Z0U1	Tight junction protein ZO-2	Tjp2	tr|A0A3B2WBH9|A0A3B2WBH9_MOUSE Tight junction protein ZO-2 OS=Mus musculus OX=10090 GN=Tjp2 PE=1 SV=1;tr|A0A3B2WCN9|A0A3B2WCN9_MOUSE Tight junction protein ZO-2 OS=Mus musculus OX=10090 GN=Tjp2 PE=1 SV=1;sp|Q9Z0U1|ZO2_MOUSE Tight junction protein ZO-2 OS=M	3	18	18	7	12	5	10	7	12	5	10	18.8	18.8	131.1	1165	1165;1190;1167	0	37.72	7.3	12.5	4.7	10.5	1871200000	258870000	914800000	205260000	492270000	510120000	676590000	443050000	533210000
H3BKN0;Q1HFZ0	H3BKN0;Q1HFZ0	tRNA (cytosine(34)-C(5))-methyltransferase	Nsun2	tr|H3BKN0|H3BKN0_MOUSE NOL1/NOP2/Sun domain family member 2 OS=Mus musculus OX=10090 GN=Nsun2 PE=1 SV=1;sp|Q1HFZ0|NSUN2_MOUSE RNA cytosine C(5)-methyltransferase NSUN2 OS=Mus musculus OX=10090 GN=Nsun2 PE=1 SV=2	2	17	17	11	10	9	9	11	10	9	9	31.6	31.6	81.373	722	722;757	0	37.699	19.1	20.6	16.8	18.3	1638000000	392590000	391560000	374690000	479160000	490170000	448220000	523300000	350210000
Q99LG2;E9PV58;A0A1B0GT37	Q99LG2;E9PV58	Transportin-2	Tnpo2	sp|Q99LG2|TNPO2_MOUSE Transportin-2 OS=Mus musculus OX=10090 GN=Tnpo2 PE=1 SV=1;tr|E9PV58|E9PV58_MOUSE Transportin-2 OS=Mus musculus OX=10090 GN=Tnpo2 PE=1 SV=1	3	11	7	7	3	4	6	4	0	2	2	17.7	12.9	100.46	887	887;897;137	0	37.587	10	4.2	6	9.7	167100000	110040000	0	0	57058000	0	0	0	49912000
Q3U7K7;Q62191	Q3U7K7;Q62191	E3 ubiquitin-protein ligase TRIM21	Trim21	tr|Q3U7K7|Q3U7K7_MOUSE E3 ubiquitin-protein ligase TRIM21 OS=Mus musculus OX=10090 GN=Trim21 PE=1 SV=1;sp|Q62191|RO52_MOUSE E3 ubiquitin-protein ligase TRIM21 OS=Mus musculus OX=10090 GN=Trim21 PE=1 SV=1	2	8	8	6	6	2	1	6	6	2	1	24.9	24.9	53.327	462	462;470	0	37.525	17.5	19.5	5	2.4	675820000	419060000	185310000	50810000	20642000	308530000	355450000	0	0
A0A0G2JDE1;A0A075B5X8	A0A0G2JDE1;A0A075B5X8		Ighv8-12	tr|A0A0G2JDE1|A0A0G2JDE1_MOUSE Immunoglobulin heavy variable V8-12 (Fragment) OS=Mus musculus OX=10090 GN=Ighv8-12 PE=1 SV=1;tr|A0A075B5X8|A0A075B5X8_MOUSE Immunoglobulin heavy variable V8-12 OS=Mus musculus OX=10090 GN=Ighv8-12 PE=4 SV=1	2	2	2	0	0	1	2	0	0	1	2	26.1	26.1	13.263	119	119;105	0	37.415	0	0	13.4	26.1	462300000	0	0	29495000	432810000	0	0	0	378600000
Q8CI71	Q8CI71	Coiled-coil domain-containing protein 132	Ccdc132	sp|Q8CI71|VPS50_MOUSE Syndetin OS=Mus musculus OX=10090 GN=Vps50 PE=1 SV=2	1	15	15	9	3	5	10	9	3	5	10	20.3	20.3	111.17	964	964	0	37.412	13.7	4.3	7.6	14.1	1168100000	448070000	117600000	122980000	479460000	341230000	217090000	245770000	377250000
O35286;Q497W9;A0A0G2JG10;A0A0G2JGQ5;Q05BH3;G3X8X0;A2A4N9;A2A4P0	O35286;Q497W9;A0A0G2JG10	Pre-mRNA-splicing factor ATP-dependent RNA helicase DHX15	Dhx15	sp|O35286|DHX15_MOUSE Pre-mRNA-splicing factor ATP-dependent RNA helicase DHX15 OS=Mus musculus OX=10090 GN=Dhx15 PE=1 SV=2;tr|Q497W9|Q497W9_MOUSE DEAH (Asp-Glu-Ala-His) box polypeptide 15 OS=Mus musculus OX=10090 GN=Dhx15 PE=1 SV=1;tr|A0A0G2JG10|A0A0G2JG1	8	18	18	13	8	9	10	13	8	9	10	28.9	28.9	91.006	795	795;703;608;186;741;1044;1174;1244	0	37.39	22.3	13.6	14.3	14.6	2148800000	550210000	541700000	490860000	566040000	602480000	684710000	619830000	486610000
P54823	P54823	Probable ATP-dependent RNA helicase DDX6	Ddx6	sp|P54823|DDX6_MOUSE Probable ATP-dependent RNA helicase DDX6 OS=Mus musculus OX=10090 GN=Ddx6 PE=1 SV=1	1	13	13	11	11	9	7	11	11	9	7	34	34	54.191	483	483	0	37.28	29.8	29.8	24.8	19.7	2410400000	727360000	651690000	530460000	500870000	615440000	752530000	790300000	551880000
Q80U93;A0A0A6YW83	Q80U93	Nuclear pore complex protein Nup214	Nup214	sp|Q80U93|NU214_MOUSE Nuclear pore complex protein Nup214 OS=Mus musculus OX=10090 GN=Nup214 PE=1 SV=2	2	14	14	8	7	2	9	8	7	2	9	10.5	10.5	212.98	2085	2085;98	0	36.753	5.7	4.8	1.3	6.9	1185800000	403610000	187940000	100540000	493750000	303910000	285340000	265380000	358810000
A0A087WQE6;A0A087WNT1;P83940;A0A087WPE4	A0A087WQE6;A0A087WNT1;P83940;A0A087WPE4	Transcription elongation factor B polypeptide 1	Tceb1	tr|A0A087WQE6|A0A087WQE6_MOUSE Elongin-C (Fragment) OS=Mus musculus OX=10090 GN=Eloc PE=1 SV=1;tr|A0A087WNT1|A0A087WNT1_MOUSE Elongin-C OS=Mus musculus OX=10090 GN=Eloc PE=1 SV=1;sp|P83940|ELOC_MOUSE Elongin-C OS=Mus musculus OX=10090 GN=Eloc PE=1 SV=1;tr|	4	3	3	0	3	2	1	0	3	2	1	48.4	48.4	10.657	95	95;134;112;51	0	36.565	0	48.4	27.4	14.7	444920000	0	250740000	110350000	83840000	0	251220000	222320000	0
Q91Z25;Q9WV32;D3Z6S0;F6THG2;F6VVE6	Q91Z25;Q9WV32	Actin-related protein 2/3 complex subunit 1B	Arpc1b	tr|Q91Z25|Q91Z25_MOUSE Actin-related protein 2/3 complex subunit OS=Mus musculus OX=10090 GN=Arpc1b PE=1 SV=1;sp|Q9WV32|ARC1B_MOUSE Actin-related protein 2/3 complex subunit 1B OS=Mus musculus OX=10090 GN=Arpc1b PE=1 SV=4	5	10	10	3	9	7	3	3	9	7	3	33.2	33.2	41.498	376	376;372;56;105;232	0	36.315	10.9	29.8	22.6	12	2076100000	215080000	751900000	720530000	388630000	362320000	829050000	718610000	566990000
D3Z7B5;Q8BWY9	D3Z7B5;Q8BWY9	Protein CIP2A	C330027C09Rik;Kiaa1524	tr|D3Z7B5|D3Z7B5_MOUSE Protein CIP2A OS=Mus musculus OX=10090 GN=Cip2a PE=1 SV=1;sp|Q8BWY9|CIP2A_MOUSE Protein CIP2A OS=Mus musculus OX=10090 GN=Cip2a PE=1 SV=3	2	14	14	7	4	1	11	7	4	1	11	17.9	17.9	102.13	907	907;907	0	36.171	9.2	4.9	1.2	14.3	697880000	163700000	104640000	32363000	397170000	192470000	185060000	0	271900000
Q8BP67	Q8BP67	60S ribosomal protein L24	Rpl24	sp|Q8BP67|RL24_MOUSE 60S ribosomal protein L24 OS=Mus musculus OX=10090 GN=Rpl24 PE=1 SV=2	1	7	7	5	7	6	6	5	7	6	6	36.9	36.9	17.779	157	157	0	36.169	31.8	36.9	31.8	31.8	6357800000	1479400000	1688300000	1371700000	1818400000	1604400000	1824000000	2048900000	1591100000
P00405	P00405	Cytochrome c oxidase subunit 2	Mtco2	sp|P00405|COX2_MOUSE Cytochrome c oxidase subunit 2 OS=Mus musculus OX=10090 GN=Mtco2 PE=1 SV=1	1	3	3	3	3	2	3	3	3	2	3	16.3	16.3	25.976	227	227	0	36.152	16.3	16.3	13.2	16.3	2550400000	853180000	608000000	331240000	758020000	839480000	748180000	462310000	696560000
A0A1L1SQA2;Q9CQV1	A0A1L1SQA2;Q9CQV1	Mitochondrial import inner membrane translocase subunit TIM16	Pam16	tr|A0A1L1SQA2|A0A1L1SQA2_MOUSE Predicted gene 9803 OS=Mus musculus OX=10090 GN=Gm9803 PE=1 SV=1;sp|Q9CQV1|TIM16_MOUSE Mitochondrial import inner membrane translocase subunit TIM16 OS=Mus musculus OX=10090 GN=Pam16 PE=1 SV=1	2	1	1	1	1	1	0	1	1	1	0	27.8	27.8	10.723	97	97;125	0	36.068	27.8	27.8	27.8	0	298710000	111760000	96410000	90537000	0	0	0	116630000	0
F7DBQ0;Q3TML0;Q922R8	F7DBQ0;Q3TML0;Q922R8	Protein disulfide-isomerase A6	Pdia6	tr|F7DBQ0|F7DBQ0_MOUSE Protein disulfide-isomerase A6 OS=Mus musculus OX=10090 GN=Pdia6 PE=1 SV=1;tr|Q3TML0|Q3TML0_MOUSE Protein disulfide-isomerase A6 OS=Mus musculus OX=10090 GN=Pdia6 PE=1 SV=1;sp|Q922R8|PDIA6_MOUSE Protein disulfide-isomerase A6 OS=Mus	3	10	10	7	8	6	5	7	8	6	5	29.3	29.3	48.132	440	440;445;440	0	36.054	24.8	22.7	22.3	16.6	2635500000	806420000	639830000	766510000	422740000	634980000	1062400000	865910000	385750000
Q6ZWV7	Q6ZWV7	60S ribosomal protein L35	Rpl35	sp|Q6ZWV7|RL35_MOUSE 60S ribosomal protein L35 OS=Mus musculus OX=10090 GN=Rpl35 PE=1 SV=1	1	3	3	2	3	3	3	2	3	3	3	26	26	14.552	123	123	0	36.007	18.7	26	26	26	4387400000	415700000	1131400000	1151200000	1689100000	687160000	1406500000	1476600000	1301200000
Q6P5E6	Q6P5E6	ADP-ribosylation factor-binding protein GGA2	Gga2	sp|Q6P5E6|GGA2_MOUSE ADP-ribosylation factor-binding protein GGA2 OS=Mus musculus OX=10090 GN=Gga2 PE=1 SV=1	1	7	7	3	3	4	7	3	3	4	7	20.6	20.6	66.048	603	603	0	35.99	10.6	8	12.6	20.6	901280000	128550000	101260000	151850000	519630000	180940000	210150000	199060000	322380000
Q8VD75;A0A0J9YUA3;A0A1D5RMM7;A0A0J9YUX9;F7DCR9;Q9JKY5	Q8VD75;A0A0J9YUA3	Huntingtin-interacting protein 1	Hip1	sp|Q8VD75|HIP1_MOUSE Huntingtin-interacting protein 1 OS=Mus musculus OX=10090 GN=Hip1 PE=1 SV=2;tr|A0A0J9YUA3|A0A0J9YUA3_MOUSE Huntingtin-interacting protein 1 (Fragment) OS=Mus musculus OX=10090 GN=Hip1 PE=1 SV=1	6	15	15	6	7	1	6	6	7	1	6	21	21	115.2	1029	1029;618;402;192;141;1068	0	35.849	9.4	7.9	1.1	9.7	728220000	244870000	134050000	25636000	323660000	274610000	0	0	253380000
A0A075B5P5;A0A1Y7VJN6;P03987	A0A075B5P5;A0A1Y7VJN6;P03987	Ig gamma-3 chain C region	Ighg3	tr|A0A075B5P5|A0A075B5P5_MOUSE Immunoglobulin heavy constant gamma 3 (Fragment) OS=Mus musculus OX=10090 GN=Ighg3 PE=4 SV=1;tr|A0A1Y7VJN6|A0A1Y7VJN6_MOUSE Immunoglobulin heavy constant gamma 3 (Fragment) OS=Mus musculus OX=10090 GN=Ighg3 PE=4 SV=1;sp|P0398	3	10	10	8	6	8	8	8	6	8	8	46.7	46.7	36.198	330	330;399;398	0	35.709	34.8	27	34.8	35.2	6083400000	1325800000	984910000	1328400000	2444200000	1516200000	1291800000	1569900000	2014300000
G3UXL2;Q9D7G0	G3UXL2;Q9D7G0	Ribose-phosphate pyrophosphokinase 1	Prps1l3;Prps1	tr|G3UXL2|G3UXL2_MOUSE Ribose-phosphate diphosphokinase OS=Mus musculus OX=10090 GN=Prps1l3 PE=3 SV=1;sp|Q9D7G0|PRPS1_MOUSE Ribose-phosphate pyrophosphokinase 1 OS=Mus musculus OX=10090 GN=Prps1 PE=1 SV=4	2	8	1	6	7	5	4	1	1	1	0	28	3.1	34.824	318	318;318	0	35.658	25.2	25.8	23	15.7	3786400000	1175800000	867540000	1244800000	498280000	1096000000	994150000	1380800000	890830000
P35293;A0A3Q4EI12;A0A452J8C1;A0A3Q4EIF7	P35293;A0A3Q4EI12;A0A452J8C1	Ras-related protein Rab-18	Rab18	sp|P35293|RAB18_MOUSE Ras-related protein Rab-18 OS=Mus musculus OX=10090 GN=Rab18 PE=1 SV=2;tr|A0A3Q4EI12|A0A3Q4EI12_MOUSE Ras-related protein Rab-18 OS=Mus musculus OX=10090 GN=Rab18 PE=1 SV=1;tr|A0A452J8C1|A0A452J8C1_MOUSE Ras-related protein Rab-18 OS=	4	9	8	7	4	7	8	7	4	6	7	53.9	51	23.035	206	206;212;194;41	0	35.45	41.7	23.3	37.4	48.5	1916700000	632680000	256080000	289850000	738130000	520940000	420540000	461610000	587100000
Q91WS0	Q91WS0	CDGSH iron-sulfur domain-containing protein 1	Cisd1	sp|Q91WS0|CISD1_MOUSE CDGSH iron-sulfur domain-containing protein 1 OS=Mus musculus OX=10090 GN=Cisd1 PE=1 SV=1	1	3	3	3	2	1	2	3	2	1	2	34.3	34.3	12.097	108	108	0	35.154	34.3	25.9	13.9	25.9	797960000	299410000	154100000	125250000	219190000	224490000	240950000	0	229390000
A0A0A6YVU8;Q9JKV1;D3YUD8	A0A0A6YVU8;Q9JKV1;D3YUD8	Proteasomal ubiquitin receptor ADRM1	Gm9774;Adrm1	tr|A0A0A6YVU8|A0A0A6YVU8_MOUSE Predicted pseudogene 9774 OS=Mus musculus OX=10090 GN=Gm9774 PE=3 SV=1;sp|Q9JKV1|ADRM1_MOUSE Proteasomal ubiquitin receptor ADRM1 OS=Mus musculus OX=10090 GN=Adrm1 PE=1 SV=2;tr|D3YUD8|D3YUD8_MOUSE Predicted pseudogene 9774 OS	3	3	3	3	1	2	1	3	1	2	1	9.1	9.1	42.147	407	407;407;309	0	35.08	9.1	3.9	5.4	3.9	562840000	206750000	71730000	138970000	145390000	206750000	0	0	0
Q05DV1;P37040;E9PVT9;E9Q997	Q05DV1;P37040	NADPH--cytochrome P450 reductase	Por	tr|Q05DV1|Q05DV1_MOUSE NADPH--hemoprotein reductase OS=Mus musculus OX=10090 GN=Por PE=1 SV=1;sp|P37040|NCPR_MOUSE NADPH--cytochrome P450 reductase OS=Mus musculus OX=10090 GN=Por PE=1 SV=2	4	12	12	8	6	6	6	8	6	6	6	26.7	26.7	72.93	649	649;678;219;273	0	34.751	16	13.7	10.5	12.8	806030000	280360000	233770000	117380000	174520000	245190000	203010000	242490000	202520000
Q05D44	Q05D44	Eukaryotic translation initiation factor 5B	Eif5b	sp|Q05D44|IF2P_MOUSE Eukaryotic translation initiation factor 5B OS=Mus musculus OX=10090 GN=Eif5b PE=1 SV=2	1	9	9	7	6	5	5	7	6	5	5	11.5	11.5	137.61	1216	1216	0	34.702	9.2	7.5	7.7	8.1	1698800000	581040000	362200000	369610000	385930000	494700000	432160000	480610000	465990000
Q9CQX2	Q9CQX2	Cytochrome b5 type B	Cyb5b	sp|Q9CQX2|CYB5B_MOUSE Cytochrome b5 type B OS=Mus musculus OX=10090 GN=Cyb5b PE=1 SV=1	1	3	3	3	3	3	3	3	3	3	3	47.9	47.9	16.318	146	146	0	34.648	47.9	47.9	47.9	47.9	1176100000	324360000	227100000	162220000	462460000	286020000	269490000	241990000	440510000
P62814;Q91YH6;A0A0U1RNU9	P62814	V-type proton ATPase subunit B, brain isoform	Atp6v1b2	sp|P62814|VATB2_MOUSE V-type proton ATPase subunit B, brain isoform OS=Mus musculus OX=10090 GN=Atp6v1b2 PE=1 SV=1	3	11	11	7	8	7	6	7	8	7	6	29	29	56.55	511	511;513;215	0	34.522	21.1	20.2	18.8	15.5	2162200000	583740000	782310000	567330000	228840000	713460000	719860000	785920000	293450000
P51881	P51881	ADP/ATP translocase 2;ADP/ATP translocase 2, N-terminally processed	Slc25a5	sp|P51881|ADT2_MOUSE ADP/ATP translocase 2 OS=Mus musculus OX=10090 GN=Slc25a5 PE=1 SV=3	1	15	7	14	14	12	14	6	7	6	6	48	22.5	32.931	298	298	0	34.41	44.3	45.6	43	45	7382200000	2017000000	1806000000	1776200000	1783000000	2290600000	2397200000	1822100000	1492200000
E9Q9N6;E9PYX3;A0A0R4J227;A0A0R4J0B1;Q3T9A3;F6ZS70;E9QMP6;Q05512;F7CVZ7;F7CRG8;F7A3Q3;F6UY70;F6ZEX4	E9Q9N6;E9PYX3;A0A0R4J227;A0A0R4J0B1;Q3T9A3;F6ZS70;E9QMP6;Q05512;F7CVZ7;F7CRG8;F7A3Q3;F6UY70;F6ZEX4	Serine/threonine-protein kinase MARK2	Mark2	tr|E9Q9N6|E9Q9N6_MOUSE Non-specific serine/threonine protein kinase OS=Mus musculus OX=10090 GN=Mark2 PE=1 SV=1;tr|E9PYX3|E9PYX3_MOUSE Non-specific serine/threonine protein kinase OS=Mus musculus OX=10090 GN=Mark2 PE=1 SV=1;tr|A0A0R4J227|A0A0R4J227_MOUSE N	13	4	3	4	2	3	2	3	2	2	2	9.1	7.8	79.091	707	707;716;722;731;743;776;776;776;307;174;204;266;303	0	34.354	9.1	5	7.1	5.8	207020000	71760000	31485000	50018000	53758000	61493000	51880000	0	0
P01642;O88703	P01642	Ig kappa chain V-V region L7	Gm10881	sp|P01642|KV5A9_MOUSE Ig kappa chain V-V region L7 (Fragment) OS=Mus musculus OX=10090 GN=Gm10881 PE=1 SV=1	2	3	3	0	0	0	3	0	0	0	3	28.7	28.7	12.615	115	115;863	0	34.353	0	0	0	28.7	456870000	0	0	0	456870000	0	0	0	399650000
Q9WV55;A0A3B2W837	Q9WV55;A0A3B2W837	Vesicle-associated membrane protein-associated protein A	Vapa	sp|Q9WV55|VAPA_MOUSE Vesicle-associated membrane protein-associated protein A OS=Mus musculus OX=10090 GN=Vapa PE=1 SV=2;tr|A0A3B2W837|A0A3B2W837_MOUSE Vesicle-associated membrane protein-associated protein A (Fragment) OS=Mus musculus OX=10090 GN=Vapa PE=	2	10	9	6	7	6	5	5	6	5	4	36.5	36.5	27.855	249	249;236	0	34.311	23.7	28.1	23.7	24.5	3009400000	462190000	871010000	522830000	1153400000	741780000	1087400000	742480000	724100000
E9PUB7;Q2YDW2;D3YX87	E9PUB7;Q2YDW2;D3YX87	Protein misato homolog 1	Msto1	tr|E9PUB7|E9PUB7_MOUSE Protein misato homolog 1 OS=Mus musculus OX=10090 GN=Msto1 PE=1 SV=1;sp|Q2YDW2|MSTO1_MOUSE Protein misato homolog 1 OS=Mus musculus OX=10090 GN=Msto1 PE=1 SV=1;tr|D3YX87|D3YX87_MOUSE Protein misato homolog 1 OS=Mus musculus OX=10090	3	11	11	4	3	5	6	4	3	5	6	30.8	30.8	61.207	556	556;556;586	0	34.022	10.6	7.9	14.6	19.4	1084000000	123580000	71783000	266130000	622500000	308180000	0	340760000	361980000
P62192	P62192	26S protease regulatory subunit 4	Psmc1	sp|P62192|PRS4_MOUSE 26S proteasome regulatory subunit 4 OS=Mus musculus OX=10090 GN=Psmc1 PE=1 SV=1	1	8	8	6	8	7	3	6	8	7	3	28.4	28.4	49.184	440	440	0	34.018	20.5	28.4	23.9	10.2	871010000	255640000	225660000	260290000	129420000	230580000	272440000	265310000	234070000
P70372	P70372	ELAV-like protein 1	Elavl1	sp|P70372|ELAV1_MOUSE ELAV-like protein 1 OS=Mus musculus OX=10090 GN=Elavl1 PE=1 SV=2	1	10	10	5	8	4	5	5	8	4	5	35.9	35.9	36.169	326	326	0	33.951	20.2	33.1	16	19.3	1715100000	345760000	632470000	305110000	431770000	330710000	737030000	530910000	353760000
Q9CZW4;E9PUC2;D3Z4I4	Q9CZW4;E9PUC2	Long-chain-fatty-acid--CoA ligase 3	Acsl3	sp|Q9CZW4|ACSL3_MOUSE Long-chain-fatty-acid--CoA ligase 3 OS=Mus musculus OX=10090 GN=Acsl3 PE=1 SV=2;tr|E9PUC2|E9PUC2_MOUSE Long-chain-fatty-acid--CoA ligase 3 OS=Mus musculus OX=10090 GN=Acsl3 PE=1 SV=1	3	14	13	11	8	6	7	11	7	6	7	28.1	26.5	80.491	720	720;568;141	0	33.927	22.8	16.2	13.1	12.9	1712500000	747700000	401350000	293300000	270150000	516610000	541910000	336870000	468590000
Q9D819	Q9D819	Inorganic pyrophosphatase	Ppa1	sp|Q9D819|IPYR_MOUSE Inorganic pyrophosphatase OS=Mus musculus OX=10090 GN=Ppa1 PE=1 SV=1	1	7	7	2	2	4	6	2	2	4	6	35.3	35.3	32.667	289	289	0	33.917	11.8	14.5	24.2	35.3	519820000	23575000	57730000	66139000	372370000	0	163140000	153420000	170680000
A0A075B5Y4	A0A075B5Y4		Ighv1-81	tr|A0A075B5Y4|A0A075B5Y4_MOUSE Immunoglobulin heavy variable 1-81 (Fragment) OS=Mus musculus OX=10090 GN=Ighv1-81 PE=4 SV=1	1	3	1	0	0	0	3	0	0	0	1	32.5	12	12.989	117	117	0	33.888	0	0	0	32.5	812650000	0	0	0	812650000	0	0	0	535520000
Q9CU62;S4R179	Q9CU62	Structural maintenance of chromosomes protein 1A	Smc1a	sp|Q9CU62|SMC1A_MOUSE Structural maintenance of chromosomes protein 1A OS=Mus musculus OX=10090 GN=Smc1a PE=1 SV=4	2	17	17	11	8	6	9	11	8	6	9	17	17	143.23	1233	1233;54	0	33.748	10.7	8.5	6.3	9.2	1128800000	368520000	132010000	205710000	422600000	347650000	244890000	292360000	292750000
Q9WTM5;A0A1B0GSR4;A0A1B0GRW3;A0A1B0GT54;A0A1B0GR89	Q9WTM5	RuvB-like 2	Ruvbl2	sp|Q9WTM5|RUVB2_MOUSE RuvB-like 2 OS=Mus musculus OX=10090 GN=Ruvbl2 PE=1 SV=3	5	14	14	7	10	6	7	7	10	6	7	29.8	29.8	51.112	463	463;221;237;134;104	0	33.732	19.2	24.2	13.6	16	1519500000	228500000	434990000	514360000	341700000	407110000	503500000	480540000	373750000
Q61792;A2A6G9;A2A6H0;A2A6G6;A2A6G7;A2A6G8;A2A6H1;A2A6G5;E9Q0N6;A2A6G0;A2A6G4	Q61792;A2A6G9;A2A6H0;A2A6G6;A2A6G7;A2A6G8;A2A6H1	LIM and SH3 domain protein 1	Lasp1	sp|Q61792|LASP1_MOUSE LIM and SH3 domain protein 1 OS=Mus musculus OX=10090 GN=Lasp1 PE=1 SV=1;tr|A2A6G9|A2A6G9_MOUSE LIM and SH3 domain protein 1 (Fragment) OS=Mus musculus OX=10090 GN=Lasp1 PE=1 SV=1;tr|A2A6H0|A2A6H0_MOUSE LIM and SH3 domain protein 1 (F	11	10	10	5	6	5	6	5	6	5	6	33.8	33.8	29.994	263	263;129;186;89;99;103;56;69;70;28;47	0	33.724	17.5	24.3	22.1	23.6	918490000	107300000	193710000	229680000	387790000	180540000	265950000	292360000	259570000
Q9DAM7	Q9DAM7	Transmembrane protein 263	Tmem263	sp|Q9DAM7|TM263_MOUSE Transmembrane protein 263 OS=Mus musculus OX=10090 GN=Tmem263 PE=1 SV=1	1	8	8	5	2	6	6	5	2	6	6	89.6	89.6	11.549	115	115	0	33.687	55.7	33	67.8	68.7	3936400000	1185100000	228230000	1342000000	1181200000	1263100000	380010000	1545700000	955630000
G5E8R2;E9Q453;G5E8R1;E9Q456;G5E8R0;E9Q455;S4R261	G5E8R2;E9Q453;G5E8R1;E9Q456;G5E8R0;E9Q455		Tpm1	tr|G5E8R2|G5E8R2_MOUSE Tropomyosin alpha-1 chain OS=Mus musculus OX=10090 GN=Tpm1 PE=1 SV=1;tr|E9Q453|E9Q453_MOUSE Tropomyosin alpha-1 chain OS=Mus musculus OX=10090 GN=Tpm1 PE=1 SV=1;tr|G5E8R1|G5E8R1_MOUSE Tropomyosin alpha-1 chain OS=Mus musculus OX=1009	7	17	2	10	8	8	15	2	2	1	2	74.6	11.7	28.696	248	248;245;248;248;245;251;49	0	33.625	54.8	49.2	44.8	69	924660000	343350000	166600000	79788000	334920000	343010000	0	0	293310000
A0A0A6YY47;E9Q589;E9QB01;P13595;A0A0A6YY91;A0A0A6YWU2	A0A0A6YY47;E9Q589;E9QB01;P13595;A0A0A6YY91;A0A0A6YWU2	Neural cell adhesion molecule 1	Ncam1	tr|A0A0A6YY47|A0A0A6YY47_MOUSE Neural cell adhesion molecule 1 OS=Mus musculus OX=10090 GN=Ncam1 PE=1 SV=1;tr|E9Q589|E9Q589_MOUSE Neural cell adhesion molecule 1 OS=Mus musculus OX=10090 GN=Ncam1 PE=1 SV=1;tr|E9QB01|E9QB01_MOUSE Neural cell adhesion molecu	6	8	8	0	4	4	5	0	4	4	5	14.6	14.6	93.491	848	848;725;849;1115;1089;605	0	33.619	0	5.1	6.2	10.7	503870000	0	104430000	124950000	274490000	0	205640000	143320000	190130000
Q9WU78	Q9WU78	Programmed cell death 6-interacting protein	Pdcd6ip	sp|Q9WU78|PDC6I_MOUSE Programmed cell death 6-interacting protein OS=Mus musculus OX=10090 GN=Pdcd6ip PE=1 SV=3	1	8	8	3	5	3	4	3	5	3	4	12.7	12.7	96.023	869	869	0	33.591	4.6	7.4	6	6	460480000	109500000	143910000	79667000	127390000	141210000	158500000	0	0
P97797;E0CX65;A2ANC1	P97797	Tyrosine-protein phosphatase non-receptor type substrate 1	Sirpa	sp|P97797|SHPS1_MOUSE Tyrosine-protein phosphatase non-receptor type substrate 1 OS=Mus musculus OX=10090 GN=Sirpa PE=1 SV=2	3	6	6	4	3	3	5	4	3	3	5	17.9	17.9	56.413	513	513;172;158	0	33.392	12.3	8.8	8.4	15.6	1072400000	278660000	159550000	170230000	463960000	248610000	306070000	225670000	334330000
P61255;B1ARA3;B1ARA5	P61255;B1ARA3;B1ARA5	60S ribosomal protein L26	Rpl26	sp|P61255|RL26_MOUSE 60S ribosomal protein L26 OS=Mus musculus OX=10090 GN=Rpl26 PE=1 SV=1;tr|B1ARA3|B1ARA3_MOUSE 60S ribosomal protein L26 (Fragment) OS=Mus musculus OX=10090 GN=Rpl26 PE=1 SV=1;tr|B1ARA5|B1ARA5_MOUSE 60S ribosomal protein L26 OS=Mus muscu	3	8	8	5	5	3	6	5	5	3	6	34.5	34.5	17.258	145	145;103;143	0	33.324	26.9	23.4	22.1	29.7	2753900000	253120000	558120000	229590000	1713100000	476980000	674950000	790830000	650440000
P60122;D3YW60	P60122	RuvB-like 1	Ruvbl1	sp|P60122|RUVB1_MOUSE RuvB-like 1 OS=Mus musculus OX=10090 GN=Ruvbl1 PE=1 SV=1	2	15	15	5	5	7	6	5	5	7	6	41	41	50.213	456	456;134	0	33.278	15.1	15.4	21.5	16.7	2028000000	412800000	451960000	573060000	590160000	0	753180000	582370000	0
E9QN08;Q80T06;P57776;D3YUQ9;A0A0R4J1L2;Q91VK2;A0A0R4J1E2;D3Z7N2;D3YZT9;F6ZFU0;D3YY68	E9QN08;Q80T06;P57776;D3YUQ9;A0A0R4J1L2;Q91VK2;A0A0R4J1E2;D3Z7N2;D3YZT9;F6ZFU0	Elongation factor 1-delta	Eef1d	tr|E9QN08|E9QN08_MOUSE Elongation factor 1-delta (Fragment) OS=Mus musculus OX=10090 GN=Eef1d PE=1 SV=1;tr|Q80T06|Q80T06_MOUSE Elongation factor 1-delta OS=Mus musculus OX=10090 GN=Eef1d PE=1 SV=1;sp|P57776|EF1D_MOUSE Elongation factor 1-delta OS=Mus muscu	11	6	6	6	6	6	2	6	6	6	2	33.9	33.9	27.217	245	245;281;281;193;257;276;660;129;210;552;190	0	33.221	33.9	33.9	33.9	15.1	1410600000	472160000	362790000	463850000	111800000	462770000	408130000	521960000	254100000
Q921J2	Q921J2	GTP-binding protein Rheb	Rheb	sp|Q921J2|RHEB_MOUSE GTP-binding protein Rheb OS=Mus musculus OX=10090 GN=Rheb PE=1 SV=1	1	7	7	7	4	5	4	7	4	5	4	36.4	36.4	20.451	184	184	0	33.107	36.4	23.9	28.3	27.7	2624200000	760300000	408460000	653090000	802330000	780690000	583120000	825620000	653850000
Q68FH4;Q8BUU7;B7ZCT4;B7ZCT3;B7ZCT5	Q68FH4;Q8BUU7;B7ZCT4	N-acetylgalactosamine kinase	Galk2	sp|Q68FH4|GALK2_MOUSE N-acetylgalactosamine kinase OS=Mus musculus OX=10090 GN=Galk2 PE=1 SV=1;tr|Q8BUU7|Q8BUU7_MOUSE N-acetylgalactosamine kinase OS=Mus musculus OX=10090 GN=Galk2 PE=1 SV=1;tr|B7ZCT4|B7ZCT4_MOUSE N-acetylgalactosamine kinase (Fragment) OS	5	6	6	4	4	3	1	4	4	3	1	21.2	21.2	50.503	458	458;447;129;182;91	0	32.695	14.2	14.6	12.7	5.9	490180000	240530000	130040000	64200000	55406000	115410000	253530000	126160000	0
E9Q3E2;Q8CC35	E9Q3E2;Q8CC35	Synaptopodin	Synpo	tr|E9Q3E2|E9Q3E2_MOUSE Synaptopodin OS=Mus musculus OX=10090 GN=Synpo PE=1 SV=1;sp|Q8CC35|SYNPO_MOUSE Synaptopodin OS=Mus musculus OX=10090 GN=Synpo PE=1 SV=2	2	16	16	5	8	7	9	5	8	7	9	21.3	21.3	117.51	1100	1100;929	0	32.514	7	10.7	9.7	10.4	1104000000	263210000	294110000	277300000	269410000	284730000	392480000	324290000	229380000
Q99LE6	Q99LE6	ATP-binding cassette sub-family F member 2	Abcf2	sp|Q99LE6|ABCF2_MOUSE ATP-binding cassette sub-family F member 2 OS=Mus musculus OX=10090 GN=Abcf2 PE=1 SV=1	1	11	11	9	6	7	9	9	6	7	9	20.5	20.5	71.781	628	628	0	32.463	16.7	11.6	13.9	16.9	1679400000	462470000	349920000	444200000	422820000	526840000	450780000	482480000	406920000
Q9D0F3	Q9D0F3	Protein ERGIC-53	Lman1	sp|Q9D0F3|LMAN1_MOUSE Protein ERGIC-53 OS=Mus musculus OX=10090 GN=Lman1 PE=1 SV=1	1	6	6	3	3	2	5	3	3	2	5	18.6	18.6	57.788	517	517	0	32.454	13	8.9	6.8	15.7	2191700000	904640000	257840000	598560000	430670000	629890000	519420000	578720000	665160000
H3BLQ0;Q3TTF6;H3BKU1;G3UWS4;Q7TNP2;H3BLE7;H3BIV7;G3UXQ1;H3BJ83	H3BLQ0;Q3TTF6;H3BKU1;G3UWS4;Q7TNP2;H3BLE7;H3BIV7	Serine/threonine-protein phosphatase 2A 65 kDa regulatory subunit A beta isoform	Ppp2r1b	tr|H3BLQ0|H3BLQ0_MOUSE Serine/threonine-protein phosphatase 2A 65 kDa regulatory subunit A beta isoform OS=Mus musculus OX=10090 GN=Ppp2r1b PE=1 SV=1;tr|Q3TTF6|Q3TTF6_MOUSE Serine/threonine-protein phosphatase 2A 65 kDa regulatory subunit A beta isoform OS	9	12	7	7	8	8	4	3	5	4	3	29	16.9	61.048	556	556;658;667;694;601;603;474;88;135	0	32.437	17.8	21.4	21.8	12.4	1023100000	211260000	169120000	191230000	451540000	257370000	184800000	231140000	402810000
P61967;D3Z268;B1B0F6;D3Z0D6;Q3TIV9;Q8BW87;D3YXN0;Q9DB50	P61967;D3Z268;B1B0F6;D3Z0D6;Q3TIV9;Q8BW87;D3YXN0;Q9DB50	AP-1 complex subunit sigma-1A;AP-1 complex subunit sigma-2	Ap1s1;Ap1s2	sp|P61967|AP1S1_MOUSE AP-1 complex subunit sigma-1A OS=Mus musculus OX=10090 GN=Ap1s1 PE=1 SV=1;tr|D3Z268|D3Z268_MOUSE AP-1 complex subunit sigma-1A (Fragment) OS=Mus musculus OX=10090 GN=Ap1s1 PE=1 SV=1;tr|B1B0F6|B1B0F6_MOUSE AP complex subunit sigma (Fra	8	2	2	1	2	1	1	1	2	1	1	15.2	15.2	18.733	158	158;77;132;150;157;160;189;160	0	32.202	10.1	15.2	10.1	10.1	49869000	29427000	20441000	0	0	0	27017000	0	0
A0A0B4J1J6	A0A0B4J1J6		Ighv10-1	tr|A0A0B4J1J6|A0A0B4J1J6_MOUSE Immunoglobulin heavy variable 10-1 (Fragment) OS=Mus musculus OX=10090 GN=Ighv10-1 PE=4 SV=1	1	4	2	0	0	0	4	0	0	0	2	27.7	12.6	13.549	119	119	0	32.131	0	0	0	27.7	951910000	0	0	0	951910000	0	0	0	832690000
Q9JJY4;A0A0G2JE88	Q9JJY4	Probable ATP-dependent RNA helicase DDX20	Ddx20	sp|Q9JJY4|DDX20_MOUSE Probable ATP-dependent RNA helicase DDX20 OS=Mus musculus OX=10090 GN=Ddx20 PE=1 SV=2	2	11	11	5	5	2	5	5	5	2	5	21.5	21.5	91.709	825	825;139	0	32.058	11.5	9.2	3.6	8.8	380870000	122920000	87232000	49903000	120810000	113050000	72962000	108860000	113310000
Q6ZWN5;F7CJS8;D3YWH9;Q9CXW7;D3Z673;D3YUV6	Q6ZWN5;F7CJS8;D3YWH9;Q9CXW7	40S ribosomal protein S9	Rps9	sp|Q6ZWN5|RS9_MOUSE 40S ribosomal protein S9 OS=Mus musculus OX=10090 GN=Rps9 PE=1 SV=3;tr|F7CJS8|F7CJS8_MOUSE 40S ribosomal protein S9 (Fragment) OS=Mus musculus OX=10090 GN=Rps9 PE=1 SV=1;tr|D3YWH9|D3YWH9_MOUSE 40S ribosomal protein S9 OS=Mus musculus OX	6	17	17	13	13	12	13	13	13	12	13	61.9	61.9	22.591	194	194;135;136;139;79;57	0	31.982	49.5	48.5	45.9	46.9	12330000000	2910500000	2368400000	2193100000	4858300000	2834400000	3652900000	3059300000	3403300000
F7B6X4;F6U2C2;E9QM77;O70305;F6V8M6;A0A286YDU2	F7B6X4;F6U2C2;E9QM77;O70305;F6V8M6	Ataxin-2	Atxn2	tr|F7B6X4|F7B6X4_MOUSE Ataxin-2 (Fragment) OS=Mus musculus OX=10090 GN=Atxn2 PE=1 SV=1;tr|F6U2C2|F6U2C2_MOUSE Ataxin-2 (Fragment) OS=Mus musculus OX=10090 GN=Atxn2 PE=1 SV=1;tr|E9QM77|E9QM77_MOUSE Ataxin-2 OS=Mus musculus OX=10090 GN=Atxn2 PE=1 SV=1;sp|O70	6	3	3	3	2	2	2	3	2	2	2	15.2	15.2	35.381	330	330;929;1286;1285;662;402	0	31.899	15.2	10.3	10	10	274720000	69683000	39979000	71415000	93644000	0	0	0	81916000
P61222	P61222	ATP-binding cassette sub-family E member 1	Abce1	sp|P61222|ABCE1_MOUSE ATP-binding cassette sub-family E member 1 OS=Mus musculus OX=10090 GN=Abce1 PE=1 SV=1	1	16	16	11	9	15	9	11	9	15	9	31.2	31.2	67.314	599	599	0	31.665	23.4	15.2	27.9	19.2	2563100000	1062700000	250180000	670170000	580100000	752510000	442650000	761090000	807800000
Q80UU9	Q80UU9	Membrane-associated progesterone receptor component 2	Pgrmc2	sp|Q80UU9|PGRC2_MOUSE Membrane-associated progesterone receptor component 2 OS=Mus musculus OX=10090 GN=Pgrmc2 PE=1 SV=2	1	3	2	2	2	1	2	2	1	1	2	22.1	18	23.334	217	217	0	31.644	18	15.7	11.5	18	477570000	162190000	46670000	48183000	220530000	161760000	0	0	193340000
P01806;P01808;P01807;P01812;P01811	P01806;P01808;P01807;P01812	Ig heavy chain V region 441;Ig heavy chain V region T601;Ig heavy chain V region X44;Ig heavy chain V region MOPC 173		sp|P01806|HVM36_MOUSE Ig heavy chain V region 441 OS=Mus musculus OX=10090 PE=4 SV=1;sp|P01808|HVM38_MOUSE Ig heavy chain V region T601 OS=Mus musculus OX=10090 PE=1 SV=1;sp|P01807|HVM37_MOUSE Ig heavy chain V region X44 OS=Mus musculus OX=10090 PE=1 SV=1;	5	5	1	0	0	3	5	0	0	1	1	47.4	10.3	12.911	116	116;119;119;117;117	0	31.633	0	0	33.6	47.4	2827900000	0	0	163570000	2664300000	0	0	184900000	2186400000
P70697;A0A0A0MQG7	P70697	Uroporphyrinogen decarboxylase	Urod	sp|P70697|DCUP_MOUSE Uroporphyrinogen decarboxylase OS=Mus musculus OX=10090 GN=Urod PE=1 SV=2	2	8	8	8	4	5	4	8	4	5	4	29.2	29.2	40.691	367	367;120	0	31.45	29.2	11.7	18.3	13.4	1214000000	582060000	103540000	224070000	304310000	333670000	231730000	407800000	300540000
P01635	P01635	Ig kappa chain V-V region K2		sp|P01635|KV5A3_MOUSE Ig kappa chain V-V region K2 (Fragment) OS=Mus musculus OX=10090 PE=1 SV=1	1	3	1	0	0	0	3	0	0	0	1	33	13	12.581	115	115	0	31.179	0	0	0	33	604280000	0	0	0	604280000	0	0	0	528600000
Q60953;D3Z3A6;D3YXR5;F7BTZ2;D3Z2V0;F6XUT1	Q60953;D3Z3A6;D3YXR5;F7BTZ2	Protein PML	Pml	sp|Q60953|PML_MOUSE Protein PML OS=Mus musculus OX=10090 GN=Pml PE=1 SV=3;tr|D3Z3A6|D3Z3A6_MOUSE Protein PML OS=Mus musculus OX=10090 GN=Pml PE=1 SV=1;tr|D3YXR5|D3YXR5_MOUSE Protein PML OS=Mus musculus OX=10090 GN=Pml PE=1 SV=1;tr|F7BTZ2|F7BTZ2_MOUSE Prote	6	10	10	9	5	4	3	9	5	4	3	18.4	18.4	98.241	885	885;632;641;578;118;124	0	31.172	16.5	9.5	7.6	5.1	1586100000	856010000	331910000	208780000	189350000	559980000	378400000	425830000	365060000
Q5RKN9;P47753;A0A0G2JE27	Q5RKN9;P47753;A0A0G2JE27	F-actin-capping protein subunit alpha-1	Capza1	tr|Q5RKN9|Q5RKN9_MOUSE F-actin-capping protein subunit alpha OS=Mus musculus OX=10090 GN=Capza1 PE=1 SV=1;sp|P47753|CAZA1_MOUSE F-actin-capping protein subunit alpha-1 OS=Mus musculus OX=10090 GN=Capza1 PE=1 SV=4;tr|A0A0G2JE27|A0A0G2JE27_MOUSE F-actin-capp	3	7	5	3	4	1	4	2	2	1	3	43.4	33.9	32.953	286	286;286;112	0	31.171	14.7	24.8	6.3	23.4	1351300000	374190000	233020000	177070000	567010000	0	0	0	495990000
P62855	P62855	40S ribosomal protein S26	Rps26	sp|P62855|RS26_MOUSE 40S ribosomal protein S26 OS=Mus musculus OX=10090 GN=Rps26 PE=1 SV=3	1	4	4	3	4	4	3	3	4	4	3	37.4	37.4	13.015	115	115	0	31.155	31.3	37.4	37.4	24.3	4279300000	1105500000	1415500000	1132000000	626410000	1126700000	1266600000	1476000000	1113100000
Q8K0M3;A0A2I3BS41;Q9R1Z8	Q8K0M3;A0A2I3BS41;Q9R1Z8	Vinexin	Sorbs3	tr|Q8K0M3|Q8K0M3_MOUSE Sorbs3 protein OS=Mus musculus OX=10090 GN=Sorbs3 PE=1 SV=1;tr|A0A2I3BS41|A0A2I3BS41_MOUSE Vinexin OS=Mus musculus OX=10090 GN=Sorbs3 PE=1 SV=1;sp|Q9R1Z8|VINEX_MOUSE Vinexin OS=Mus musculus OX=10090 GN=Sorbs3 PE=1 SV=1	3	9	9	4	7	5	3	4	7	5	3	21	21	76.711	680	680;715;733	0	31.08	8.7	14.3	11.5	9	899420000	219150000	338760000	222320000	119190000	270530000	362980000	319760000	0
G5E829;Q8C048;F7AAP4;E9Q828;A2ALL9;Q6Q477;Q0VF55;S4R1C4;Q3UHH0;F8WHB1;Q9R0K7;A0A1W2P7C7;A0A1W2P867;A0A1W2P772;A0A1W2P7R3	G5E829	Plasma membrane calcium-transporting ATPase 1	Atp2b1	sp|G5E829|AT2B1_MOUSE Plasma membrane calcium-transporting ATPase 1 OS=Mus musculus OX=10090 GN=Atp2b1 PE=1 SV=1	15	12	12	5	5	3	6	5	5	3	6	13.6	13.6	134.75	1220	1220;1144;1166;1172;1173;1205;1220;1154;1194;1243;1198;430;175;317;212	0	31.077	5.9	6.3	3	6.6	568120000	171940000	167320000	70566000	158290000	159790000	160430000	163770000	0
A0A494BBD8;P10107	A0A494BBD8;P10107	Annexin A1	Anxa1	tr|A0A494BBD8|A0A494BBD8_MOUSE Annexin OS=Mus musculus OX=10090 GN=Anxa1 PE=1 SV=1;sp|P10107|ANXA1_MOUSE Annexin A1 OS=Mus musculus OX=10090 GN=Anxa1 PE=1 SV=2	2	7	6	1	7	2	2	1	6	2	2	22.5	20.2	33.944	302	302;346	0	31.013	4.6	22.5	8.3	7	355360000	83345000	164160000	73141000	34710000	0	216970000	0	0
E9Q912;A0A0G2JGC8	E9Q912;A0A0G2JGC8		Rap1gds1	sp|E9Q912|GDS1_MOUSE Rap1 GTPase-GDP dissociation stimulator 1 OS=Mus musculus OX=10090 GN=Rap1gds1 PE=2 SV=1;tr|A0A0G2JGC8|A0A0G2JGC8_MOUSE RAP1, GTP-GDP dissociation stimulator 1 OS=Mus musculus OX=10090 GN=Rap1gds1 PE=1 SV=1	2	11	11	5	6	5	7	5	6	5	7	21.3	21.3	66.076	607	607;544	0	30.771	9.1	11.2	10	13.2	824140000	298240000	136100000	144720000	245090000	277820000	178210000	200160000	222740000
Q99K94;Q8C3V4;A0A087WSP5;P42225;A0A087WSQ5;A0A087WRI1;Q8CFQ1	Q99K94;Q8C3V4;A0A087WSP5;P42225	Signal transducer and activator of transcription;Signal transducer and activator of transcription 1	Stat1	tr|Q99K94|Q99K94_MOUSE Signal transducer and activator of transcription OS=Mus musculus OX=10090 GN=Stat1 PE=1 SV=1;tr|Q8C3V4|Q8C3V4_MOUSE Signal transducer and activator of transcription OS=Mus musculus OX=10090 GN=Stat1 PE=1 SV=1;tr|A0A087WSP5|A0A087WSP5	7	13	13	8	5	7	0	8	5	7	0	23.7	23.7	83.106	712	712;749;755;749;154;131;243	0	30.77	14.9	7.9	12.6	0	1320000000	969490000	82955000	267520000	0	485960000	410470000	527310000	0
Q3TLP8;P63001;P60764;A2AC13;Q05144;A0A2R8VHH0	Q3TLP8;P63001;P60764;A2AC13	Ras-related C3 botulinum toxin substrate 1;Ras-related C3 botulinum toxin substrate 3	Rac1;Rac3	tr|Q3TLP8|Q3TLP8_MOUSE Ras-related C3 botulinum toxin substrate 1 OS=Mus musculus OX=10090 GN=Rac1 PE=1 SV=1;sp|P63001|RAC1_MOUSE Ras-related C3 botulinum toxin substrate 1 OS=Mus musculus OX=10090 GN=Rac1 PE=1 SV=1;sp|P60764|RAC3_MOUSE Ras-related C3 botu	6	11	10	7	7	8	10	6	6	7	9	49.3	44.1	23.432	211	211;192;192;185;192;80	0	30.722	35.5	32.2	35.5	48.3	12623000000	3535100000	1741900000	3320300000	4025800000	3572800000	2582800000	3887600000	3538600000
Q8K021;Q3TSA8;D3YTP4	Q8K021;Q3TSA8	Secretory carrier-associated membrane protein 1	Scamp1	sp|Q8K021|SCAM1_MOUSE Secretory carrier-associated membrane protein 1 OS=Mus musculus OX=10090 GN=Scamp1 PE=1 SV=1;tr|Q3TSA8|Q3TSA8_MOUSE Secretory carrier-associated membrane protein OS=Mus musculus OX=10090 GN=Scamp1 PE=1 SV=1	3	5	5	3	3	3	4	3	3	3	4	23.1	23.1	38.028	338	338;286;116	0	30.55	19.5	14.5	18.3	22.5	1270700000	209420000	366190000	144980000	550150000	294070000	373000000	0	507590000
Q9Z1T1;A0A338P6V5;A0A571BEW4;A0A571BES1;Q9JME5	Q9Z1T1	AP-3 complex subunit beta-1	Ap3b1	sp|Q9Z1T1|AP3B1_MOUSE AP-3 complex subunit beta-1 OS=Mus musculus OX=10090 GN=Ap3b1 PE=1 SV=2	5	16	16	9	11	7	5	9	11	7	5	16.8	16.8	122.74	1105	1105;484;1050;1101;1082	0	30.439	8.7	11.4	7.8	5.2	1373100000	300900000	274990000	414910000	382310000	335420000	327870000	426910000	443040000
Q62419;A0A3B2W7K0;A2ALV1;Q8BXU5;A2ALV3;Q62420;J3QQ08;A0A0R4J0B8;Q62421	Q62419;A0A3B2W7K0	Endophilin-A2	Sh3gl1	sp|Q62419|SH3G1_MOUSE Endophilin-A2 OS=Mus musculus OX=10090 GN=Sh3gl1 PE=1 SV=1;tr|A0A3B2W7K0|A0A3B2W7K0_MOUSE Endophilin-A2 OS=Mus musculus OX=10090 GN=Sh3gl1 PE=1 SV=1	9	8	8	4	3	2	6	4	3	2	6	29.9	29.9	41.518	368	368;247;182;245;431;352;65;347;347	0	30.422	14.4	14.9	9.5	19.6	552620000	108850000	156900000	14317000	272560000	165040000	0	0	182230000
A0A1B0GT81;Q07813;A0A1B0GS13;A0A1B0GTA4;A0A1B0GT35;A0A1B0GSH8	A0A1B0GT81;Q07813;A0A1B0GS13;A0A1B0GTA4	Apoptosis regulator BAX	Bax	tr|A0A1B0GT81|A0A1B0GT81_MOUSE Apoptosis regulator BAX OS=Mus musculus OX=10090 GN=Bax PE=1 SV=1;sp|Q07813|BAX_MOUSE Apoptosis regulator BAX OS=Mus musculus OX=10090 GN=Bax PE=1 SV=1;tr|A0A1B0GS13|A0A1B0GS13_MOUSE Apoptosis regulator BAX (Fragment) OS=Mus	6	5	5	4	4	4	3	4	4	4	3	34.5	34.5	18.955	171	171;192;114;172;74;263	0	30.405	22.2	22.2	22.2	26.9	2132600000	1013000000	518110000	503790000	97676000	798240000	529240000	553320000	527090000
D3Z094;Q3TUU5;D3Z1S9	D3Z094;Q3TUU5;D3Z1S9	Testis-expressed sequence 30 protein	Tex30	tr|D3Z094|D3Z094_MOUSE Testis-expressed protein 30 (Fragment) OS=Mus musculus OX=10090 GN=Tex30 PE=1 SV=8;sp|Q3TUU5|TEX30_MOUSE Testis-expressed protein 30 OS=Mus musculus OX=10090 GN=Tex30 PE=1 SV=1;tr|D3Z1S9|D3Z1S9_MOUSE Testis-expressed protein 30 (Frag	3	2	2	2	0	2	1	2	0	2	1	48.1	48.1	8.7419	77	77;225;71	0	30.393	48.1	0	48.1	24.7	523900000	159030000	0	123160000	241700000	129870000	0	159830000	239420000
P61982	P61982	14-3-3 protein gamma;14-3-3 protein gamma, N-terminally processed	Ywhag	sp|P61982|1433G_MOUSE 14-3-3 protein gamma OS=Mus musculus OX=10090 GN=Ywhag PE=1 SV=2	1	8	3	4	6	3	5	2	2	1	2	38.1	17.4	28.302	247	247	0	30.314	17.8	27.1	13.8	24.7	1058800000	291000000	249750000	197890000	320140000	275460000	290230000	294210000	296150000
Q6NV83;A0A087WRG2;A0A087WR93	Q6NV83	U2 snRNP-associated SURP motif-containing protein	U2surp	sp|Q6NV83|SR140_MOUSE U2 snRNP-associated SURP motif-containing protein OS=Mus musculus OX=10090 GN=U2surp PE=1 SV=3	3	16	16	8	6	5	7	8	6	5	7	17.9	17.9	118.26	1029	1029;425;204	0	30.124	9.2	7.4	7.2	9.6	826790000	211990000	213110000	180640000	221060000	259460000	199240000	237590000	209200000
J3QK52;Q9WV70	J3QK52;Q9WV70	Nucleolar complex protein 2 homolog	Noc2l	tr|J3QK52|J3QK52_MOUSE Nucleolar complex protein 2 homolog OS=Mus musculus OX=10090 GN=Noc2l PE=1 SV=1;sp|Q9WV70|NOC2L_MOUSE Nucleolar complex protein 2 homolog OS=Mus musculus OX=10090 GN=Noc2l PE=1 SV=2	2	6	6	5	2	1	3	5	2	1	3	9.9	9.9	85.637	750	750;747	0	30.07	8.5	2.9	1.6	5.9	548100000	257200000	56061000	51808000	183030000	221210000	0	0	196090000
O55222;D3YZA5;A0A1B0GRF6	O55222;D3YZA5	Integrin-linked protein kinase	Ilk	sp|O55222|ILK_MOUSE Integrin-linked protein kinase OS=Mus musculus OX=10090 GN=Ilk PE=1 SV=2;tr|D3YZA5|D3YZA5_MOUSE Integrin-linked protein kinase (Fragment) OS=Mus musculus OX=10090 GN=Ilk PE=1 SV=2	3	11	11	11	7	8	7	11	7	8	7	29.9	29.9	51.373	452	452;295;233	0	29.968	29.9	15	18.4	20.4	2138300000	834240000	283280000	447020000	573760000	547540000	559320000	618090000	561430000
A0A5F8MPX4;Q66GT5	A0A5F8MPX4;Q66GT5	Phosphatidylglycerophosphatase and protein-tyrosine phosphatase 1	Ptpmt1	tr|A0A5F8MPX4|A0A5F8MPX4_MOUSE Phosphatidylglycerophosphatase and protein-tyrosine phosphatase 1 OS=Mus musculus OX=10090 GN=Ptpmt1 PE=1 SV=1;sp|Q66GT5|PTPM1_MOUSE Phosphatidylglycerophosphatase and protein-tyrosine phosphatase 1 OS=Mus musculus OX=10090 G	2	5	5	5	0	3	2	5	0	3	2	26.5	26.5	28.417	260	260;193	0	29.941	26.5	0	16.9	11.5	668140000	355480000	0	171450000	141210000	288520000	0	274050000	137290000
Q9CPQ3;A0A2R8VHJ4;A0A2R8VHM4	Q9CPQ3	Mitochondrial import receptor subunit TOM22 homolog	Tomm22	sp|Q9CPQ3|TOM22_MOUSE Mitochondrial import receptor subunit TOM22 homolog OS=Mus musculus OX=10090 GN=Tomm22 PE=1 SV=3	3	3	3	3	3	2	3	3	3	2	3	31	31	15.537	142	142;61;89	0	29.769	31	31	16.2	31	852250000	254510000	178680000	134880000	284180000	251680000	196900000	240790000	216910000
A2AWA9;A2AWA7;A2AWB0;A0A3Q4L343;A0A0A6YWT4;A0A0A6YY35	A2AWA9;A2AWA7	Rab GTPase-activating protein 1	Rabgap1	sp|A2AWA9|RBGP1_MOUSE Rab GTPase-activating protein 1 OS=Mus musculus OX=10090 GN=Rabgap1 PE=1 SV=1;tr|A2AWA7|A2AWA7_MOUSE Rab GTPase-activating protein 1 (Fragment) OS=Mus musculus OX=10090 GN=Rabgap1 PE=1 SV=1	6	12	12	6	7	6	6	6	7	6	6	14.8	14.8	120.8	1064	1064;455;147;198;230;234	0	29.747	8.2	9.5	7.8	6.8	976300000	343530000	226890000	149620000	256270000	269490000	274890000	244020000	271910000
Q9JHJ0;A0A1L1SQ12;A0A1L1SR42	Q9JHJ0	Tropomodulin-3	Tmod3	sp|Q9JHJ0|TMOD3_MOUSE Tropomodulin-3 OS=Mus musculus OX=10090 GN=Tmod3 PE=1 SV=1	3	8	8	3	5	6	6	3	5	6	6	27.8	27.8	39.502	352	352;106;107	0	29.702	9.7	17.9	19.9	22.4	1695200000	110180000	743290000	115430000	726350000	290290000	723470000	314010000	548870000
A0A0A6YWM5;E9QKE4;Q8BMG7	A0A0A6YWM5;E9QKE4;Q8BMG7	Rab3 GTPase-activating protein non-catalytic subunit	Rab3gap2	tr|A0A0A6YWM5|A0A0A6YWM5_MOUSE Rab3 GTPase-activating protein non-catalytic subunit OS=Mus musculus OX=10090 GN=Rab3gap2 PE=1 SV=1;tr|E9QKE4|E9QKE4_MOUSE Rab3 GTPase-activating protein non-catalytic subunit OS=Mus musculus OX=10090 GN=Rab3gap2 PE=1 SV=1;sp	3	13	12	11	4	4	9	11	4	4	8	11.2	10.8	152.54	1367	1367;1387;1366	0	29.644	10	4	3.9	7.8	666580000	264950000	99497000	149120000	153020000	179400000	179820000	202710000	160460000
Q8BLN5	Q8BLN5	Lanosterol synthase	Lss	sp|Q8BLN5|LSS_MOUSE Lanosterol synthase OS=Mus musculus OX=10090 GN=Lss PE=1 SV=2	1	10	10	8	9	8	7	8	9	8	7	18	18	83.14	733	733	0	29.639	14.7	16.5	14.3	13.4	1698700000	521330000	427050000	304010000	446350000	505100000	520810000	426340000	415570000
Q8C0L8	Q8C0L8	Conserved oligomeric Golgi complex subunit 5	Cog5	sp|Q8C0L8|COG5_MOUSE Conserved oligomeric Golgi complex subunit 5 OS=Mus musculus OX=10090 GN=Cog5 PE=1 SV=3	1	6	6	3	1	1	5	3	1	1	5	11.6	11.6	91.39	829	829	0	29.575	6.5	1.3	1.3	10.7	560170000	183650000	43252000	47698000	285570000	269770000	0	0	163690000
Q9D0F6;D3Z1Y6	Q9D0F6	Replication factor C subunit 5	Rfc5	sp|Q9D0F6|RFC5_MOUSE Replication factor C subunit 5 OS=Mus musculus OX=10090 GN=Rfc5 PE=1 SV=1	2	10	10	6	6	5	6	6	6	5	6	44.5	44.5	38.096	339	339;112	0	29.54	24.5	25.4	19.8	28.9	1711400000	393550000	248030000	314530000	755300000	458730000	347350000	463590000	517570000
O35465;F6WP10	O35465	Peptidyl-prolyl cis-trans isomerase FKBP8	Fkbp8	sp|O35465|FKBP8_MOUSE Peptidyl-prolyl cis-trans isomerase FKBP8 OS=Mus musculus OX=10090 GN=Fkbp8 PE=1 SV=2	2	4	4	2	2	1	2	2	2	1	2	13.2	13.2	43.528	402	402;36	0	29.333	7.7	6	4	7.5	215520000	112310000	7362500	0	95842000	0	0	0	83838000
Q9D0J4	Q9D0J4	ADP-ribosylation factor-like protein 2	Arl2	sp|Q9D0J4|ARL2_MOUSE ADP-ribosylation factor-like protein 2 OS=Mus musculus OX=10090 GN=Arl2 PE=1 SV=1	1	6	6	3	4	2	5	3	4	2	5	45.1	45.1	20.864	184	184	0	29.259	22.3	27.2	16.3	39.7	698130000	261560000	175460000	65155000	195960000	206600000	193010000	172620000	176580000
A0A140T8Q3;P01633	A0A140T8Q3;P01633	Ig kappa chain V19-17	Igk-V19-17	tr|A0A140T8Q3|A0A140T8Q3_MOUSE Immunoglobulin kappa variable 6-17 (Fragment) OS=Mus musculus OX=10090 GN=Igkv6-17 PE=1 SV=2;sp|P01633|KV5A1_MOUSE Ig kappa chain V19-17 OS=Mus musculus OX=10090 GN=Igk-V19-17 PE=1 SV=1	2	5	1	0	0	1	5	0	0	0	1	40	7.8	12.76	115	115;149	0	29.254	0	0	7.8	40	1726900000	0	0	50699000	1676200000	0	0	0	1424900000
O70503	O70503	Very-long-chain 3-oxoacyl-CoA reductase	Hsd17b12	sp|O70503|DHB12_MOUSE Very-long-chain 3-oxoacyl-CoA reductase OS=Mus musculus OX=10090 GN=Hsd17b12 PE=1 SV=1	1	9	9	8	4	6	7	8	4	6	7	35.6	35.6	34.741	312	312	0	29.239	33.3	16.3	25.6	30.1	4240700000	1075600000	617390000	771780000	1775900000	1246500000	928360000	1106600000	1157800000
E9Q6M7;Q3TTW5;Q80U78;A8WHM8	E9Q6M7;Q3TTW5;Q80U78	Pumilio homolog 1	Pum1	tr|E9Q6M7|E9Q6M7_MOUSE Pumilio homolog 1 OS=Mus musculus OX=10090 GN=Pum1 PE=1 SV=1;tr|Q3TTW5|Q3TTW5_MOUSE Pumilio homolog 1 OS=Mus musculus OX=10090 GN=Pum1 PE=1 SV=1;sp|Q80U78|PUM1_MOUSE Pumilio homolog 1 OS=Mus musculus OX=10090 GN=Pum1 PE=1 SV=2	4	9	6	4	1	3	4	2	0	2	3	14	11.3	100.36	944	944;1092;1189;218	0	29.218	5.6	1.2	5.1	6.6	451720000	103280000	0	51843000	296600000	0	0	66782000	0
Q3TDN2;D3Z2H4;D3Z4G9;D3YUP4	Q3TDN2;D3Z2H4	FAS-associated factor 2	Faf2	sp|Q3TDN2|FAF2_MOUSE FAS-associated factor 2 OS=Mus musculus OX=10090 GN=Faf2 PE=1 SV=2;tr|D3Z2H4|D3Z2H4_MOUSE FAS-associated factor 2 (Fragment) OS=Mus musculus OX=10090 GN=Faf2 PE=1 SV=1	4	4	4	3	3	1	2	3	3	1	2	12.4	12.4	52.471	445	445;263;76;132	0	28.993	9.7	10.3	3.8	5.8	404980000	141620000	122370000	59096000	81897000	141620000	0	0	0
Q8BK67;A2AWQ2	Q8BK67	Protein RCC2	Rcc2	sp|Q8BK67|RCC2_MOUSE Protein RCC2 OS=Mus musculus OX=10090 GN=Rcc2 PE=1 SV=1	2	9	9	3	4	6	5	3	4	6	5	23.8	23.8	55.983	520	520;170	0	28.914	8.8	10.6	16	13.7	1072900000	298560000	204930000	235610000	333820000	289340000	320310000	257670000	297610000
Q8BI84;A0A0R4J2D3	Q8BI84;A0A0R4J2D3	Melanoma inhibitory activity protein 3	Mia3	sp|Q8BI84|TGO1_MOUSE Transport and Golgi organization protein 1 homolog OS=Mus musculus OX=10090 GN=Mia3 PE=1 SV=2;tr|A0A0R4J2D3|A0A0R4J2D3_MOUSE Transport and Golgi organization protein 1 homolog (Fragment) OS=Mus musculus OX=10090 GN=Mia3 PE=1 SV=2	2	7	5	4	4	3	3	3	3	2	2	5	3.4	213.67	1930	1930;1008	0	28.831	3	2.8	2.4	2.2	404380000	55554000	144750000	120330000	83743000	0	142290000	148350000	128930000
Q9CQ69;I7HPX6	Q9CQ69	Cytochrome b-c1 complex subunit 8	Uqcrq	sp|Q9CQ69|QCR8_MOUSE Cytochrome b-c1 complex subunit 8 OS=Mus musculus OX=10090 GN=Uqcrq PE=1 SV=3	2	4	4	3	1	1	2	3	1	1	2	47.6	47.6	9.7681	82	82;37	0	28.735	39	11	8.5	19.5	144130000	23632000	29258000	13189000	78055000	0	0	0	68279000
Q04690;A0A1W2P863;Q5SYH9	Q04690;A0A1W2P863	Neurofibromin	Nf1	sp|Q04690|NF1_MOUSE Neurofibromin OS=Mus musculus OX=10090 GN=Nf1 PE=1 SV=1;tr|A0A1W2P863|A0A1W2P863_MOUSE Neurofibromin (Fragment) OS=Mus musculus OX=10090 GN=Nf1 PE=1 SV=1	3	16	16	5	4	6	8	5	4	6	8	7.4	7.4	319.59	2841	2841;1382;826	0	28.636	2.1	1.8	2.3	4	493520000	157380000	55419000	121780000	158940000	153930000	109080000	134400000	129120000
P84096;A0A1B0GSL4;A0A2R8VH29;G3UZM2;D3Z3L1;F2Z463;D3YX61;Q8R527;Q9ER71	P84096;A0A1B0GSL4	Rho-related GTP-binding protein RhoG	Rhog	sp|P84096|RHOG_MOUSE Rho-related GTP-binding protein RhoG OS=Mus musculus OX=10090 GN=Rhog PE=1 SV=1;tr|A0A1B0GSL4|A0A1B0GSL4_MOUSE Rho-related GTP-binding protein RhoG (Fragment) OS=Mus musculus OX=10090 GN=Rhog PE=1 SV=1	9	10	9	8	8	7	8	7	7	6	7	63.4	57.6	21.308	191	191;83;36;96;153;167;171;205;214	0	28.634	49.2	51.8	50.8	58.1	4172000000	1155100000	833560000	522590000	1660800000	1016100000	826390000	903560000	1636700000
Q6ZWX6	Q6ZWX6	Eukaryotic translation initiation factor 2 subunit 1	Eif2s1	sp|Q6ZWX6|IF2A_MOUSE Eukaryotic translation initiation factor 2 subunit 1 OS=Mus musculus OX=10090 GN=Eif2s1 PE=1 SV=3	1	4	4	4	3	3	3	4	3	3	3	17.8	17.8	36.108	315	315	0	28.514	17.8	11.4	11.4	11.4	1531800000	349370000	357850000	401990000	422600000	346670000	423700000	446960000	492510000
Q9WUA2;A0A087WPV4;A0A087WS80	Q9WUA2	Phenylalanine--tRNA ligase beta subunit	Farsb	sp|Q9WUA2|SYFB_MOUSE Phenylalanine--tRNA ligase beta subunit OS=Mus musculus OX=10090 GN=Farsb PE=1 SV=2	3	10	10	5	5	6	6	5	5	6	6	20.7	20.7	65.696	589	589;237;206	0	28.371	9.2	9	13.4	12.9	607140000	103480000	146040000	125100000	232520000	160540000	169800000	172230000	158480000
Q5H8C4;A0A286YCC3;A0A286YCT3	Q5H8C4;A0A286YCC3;A0A286YCT3	Vacuolar protein sorting-associated protein 13A	Vps13a	sp|Q5H8C4|VP13A_MOUSE Vacuolar protein sorting-associated protein 13A OS=Mus musculus OX=10090 GN=Vps13a PE=1 SV=1;tr|A0A286YCC3|A0A286YCC3_MOUSE Vacuolar protein sorting-associated protein 13A (Fragment) OS=Mus musculus OX=10090 GN=Vps13a PE=1 SV=1;tr|A0A	3	10	10	3	4	2	7	3	4	2	7	4.7	4.7	359.4	3166	3166;857;2339	0	28.301	1.4	1.7	0.9	3.2	499880000	46172000	143330000	39500000	270880000	0	0	0	236960000
Q8VCW8	Q8VCW8	Acyl-CoA synthetase family member 2, mitochondrial	Acsf2	sp|Q8VCW8|ACSF2_MOUSE Medium-chain acyl-CoA ligase ACSF2, mitochondrial OS=Mus musculus OX=10090 GN=Acsf2 PE=1 SV=1	1	11	11	6	5	4	5	6	5	4	5	22.4	22.4	67.95	615	615	0	28.091	14.3	11.1	9.8	10.7	723070000	272640000	151980000	188210000	110240000	280510000	0	234580000	0
Q9JKY0	Q9JKY0	Cell differentiation protein RCD1 homolog	Rqcd1	sp|Q9JKY0|CNOT9_MOUSE CCR4-NOT transcription complex subunit 9 OS=Mus musculus OX=10090 GN=Cnot9 PE=1 SV=1	1	7	7	7	3	4	5	7	3	4	5	31.1	31.1	33.601	299	299	0	27.983	31.1	12.4	18.4	24.1	1383800000	580730000	141600000	279550000	381890000	420090000	274030000	390400000	377520000
P62259;F6WA09;D6REF3	P62259;F6WA09	14-3-3 protein epsilon	Ywhae	sp|P62259|1433E_MOUSE 14-3-3 protein epsilon OS=Mus musculus OX=10090 GN=Ywhae PE=1 SV=1;tr|F6WA09|F6WA09_MOUSE 14-3-3 protein epsilon (Fragment) OS=Mus musculus OX=10090 GN=Ywhae PE=1 SV=1	3	9	7	5	8	3	5	4	7	2	3	33.3	26.3	29.174	255	255;154;130	0	27.92	22.7	30.2	18	23.9	1902700000	486280000	498280000	266320000	651800000	429360000	385840000	531300000	671930000
Q6PB44;A0A0G2JEW5	Q6PB44	Tyrosine-protein phosphatase non-receptor type 23	Ptpn23	sp|Q6PB44|PTN23_MOUSE Tyrosine-protein phosphatase non-receptor type 23 OS=Mus musculus OX=10090 GN=Ptpn23 PE=1 SV=2	2	15	15	10	8	7	6	10	8	7	6	12.7	12.7	185.21	1692	1692;249	0	27.905	8	7.6	4.8	5.4	1265900000	438090000	382260000	198630000	246930000	404600000	349470000	310870000	350240000
P63005;Q5SW16	P63005	Platelet-activating factor acetylhydrolase IB subunit alpha	Pafah1b1	sp|P63005|LIS1_MOUSE Platelet-activating factor acetylhydrolase IB subunit beta OS=Mus musculus OX=10090 GN=Pafah1b1 PE=1 SV=2	2	6	6	5	3	3	3	5	3	3	3	22.2	22.2	46.67	410	410;97	0	27.852	19.5	10.5	12	12	910000000	325520000	150820000	149240000	284410000	248130000	193800000	256530000	267430000
P62911;P17932	P62911	60S ribosomal protein L32	Rpl32	sp|P62911|RL32_MOUSE 60S ribosomal protein L32 OS=Mus musculus OX=10090 GN=Rpl32 PE=1 SV=2	2	10	10	7	8	6	6	7	8	6	6	59.3	59.3	15.86	135	135;135	0	27.801	41.5	53.3	41.5	48.1	8087700000	1518000000	1599700000	2080500000	2889500000	1971600000	2119400000	2394800000	2288300000
E9PXY1;A2A432;J3QJX0	E9PXY1;A2A432;J3QJX0	Cullin-4B	Cul4b	tr|E9PXY1|E9PXY1_MOUSE Cullin-4B OS=Mus musculus OX=10090 GN=Cul4b PE=1 SV=2;sp|A2A432|CUL4B_MOUSE Cullin-4B OS=Mus musculus OX=10090 GN=Cul4b PE=1 SV=1;tr|J3QJX0|J3QJX0_MOUSE Cullin-4B OS=Mus musculus OX=10090 GN=Cul4b PE=1 SV=1	3	6	4	5	3	3	4	3	2	2	2	9.4	6.1	102.41	896	896;970;552	0	27.572	7.5	5	4.4	6.2	998400000	325690000	119970000	149240000	403500000	299500000	235040000	239930000	254990000
P61226;Q80ZJ1	P61226	Ras-related protein Rap-2b	Rap2b	sp|P61226|RAP2B_MOUSE Ras-related protein Rap-2b OS=Mus musculus OX=10090 GN=Rap2b PE=1 SV=1	2	5	2	4	4	5	5	2	2	2	2	40.4	15.3	20.504	183	183;183	0	27.566	25.7	35	40.4	40.4	1081200000	269720000	176120000	159560000	475790000	300590000	291820000	190760000	341060000
E9Q4Q2;D3YZC9;D3YZD0;Q64213;D3YVH4	E9Q4Q2;D3YZC9;D3YZD0;Q64213;D3YVH4	Splicing factor 1	Sf1	tr|E9Q4Q2|E9Q4Q2_MOUSE Splicing factor 1 OS=Mus musculus OX=10090 GN=Sf1 PE=1 SV=1;tr|D3YZC9|D3YZC9_MOUSE Splicing factor 1 OS=Mus musculus OX=10090 GN=Sf1 PE=1 SV=1;tr|D3YZD0|D3YZD0_MOUSE Splicing factor 1 OS=Mus musculus OX=10090 GN=Sf1 PE=1 SV=1;sp|Q642	5	4	4	3	2	1	4	3	2	1	4	11.3	11.3	59.698	548	548;571;638;653;267	0	27.521	8.9	6.6	1.8	11.3	619880000	166820000	182240000	30722000	240090000	171990000	266740000	0	178980000
Q3UI84;Q99J62;D6RGM1;D3Z7I8	Q3UI84;Q99J62;D6RGM1	Replication factor C subunit 4	Rfc4	tr|Q3UI84|Q3UI84_MOUSE Replication factor C subunit 4 OS=Mus musculus OX=10090 GN=Rfc4 PE=1 SV=1;sp|Q99J62|RFC4_MOUSE Replication factor C subunit 4 OS=Mus musculus OX=10090 GN=Rfc4 PE=1 SV=1;tr|D6RGM1|D6RGM1_MOUSE Replication factor C subunit 4 (Fragment)	4	6	6	3	2	4	4	3	2	4	4	23.2	23.2	40.918	370	370;364;233;92	0	27.382	16.5	12.7	18.1	14.6	557410000	248190000	71092000	169920000	68220000	207900000	183220000	169900000	0
Q3UZ39;A0A087WSF5;G5E8E1;A0A087WNU6;E9Q9T1;A0A087WPK3	Q3UZ39;A0A087WSF5;G5E8E1;A0A087WNU6;E9Q9T1;A0A087WPK3	Leucine-rich repeat flightless-interacting protein 1	Lrrfip1	sp|Q3UZ39|LRRF1_MOUSE Leucine-rich repeat flightless-interacting protein 1 OS=Mus musculus OX=10090 GN=Lrrfip1 PE=1 SV=2;tr|A0A087WSF5|A0A087WSF5_MOUSE Leucine-rich repeat flightless-interacting protein 1 (Fragment) OS=Mus musculus OX=10090 GN=Lrrfip1 PE=1	6	2	2	0	1	0	1	0	1	0	1	6.9	6.9	79.248	729	729;323;428;575;628;663	0	27.36	0	2.6	0	4.3	89653000	0	46192000	0	43461000	0	0	0	38018000
P19157;A0A494B908;A0A494BAW2;A0A494BAM8;P46425	P19157;A0A494B908;A0A494BAW2	Glutathione S-transferase P 1	Gstp1	sp|P19157|GSTP1_MOUSE Glutathione S-transferase P 1 OS=Mus musculus OX=10090 GN=Gstp1 PE=1 SV=2;tr|A0A494B908|A0A494B908_MOUSE GST class-pi (Fragment) OS=Mus musculus OX=10090 GN=Gstp1 PE=1 SV=1;tr|A0A494BAW2|A0A494BAW2_MOUSE GST class-pi OS=Mus musculus O	5	4	4	3	3	4	3	3	3	4	3	23.3	23.3	23.609	210	210;160;193;132;210	0	27.358	22.4	22.4	23.3	22.4	1622900000	404850000	323840000	609800000	284450000	341750000	481990000	595440000	385650000
Q8R2Y8	Q8R2Y8	Peptidyl-tRNA hydrolase 2, mitochondrial	Ptrh2	sp|Q8R2Y8|PTH2_MOUSE Peptidyl-tRNA hydrolase 2, mitochondrial OS=Mus musculus OX=10090 GN=Ptrh2 PE=1 SV=1	1	3	3	3	2	2	2	3	2	2	2	34.8	34.8	19.526	181	181	0	27.333	34.8	16	16	16	511490000	211250000	105140000	72042000	123060000	150950000	107450000	133230000	159040000
P11370;B2RQY6	P11370	Retrovirus-related Env polyprotein from Fv-4 locus	Fv4	sp|P11370|ENV2_MOUSE Retrovirus-related Env polyprotein from Fv-4 locus OS=Mus musculus OX=10090 GN=Fv4 PE=1 SV=2	2	6	3	3	4	2	6	1	1	1	3	9.6	6.3	74.452	679	679;695	0	27.277	6	6.2	4.1	9.6	1502100000	511070000	242710000	0	748290000	554950000	403820000	0	527670000
P14685;F7B7L8	P14685	26S proteasome non-ATPase regulatory subunit 3	Psmd3	sp|P14685|PSMD3_MOUSE 26S proteasome non-ATPase regulatory subunit 3 OS=Mus musculus OX=10090 GN=Psmd3 PE=1 SV=3	2	7	7	5	3	5	3	5	3	5	3	15.8	15.8	60.718	530	530;222	0	27.199	11.3	7.4	11.3	6.6	892950000	284360000	232210000	305110000	71277000	189440000	286110000	292830000	0
E9QAQ5;Q9WV60;D3Z7E5;Q2NL51	E9QAQ5;Q9WV60	Glycogen synthase kinase-3 beta	Gsk3b	tr|E9QAQ5|E9QAQ5_MOUSE Glycogen synthase kinase-3 beta OS=Mus musculus OX=10090 GN=Gsk3b PE=1 SV=1;sp|Q9WV60|GSK3B_MOUSE Glycogen synthase kinase-3 beta OS=Mus musculus OX=10090 GN=Gsk3b PE=1 SV=2	4	6	6	4	2	3	3	4	2	3	3	24.2	24.2	47.989	433	433;420;486;490	0	27.195	15.2	10.4	14.3	15.5	927170000	282250000	150180000	189870000	304870000	227900000	218370000	278570000	267170000
Q6KAR6;A0A1Y7VP30;A0A1Y7VKY4	Q6KAR6	Exocyst complex component 3	Exoc3	sp|Q6KAR6|EXOC3_MOUSE Exocyst complex component 3 OS=Mus musculus OX=10090 GN=Exoc3 PE=1 SV=2	3	7	7	3	2	2	6	3	2	2	6	11.7	11.7	86.454	755	755;72;106	0	27.122	4.2	4.2	3.3	10.7	428060000	66755000	51710000	80561000	229040000	0	82767000	0	185930000
D3Z7P4;D3Z7P3;F6U529;F6RDM4;F7B327	D3Z7P4;D3Z7P3	Glutaminase kidney isoform, mitochondrial	Gls	tr|D3Z7P4|D3Z7P4_MOUSE Glutaminase OS=Mus musculus OX=10090 GN=Gls PE=1 SV=1;sp|D3Z7P3|GLSK_MOUSE Glutaminase kidney isoform, mitochondrial OS=Mus musculus OX=10090 GN=Gls PE=1 SV=1	5	8	8	7	5	6	1	7	5	6	1	24	24	54.781	491	491;674;235;123;205	0	26.917	19.8	18.3	17.7	3.7	850100000	349970000	310640000	145020000	44474000	282050000	405890000	259400000	0
Q9EPL8;A0A5F8MQ75;Q7TMY7	Q9EPL8	Importin-7	Ipo7	sp|Q9EPL8|IPO7_MOUSE Importin-7 OS=Mus musculus OX=10090 GN=Ipo7 PE=1 SV=2	3	10	10	6	8	4	8	6	8	4	8	13.2	13.2	119.49	1038	1038;513;1010	0	26.884	7.9	10.9	5.4	10.7	1003200000	326450000	172650000	153580000	350490000	268640000	232180000	290570000	267680000
D3YTQ9;P62843	D3YTQ9;P62843	40S ribosomal protein S15	Rps15	tr|D3YTQ9|D3YTQ9_MOUSE 40S ribosomal protein S15 OS=Mus musculus OX=10090 GN=Rps15 PE=1 SV=1;sp|P62843|RS15_MOUSE 40S ribosomal protein S15 OS=Mus musculus OX=10090 GN=Rps15 PE=1 SV=2	2	4	4	3	4	4	3	3	4	4	3	44.9	44.9	13.742	118	118;145	0	26.846	44.1	44.9	44.9	44.1	3787700000	871050000	698890000	1225900000	991860000	1017300000	875790000	1405100000	943350000
P58355	P58355	Membrane-associated transporter protein	Slc45a2	sp|P58355|S45A2_MOUSE Membrane-associated transporter protein OS=Mus musculus OX=10090 GN=Slc45a2 PE=2 SV=1	1	6	6	3	4	1	3	3	4	1	3	20.2	20.2	57.961	530	530	0	26.806	9.6	16.2	5.7	9.6	341110000	76304000	117000000	20488000	127320000	77074000	0	0	110600000
Q9Z110;D3Z0B4;H3BKK0	Q9Z110	Delta-1-pyrroline-5-carboxylate synthase;Glutamate 5-kinase;Gamma-glutamyl phosphate reductase	Aldh18a1	sp|Q9Z110|P5CS_MOUSE Delta-1-pyrroline-5-carboxylate synthase OS=Mus musculus OX=10090 GN=Aldh18a1 PE=1 SV=2	3	15	15	5	10	5	5	5	10	5	5	24.7	24.7	87.265	795	795;173;100	0	26.741	7.4	15.7	6.3	9.4	875640000	178550000	335980000	115420000	245690000	248860000	286120000	239810000	211410000
F8VPK5;A0A1Y7VMN0;P70336;A0A1Y7VLD1;A0A3Q4L2X0;A0A3Q4EGR2;P70335	F8VPK5;A0A1Y7VMN0;P70336	Rho-associated protein kinase;Rho-associated protein kinase 2	Rock2	tr|F8VPK5|F8VPK5_MOUSE Rho-associated protein kinase OS=Mus musculus OX=10090 GN=Rock2 PE=1 SV=1;tr|A0A1Y7VMN0|A0A1Y7VMN0_MOUSE Rho-associated protein kinase 2 (Fragment) OS=Mus musculus OX=10090 GN=Rock2 PE=1 SV=1;sp|P70336|ROCK2_MOUSE Rho-associated prot	7	8	8	5	4	1	5	5	4	1	5	7.2	7.2	160.61	1388	1388;1444;1388;262;504;1089;1354	0	26.707	4.7	4.1	1	4.8	563630000	232710000	164750000	28843000	137320000	227260000	241640000	0	101680000
Q9CQS8;E9PW43	Q9CQS8;E9PW43	Protein transport protein Sec61 subunit beta	Sec61b;Gm10320	sp|Q9CQS8|SC61B_MOUSE Protein transport protein Sec61 subunit beta OS=Mus musculus OX=10090 GN=Sec61b PE=1 SV=3;tr|E9PW43|E9PW43_MOUSE Predicted pseudogene 10320 OS=Mus musculus OX=10090 GN=Gm10320 PE=3 SV=1	2	2	2	2	2	2	2	2	2	2	2	27.1	27.1	9.9583	96	96;113	0	26.686	27.1	27.1	27.1	27.1	1893700000	520900000	377160000	492740000	502920000	539350000	465660000	615760000	473290000
Q6NZD2;Q9WV80;D3YWH1	Q6NZD2;Q9WV80	Sorting nexin-1	Snx1	tr|Q6NZD2|Q6NZD2_MOUSE Sorting nexin-1 OS=Mus musculus OX=10090 GN=Snx1 PE=1 SV=1;sp|Q9WV80|SNX1_MOUSE Sorting nexin-1 OS=Mus musculus OX=10090 GN=Snx1 PE=1 SV=1	3	12	10	6	7	9	6	4	5	8	4	26.5	22.5	58.878	521	521;522;192	0	26.644	12.9	15.5	19.8	11.1	1407300000	289910000	424030000	343290000	350090000	417390000	438020000	412050000	331340000
P52825;A2A8E7;A2A8E8;A2A8E9	P52825	Carnitine O-palmitoyltransferase 2, mitochondrial	Cpt2	sp|P52825|CPT2_MOUSE Carnitine O-palmitoyltransferase 2, mitochondrial OS=Mus musculus OX=10090 GN=Cpt2 PE=1 SV=2	4	8	8	2	8	6	4	2	8	6	4	18.4	18.4	73.98	658	658;223;265;88	0	26.613	3.3	18.4	14.1	10.2	661730000	38016000	315500000	225900000	82308000	0	367580000	208090000	204320000
Q9CSH3;A0A2I3BR78	Q9CSH3;A0A2I3BR78	Exosome complex exonuclease RRP44	Dis3	sp|Q9CSH3|RRP44_MOUSE Exosome complex exonuclease RRP44 OS=Mus musculus OX=10090 GN=Dis3 PE=1 SV=4;tr|A0A2I3BR78|A0A2I3BR78_MOUSE Exosome complex exonuclease RRP44 OS=Mus musculus OX=10090 GN=Dis3 PE=1 SV=1	2	12	12	7	5	5	8	7	5	5	8	19.1	19.1	108.84	958	958;566	0	26.583	11.1	9.5	7.5	13.2	1032800000	220760000	123210000	239380000	449460000	213360000	236800000	414630000	220340000
E9QM90;Q148V7;A0A087WSS1;G3X9J4;A0A087WRM8	E9QM90;Q148V7;A0A087WSS1;G3X9J4	LisH domain and HEAT repeat-containing protein KIAA1468	2310035C23Rik;Kiaa1468	tr|E9QM90|E9QM90_MOUSE RAB11-binding protein RELCH OS=Mus musculus OX=10090 GN=Relch PE=1 SV=2;sp|Q148V7|RELCH_MOUSE RAB11-binding protein RELCH OS=Mus musculus OX=10090 GN=Relch PE=1 SV=1;tr|A0A087WSS1|A0A087WSS1_MOUSE RAB11-binding protein RELCH OS=Mus m	5	12	12	9	3	3	6	9	3	3	6	13.7	13.7	134.57	1216	1216;1216;1192;1216;354	0	26.526	10.6	3.7	3.7	7.2	863810000	315370000	67158000	165770000	315510000	250590000	212990000	0	216540000
Q9Z2I8;A0A0N4SWD1	Q9Z2I8	Succinyl-CoA ligase [GDP-forming] subunit beta, mitochondrial	Suclg2	sp|Q9Z2I8|SUCB2_MOUSE Succinate--CoA ligase [GDP-forming] subunit beta, mitochondrial OS=Mus musculus OX=10090 GN=Suclg2 PE=1 SV=3	2	10	10	5	6	3	7	5	6	3	7	29.6	29.6	46.839	433	433;83	0	26.515	19.6	15.7	9.9	23.8	1529400000	402360000	351410000	266550000	509040000	420060000	421490000	395550000	418360000
Q9CXF4	Q9CXF4	TBC1 domain family member 15	Tbc1d15	sp|Q9CXF4|TBC15_MOUSE TBC1 domain family member 15 OS=Mus musculus OX=10090 GN=Tbc1d15 PE=1 SV=1	1	8	8	5	5	2	6	5	5	2	6	13.6	13.6	76.526	671	671	0	26.394	8.3	8.6	3.7	9.8	587390000	158890000	116210000	71959000	240340000	152780000	144410000	162080000	156140000
Q3TXS7;J3QN38	Q3TXS7	26S proteasome non-ATPase regulatory subunit 1	Psmd1	sp|Q3TXS7|PSMD1_MOUSE 26S proteasome non-ATPase regulatory subunit 1 OS=Mus musculus OX=10090 GN=Psmd1 PE=1 SV=1	2	8	8	5	5	6	5	5	5	6	5	12.9	12.9	105.73	953	953;98	0	26.298	8.4	8.5	9.7	7.5	1215900000	519610000	176660000	374830000	144780000	313760000	384740000	368620000	295460000
Q62433;E9Q514;E9Q5I8;E9Q3F9;E9PVF3;E9Q0J8;E9PZC7;E9Q7G8;E9Q147;E9Q7V2;F6VLR8	Q62433;E9Q514	Protein NDRG1	Ndrg1	sp|Q62433|NDRG1_MOUSE Protein NDRG1 OS=Mus musculus OX=10090 GN=Ndrg1 PE=1 SV=1;tr|E9Q514|E9Q514_MOUSE N-myc downstream-regulated gene 1 protein (Fragment) OS=Mus musculus OX=10090 GN=Ndrg1 PE=1 SV=1	11	6	6	5	4	4	6	5	4	4	6	24.1	24.1	43.008	394	394;141;155;157;174;39;49;53;53;93;119	0	26.284	20.1	16.2	15.7	24.1	2103300000	475900000	309910000	386510000	930940000	429980000	489160000	575110000	703480000
Q6P5E4;G3UYG7;G3UZU8	Q6P5E4	UDP-glucose:glycoprotein glucosyltransferase 1	Uggt1	sp|Q6P5E4|UGGG1_MOUSE UDP-glucose:glycoprotein glucosyltransferase 1 OS=Mus musculus OX=10090 GN=Uggt1 PE=1 SV=4	3	6	6	2	2	3	0	2	2	3	0	5.2	5.2	176.43	1551	1551;262;265	0	26.28	1.8	1.9	2.7	0	200990000	41017000	75568000	84401000	0	0	0	108720000	0
P62274	P62274	40S ribosomal protein S29	Rps29	sp|P62274|RS29_MOUSE 40S ribosomal protein S29 OS=Mus musculus OX=10090 GN=Rps29 PE=1 SV=2	1	4	4	3	2	2	3	3	2	2	3	46.4	46.4	6.6767	56	56	0	26.274	44.6	32.1	32.1	33.9	4383500000	1187100000	679720000	1046400000	1470300000	1076000000	1151500000	1319100000	1153600000
Q8BWT1;A0A494B9J2	Q8BWT1	3-ketoacyl-CoA thiolase, mitochondrial	Acaa2	sp|Q8BWT1|THIM_MOUSE 3-ketoacyl-CoA thiolase, mitochondrial OS=Mus musculus OX=10090 GN=Acaa2 PE=1 SV=3	2	10	10	7	5	4	3	7	5	4	3	31.2	31.2	41.829	397	397;103	0	26.219	23.9	17.1	15.4	10.8	1191800000	580380000	200970000	236960000	173470000	380870000	340690000	268270000	281890000
E9Q3N1;Q09143;D3Z161	E9Q3N1;Q09143	High affinity cationic amino acid transporter 1	Slc7a1	tr|E9Q3N1|E9Q3N1_MOUSE High affinity cationic amino acid transporter 1 (Fragment) OS=Mus musculus OX=10090 GN=Slc7a1 PE=1 SV=8;sp|Q09143|SL7A1_MOUSE High affinity cationic amino acid transporter 1 OS=Mus musculus OX=10090 GN=Slc7a1 PE=1 SV=1	3	5	5	3	2	2	4	3	2	2	4	15.9	15.9	58.038	542	542;622;94	0	26.216	10.9	7.7	7.4	13.8	838540000	251520000	74823000	107390000	404800000	202920000	178950000	0	322650000
Q91YM4;E9PUT1;Q5SWP1;Q5SWP0	Q91YM4;E9PUT1	Protein TBRG4	Tbrg4	sp|Q91YM4|FAKD4_MOUSE FAST kinase domain-containing protein 4 OS=Mus musculus OX=10090 GN=Tbrg4 PE=1 SV=1;tr|E9PUT1|E9PUT1_MOUSE FAST kinase domain-containing protein 4 OS=Mus musculus OX=10090 GN=Tbrg4 PE=1 SV=1	4	9	9	5	4	2	4	5	4	2	4	23.7	23.7	71.513	630	630;365;158;112	0	26.195	14.8	9.2	4.4	11.4	709020000	350150000	74994000	73887000	209990000	212960000	120290000	173360000	221530000
J3QNW0;P13864	J3QNW0;P13864	DNA (cytosine-5)-methyltransferase;DNA (cytosine-5)-methyltransferase 1	Dnmt1	tr|J3QNW0|J3QNW0_MOUSE DNA (cytosine-5)-methyltransferase OS=Mus musculus OX=10090 GN=Dnmt1 PE=1 SV=1;sp|P13864|DNMT1_MOUSE DNA (cytosine-5)-methyltransferase 1 OS=Mus musculus OX=10090 GN=Dnmt1 PE=1 SV=5	2	13	13	7	5	7	9	7	5	7	9	11.8	11.8	169.95	1501	1501;1620	0	26.163	6.1	4.8	7.1	7.3	905190000	217230000	179630000	217770000	290570000	237660000	254700000	270440000	226530000
Q8K2B3;A0A1Y7VJ55	Q8K2B3	Succinate dehydrogenase [ubiquinone] flavoprotein subunit, mitochondrial	Sdha	sp|Q8K2B3|SDHA_MOUSE Succinate dehydrogenase [ubiquinone] flavoprotein subunit, mitochondrial OS=Mus musculus OX=10090 GN=Sdha PE=1 SV=1	2	8	8	3	6	1	4	3	6	1	4	19	19	72.585	664	664;233	0	26.148	7.8	14.8	2.6	10.1	651990000	159170000	193660000	118890000	180270000	206750000	194990000	0	171090000
Q8C6B2;D3Z7S7;D3YXC9;D3Z4N1	Q8C6B2;D3Z7S7	Rhotekin	Rtkn	sp|Q8C6B2|RTKN_MOUSE Rhotekin OS=Mus musculus OX=10090 GN=Rtkn PE=1 SV=3;tr|D3Z7S7|D3Z7S7_MOUSE Rhotekin (Fragment) OS=Mus musculus OX=10090 GN=Rtkn PE=1 SV=1	4	12	12	6	5	8	4	6	5	8	4	34.6	34.6	63.012	564	564;233;82;217	0	26.146	13.5	12.1	22.7	12.9	845970000	210700000	139290000	285300000	210690000	224260000	236470000	251570000	234300000
B1ARD6;A0A5H1ZRL4;A0A5H1ZRL2;B1ARD8;A0A5H1ZRM2	B1ARD6;A0A5H1ZRL4		Slfn9	sp|B1ARD6|SLFN9_MOUSE Schlafen family member 9 OS=Mus musculus OX=10090 GN=Slfn9 PE=2 SV=1;tr|A0A5H1ZRL4|A0A5H1ZRL4_MOUSE Schlafen family member 9 (Fragment) OS=Mus musculus OX=10090 GN=Slfn9 PE=1 SV=1	5	11	11	7	2	5	9	7	2	5	9	14.8	14.8	103.99	910	910;641;641;910;417	0	26.11	11	2.6	7.4	13.1	804040000	216330000	67419000	169500000	350780000	186240000	155370000	229310000	259710000
A0A0A6YXN4;A0A075B5U4	A0A0A6YXN4;A0A075B5U4		Ighv1-18	tr|A0A0A6YXN4|A0A0A6YXN4_MOUSE Immunoglobulin heavy variable V1-18 (Fragment) OS=Mus musculus OX=10090 GN=Ighv1-18 PE=1 SV=1;tr|A0A075B5U4|A0A075B5U4_MOUSE Immunoglobulin heavy variable V1-18 OS=Mus musculus OX=10090 GN=Ighv1-18 PE=1 SV=1	2	3	2	0	0	0	3	0	0	0	2	33.3	24.8	12.912	117	117;102	0	26.045	0	0	0	33.3	661430000	0	0	0	661430000	0	0	0	558810000
D3Z151;Q99LC8;D3YZ05;A0A0G2JEF1	D3Z151;Q99LC8	Translation initiation factor eIF-2B subunit alpha	Eif2b1	tr|D3Z151|D3Z151_MOUSE Translation initiation factor eIF-2B subunit alpha (Fragment) OS=Mus musculus OX=10090 GN=Eif2b1 PE=1 SV=8;sp|Q99LC8|EI2BA_MOUSE Translation initiation factor eIF-2B subunit alpha OS=Mus musculus OX=10090 GN=Eif2b1 PE=1 SV=1	4	5	5	5	3	4	2	5	3	4	2	29.2	29.2	20.551	185	185;305;133;43	0	26.039	29.2	17.8	23.8	10.3	334230000	183400000	69679000	41959000	39194000	108490000	119830000	0	81470000
P51410;A0A0G2JES3;A0A140T8T4;D3Z629;D3YZT0;A0A0G2JFQ3;S4R1R7	P51410;A0A0G2JES3;A0A140T8T4;D3Z629;D3YZT0	60S ribosomal protein L9	Rpl9	sp|P51410|RL9_MOUSE 60S ribosomal protein L9 OS=Mus musculus OX=10090 GN=Rpl9 PE=1 SV=2;tr|A0A0G2JES3|A0A0G2JES3_MOUSE 60S ribosomal protein L9 (Fragment) OS=Mus musculus OX=10090 GN=Rpl9 PE=1 SV=1;tr|A0A140T8T4|A0A140T8T4_MOUSE 60S ribosomal protein L9 OS	7	8	8	7	6	5	5	7	6	5	5	48.4	48.4	21.881	192	192;191;192;166;108;66;191	0	25.983	37	43.8	32.3	25	5214700000	1525900000	858860000	1043700000	1786300000	1442800000	1333500000	1426700000	1365100000
Q8C2Q8;Q91VR2;A2AKU9;A2AKV1;A2AKV2;A2AKV3;A2AKV0	Q8C2Q8;Q91VR2;A2AKU9;A2AKV1;A2AKV2;A2AKV3	ATP synthase subunit gamma;ATP synthase subunit gamma, mitochondrial	Atp5c1	tr|Q8C2Q8|Q8C2Q8_MOUSE ATP synthase subunit gamma OS=Mus musculus OX=10090 GN=Atp5c1 PE=1 SV=1;sp|Q91VR2|ATPG_MOUSE ATP synthase subunit gamma, mitochondrial OS=Mus musculus OX=10090 GN=Atp5f1c PE=1 SV=1;tr|A2AKU9|A2AKU9_MOUSE ATP synthase subunit gamma OS	7	9	9	4	7	5	7	4	7	5	7	33.6	33.6	30.255	274	274;298;297;154;171;188;101	0	25.943	17.9	29.9	20.1	25.9	3275600000	414030000	765220000	752730000	1343600000	696000000	957620000	898810000	1018000000
E9Q242;P54822;E9Q3T7;A0A140LHU1	E9Q242;P54822;E9Q3T7	Adenylosuccinate lyase	Adsl	tr|E9Q242|E9Q242_MOUSE Adenylosuccinate lyase OS=Mus musculus OX=10090 GN=Adsl PE=1 SV=1;sp|P54822|PUR8_MOUSE Adenylosuccinate lyase OS=Mus musculus OX=10090 GN=Adsl PE=1 SV=2;tr|E9Q3T7|E9Q3T7_MOUSE Adenylosuccinase OS=Mus musculus OX=10090 GN=Adsl PE=1 SV	4	9	9	5	6	7	5	5	6	7	5	28.4	28.4	53.13	469	469;484;425;133	0	25.938	23.2	20.7	28.4	18.1	1601500000	404950000	367920000	486780000	341900000	407950000	568220000	446850000	394330000
F8WHM5;Q61543;E9PWD8;F6RSH1	F8WHM5;Q61543	Golgi apparatus protein 1	Glg1	tr|F8WHM5|F8WHM5_MOUSE Golgi apparatus protein 1 (Fragment) OS=Mus musculus OX=10090 GN=Glg1 PE=1 SV=1;sp|Q61543|GSLG1_MOUSE Golgi apparatus protein 1 OS=Mus musculus OX=10090 GN=Glg1 PE=1 SV=1	4	7	7	1	1	1	7	1	1	1	7	9.5	9.5	132.35	1163	1163;1175;302;591	0	25.934	1.3	1.3	1.3	9.5	521740000	20641000	12773000	22998000	465320000	0	0	0	407040000
Q9CXW4;A2BH06	Q9CXW4;A2BH06	60S ribosomal protein L11	Rpl11	sp|Q9CXW4|RL11_MOUSE 60S ribosomal protein L11 OS=Mus musculus OX=10090 GN=Rpl11 PE=1 SV=4;tr|A2BH06|A2BH06_MOUSE 60S ribosomal protein L11 (Fragment) OS=Mus musculus OX=10090 GN=Rpl11 PE=1 SV=1	2	9	9	8	7	6	6	8	7	6	6	50.6	50.6	20.252	178	178;172	0	25.91	50	42.1	38.2	29.2	8311100000	2574200000	2268300000	1475400000	1993200000	1939400000	2518100000	2401600000	2248400000
P07356;B0V2N7;B0V2N8;B0V2N5	P07356;B0V2N7;B0V2N8;B0V2N5	Annexin A2;Annexin	Anxa2	sp|P07356|ANXA2_MOUSE Annexin A2 OS=Mus musculus OX=10090 GN=Anxa2 PE=1 SV=2;tr|B0V2N7|B0V2N7_MOUSE Annexin (Fragment) OS=Mus musculus OX=10090 GN=Anxa2 PE=1 SV=1;tr|B0V2N8|B0V2N8_MOUSE Annexin (Fragment) OS=Mus musculus OX=10090 GN=Anxa2 PE=1 SV=1;tr|B0V2	4	6	6	3	5	2	2	3	5	2	2	23	23	38.676	339	339;196;176;272	0	25.637	9.7	20.4	5.6	6.8	612170000	38269000	426720000	82722000	64460000	0	563990000	0	0
Q9WUK4	Q9WUK4	Replication factor C subunit 2	Rfc2	sp|Q9WUK4|RFC2_MOUSE Replication factor C subunit 2 OS=Mus musculus OX=10090 GN=Rfc2 PE=1 SV=1	1	6	6	3	3	4	3	3	3	4	3	20.1	20.1	38.724	349	349	0	25.565	12.9	12.6	17.5	12.3	454760000	132170000	61126000	142550000	118920000	0	121560000	133050000	113820000
F8WIP8;P10923;D3Z4N2	F8WIP8;P10923	Osteopontin	Spp1	tr|F8WIP8|F8WIP8_MOUSE Osteopontin OS=Mus musculus OX=10090 GN=Spp1 PE=1 SV=1;sp|P10923|OSTP_MOUSE Osteopontin OS=Mus musculus OX=10090 GN=Spp1 PE=1 SV=1	3	3	3	3	0	1	0	3	0	1	0	15.3	15.3	32.587	295	295;294;164	0	25.544	15.3	0	6.4	0	61661000	41752000	0	19909000	0	41752000	0	0	0
P62751	P62751	60S ribosomal protein L23a	Rpl23a	sp|P62751|RL23A_MOUSE 60S ribosomal protein L23a OS=Mus musculus OX=10090 GN=Rpl23a PE=1 SV=1	1	13	13	8	10	9	8	8	10	9	8	55.8	55.8	17.695	156	156	0	25.516	33.3	49.4	41.7	42.3	6001700000	847010000	1832700000	1555400000	1766700000	1082600000	1712400000	1543500000	2479700000
A2RSX9;E9Q3G5;G5E8V9;E9QAY5	A2RSX9;E9Q3G5;G5E8V9;E9QAY5		Arfip1	tr|A2RSX9|A2RSX9_MOUSE ADP-ribosylation factor interacting protein 1 OS=Mus musculus OX=10090 GN=Arfip1 PE=1 SV=1;tr|E9Q3G5|E9Q3G5_MOUSE ADP-ribosylation factor interacting protein 1 OS=Mus musculus OX=10090 GN=Arfip1 PE=1 SV=1;tr|G5E8V9|G5E8V9_MOUSE ADP-r	4	5	5	5	2	4	1	5	2	4	1	22.9	22.9	38.416	341	341;366;373;252	0	25.471	22.9	11.7	17.9	5	596300000	189920000	147700000	190200000	68480000	183500000	217590000	229040000	0
Q6P5B0	Q6P5B0	RRP12-like protein	Rrp12	sp|Q6P5B0|RRP12_MOUSE RRP12-like protein OS=Mus musculus OX=10090 GN=Rrp12 PE=1 SV=1	1	12	12	7	1	2	4	7	1	2	4	11.1	11.1	143.13	1295	1295	0	25.437	6.3	0.9	1.7	4	326700000	106820000	33987000	66997000	118890000	106820000	0	0	0
B1AT82;Q9D0M1;B1AT84;B1AT83	B1AT82;Q9D0M1;B1AT84;B1AT83	Phosphoribosyl pyrophosphate synthase-associated protein 1	Prpsap1	tr|B1AT82|B1AT82_MOUSE Phosphoribosyl pyrophosphate synthase-associated protein 1 OS=Mus musculus OX=10090 GN=Prpsap1 PE=1 SV=1;sp|Q9D0M1|KPRA_MOUSE Phosphoribosyl pyrophosphate synthase-associated protein 1 OS=Mus musculus OX=10090 GN=Prpsap1 PE=1 SV=1;tr	4	8	8	7	6	8	4	7	6	8	4	31.2	31.2	42.467	385	385;356;175;195	0	25.272	27.5	23.9	31.2	16.9	2793700000	993780000	325120000	816910000	657920000	874650000	607660000	929030000	617430000
P61924;Q8R3M1;A0A2R8VJV3	P61924;Q8R3M1;A0A2R8VJV3	Coatomer subunit zeta-1	Copz1	sp|P61924|COPZ1_MOUSE Coatomer subunit zeta-1 OS=Mus musculus OX=10090 GN=Copz1 PE=1 SV=1;tr|Q8R3M1|Q8R3M1_MOUSE Coatomer subunit zeta OS=Mus musculus OX=10090 GN=Copz1 PE=1 SV=1;tr|A0A2R8VJV3|A0A2R8VJV3_MOUSE Coatomer subunit zeta OS=Mus musculus OX=10090	3	6	6	2	3	2	5	2	3	2	5	36.2	36.2	20.198	177	177;163;84	0	25.224	21.5	21.5	21.5	36.2	1510800000	322840000	386780000	330130000	471040000	365280000	500690000	497670000	307710000
K3W4T3;Q9Z1G4;A2A599	K3W4T3;Q9Z1G4	V-type proton ATPase subunit a;V-type proton ATPase 116 kDa subunit a isoform 1	Atp6v0a1	tr|K3W4T3|K3W4T3_MOUSE V-type proton ATPase subunit a OS=Mus musculus OX=10090 GN=Atp6v0a1 PE=1 SV=1;sp|Q9Z1G4|VPP1_MOUSE V-type proton ATPase 116 kDa subunit a1 OS=Mus musculus OX=10090 GN=Atp6v0a1 PE=1 SV=3	3	11	11	6	7	1	6	6	7	1	6	15.6	15.6	96.426	838	838;839;79	0	25.213	9.7	9.8	1.6	9.1	809910000	262790000	221510000	16439000	309170000	212030000	273270000	0	340710000
Q3ULB1;Q921W7;P47226;D6RH72;B1AXB9	Q3ULB1;Q921W7;P47226;D6RH72	Testin	Tes	tr|Q3ULB1|Q3ULB1_MOUSE Testin OS=Mus musculus OX=10090 GN=Tes PE=1 SV=1;tr|Q921W7|Q921W7_MOUSE Testin OS=Mus musculus OX=10090 GN=Tes PE=1 SV=2;sp|P47226|TES_MOUSE Testin OS=Mus musculus OX=10090 GN=Tes PE=1 SV=1;tr|D6RH72|D6RH72_MOUSE Testin (Fragment) OS	5	6	6	5	5	2	1	5	5	2	1	22	22	46.586	410	410;419;423;79;411	0	25.208	16.1	19.3	6.8	5.9	444660000	128880000	191150000	95528000	29098000	142060000	203600000	158920000	0
A0A0G2JDW7;Q6ZWU9;A0A0G2JG29;A0A0G2JEX7	A0A0G2JDW7;Q6ZWU9;A0A0G2JG29	40S ribosomal protein S27	Rps27	tr|A0A0G2JDW7|A0A0G2JDW7_MOUSE 40S ribosomal protein S27 (Fragment) OS=Mus musculus OX=10090 GN=Rps27 PE=1 SV=1;sp|Q6ZWU9|RS27_MOUSE 40S ribosomal protein S27 OS=Mus musculus OX=10090 GN=Rps27 PE=1 SV=3;tr|A0A0G2JG29|A0A0G2JG29_MOUSE 40S ribosomal protein	4	5	3	5	5	3	4	3	3	1	2	41.5	15.9	9.2327	82	82;84;83;52	0	25.202	41.5	41.5	41.5	41.5	8848300000	2760800000	1704400000	1881100000	2502000000	2561600000	1962300000	2571700000	2243600000
Q3U8S1;A2APM5;A2APM3;A2APM4;E9QKM8;Q80X37;A2APM1;A2APM2;P15379	Q3U8S1;A2APM5;A2APM3;A2APM4;E9QKM8;Q80X37;A2APM1;A2APM2;P15379	CD44 antigen	Cd44	tr|Q3U8S1|Q3U8S1_MOUSE CD44 antigen OS=Mus musculus OX=10090 GN=Cd44 PE=1 SV=1;tr|A2APM5|A2APM5_MOUSE CD44 antigen OS=Mus musculus OX=10090 GN=Cd44 PE=1 SV=1;tr|A2APM3|A2APM3_MOUSE CD44 antigen OS=Mus musculus OX=10090 GN=Cd44 PE=1 SV=1;tr|A2APM4|A2APM4_MO	9	5	5	3	3	3	5	3	3	3	5	15.1	15.1	40.263	365	365;434;464;498;577;580;657;780;778	0	25.155	10.4	12.6	12.6	15.1	1950600000	382610000	563270000	326730000	677990000	525850000	553910000	499700000	561560000
Q61655;Q8R3C7;Q8BZY3	Q61655;Q8R3C7;Q8BZY3	ATP-dependent RNA helicase DDX19A	Ddx19a;Ddx19b	sp|Q61655|DD19A_MOUSE ATP-dependent RNA helicase DDX19A OS=Mus musculus OX=10090 GN=Ddx19a PE=1 SV=2;tr|Q8R3C7|Q8R3C7_MOUSE RNA helicase OS=Mus musculus OX=10090 GN=Ddx19b PE=1 SV=1;tr|Q8BZY3|Q8BZY3_MOUSE RNA helicase OS=Mus musculus OX=10090 GN=Ddx19b PE=	3	7	6	6	3	5	4	5	3	4	3	23.2	20.9	53.932	478	478;479;494	0	25.149	19.2	9.2	14	12.6	1192400000	552530000	71727000	333030000	235090000	331970000	327350000	375440000	247210000
E9Q390;A0A286YDF5;Q69ZN7;A0A286YCZ3;A0A286YE65	E9Q390;A0A286YDF5;Q69ZN7;A0A286YCZ3	Myoferlin	Myof	tr|E9Q390|E9Q390_MOUSE Myoferlin OS=Mus musculus OX=10090 GN=Myof PE=1 SV=2;tr|A0A286YDF5|A0A286YDF5_MOUSE Myoferlin OS=Mus musculus OX=10090 GN=Myof PE=1 SV=1;sp|Q69ZN7|MYOF_MOUSE Myoferlin OS=Mus musculus OX=10090 GN=Myof PE=1 SV=2;tr|A0A286YCZ3|A0A286YC	5	12	12	1	6	8	9	1	6	8	9	7.5	7.5	233.32	2048	2048;2061;2048;1307;85	0	25.068	0.6	3.7	5.1	5.8	543030000	23526000	71009000	100780000	347720000	0	116640000	175890000	235300000
Q5SUF2	Q5SUF2	Luc7-like protein 3	Luc7l3	sp|Q5SUF2|LC7L3_MOUSE Luc7-like protein 3 OS=Mus musculus OX=10090 GN=Luc7l3 PE=1 SV=1	1	7	7	4	6	4	4	4	6	4	4	16.9	16.9	51.45	432	432	0	25.035	12	14.8	12	12	1080800000	281310000	283310000	166510000	349660000	253690000	358950000	254470000	309000000
P62717;A0A1D5RLW5;A0A1D5RM85;A0A1D5RME4;A0A1D5RM79;A0A1D5RMC7	P62717;A0A1D5RLW5;A0A1D5RM85;A0A1D5RME4;A0A1D5RM79	60S ribosomal protein L18a	Rpl18a	sp|P62717|RL18A_MOUSE 60S ribosomal protein L18a OS=Mus musculus OX=10090 GN=Rpl18a PE=1 SV=1;tr|A0A1D5RLW5|A0A1D5RLW5_MOUSE 60S ribosomal protein L18a OS=Mus musculus OX=10090 GN=Rpl18a PE=1 SV=1;tr|A0A1D5RM85|A0A1D5RM85_MOUSE 60S ribosomal protein L18a (	6	15	15	12	11	11	14	12	11	11	14	60.2	60.2	20.732	176	176;147;219;123;109;70	0	24.932	47.7	48.9	43.2	58.5	8098700000	1833400000	2458300000	1619000000	2188000000	2115400000	2408900000	2237300000	2289200000
Q9CXY6	Q9CXY6	Interleukin enhancer-binding factor 2	Ilf2	sp|Q9CXY6|ILF2_MOUSE Interleukin enhancer-binding factor 2 OS=Mus musculus OX=10090 GN=Ilf2 PE=1 SV=1	1	8	8	6	5	5	6	6	5	5	6	27.7	27.7	43.062	390	390	0	24.875	21.5	18.5	17.2	22.1	1416000000	481390000	231030000	289460000	414070000	455600000	369560000	305820000	390860000
Q9WVM1;E9Q9N9	Q9WVM1	Rac GTPase-activating protein 1	Racgap1	sp|Q9WVM1|RGAP1_MOUSE Rac GTPase-activating protein 1 OS=Mus musculus OX=10090 GN=Racgap1 PE=1 SV=1	2	5	5	3	2	1	4	3	2	1	4	13.9	13.9	70.158	628	628;229	0	24.854	7.3	5.4	2.5	11	615550000	54384000	13690000	24307000	523170000	145390000	0	0	366640000
Q9CXW3;A0A0A6YY29	Q9CXW3;A0A0A6YY29	Calcyclin-binding protein	Cacybp	sp|Q9CXW3|CYBP_MOUSE Calcyclin-binding protein OS=Mus musculus OX=10090 GN=Cacybp PE=1 SV=1;tr|A0A0A6YY29|A0A0A6YY29_MOUSE Calcyclin-binding protein (Fragment) OS=Mus musculus OX=10090 GN=Cacybp PE=1 SV=1	2	6	6	4	2	2	3	4	2	2	3	42.4	42.4	26.51	229	229;135	0	24.808	34.9	13.5	18.8	22.7	666080000	291130000	47271000	104530000	223150000	226760000	0	143080000	214100000
Q3U1J4;A0A494B987;A0A494BAF6	Q3U1J4;A0A494B987	DNA damage-binding protein 1	Ddb1	sp|Q3U1J4|DDB1_MOUSE DNA damage-binding protein 1 OS=Mus musculus OX=10090 GN=Ddb1 PE=1 SV=2;tr|A0A494B987|A0A494B987_MOUSE DNA damage-binding protein 1 OS=Mus musculus OX=10090 GN=Ddb1 PE=1 SV=1	3	5	5	1	5	2	1	1	5	2	1	8.3	8.3	126.85	1140	1140;451;420	0	24.797	2.6	8.3	4.3	1.7	371610000	30981000	163860000	85269000	91498000	0	174970000	151440000	0
Q9QXX4	Q9QXX4	Calcium-binding mitochondrial carrier protein Aralar2	Slc25a13	sp|Q9QXX4|CMC2_MOUSE Calcium-binding mitochondrial carrier protein Aralar2 OS=Mus musculus OX=10090 GN=Slc25a13 PE=1 SV=1	1	9	5	8	5	3	5	5	1	1	3	15.1	9.9	74.466	676	676	0	24.708	14.2	7.4	4.4	7.4	887290000	466020000	180350000	42987000	197930000	350760000	253440000	0	273340000
O09005	O09005	Sphingolipid delta(4)-desaturase DES1	Degs1	sp|O09005|DEGS1_MOUSE Sphingolipid delta(4)-desaturase DES1 OS=Mus musculus OX=10090 GN=Degs1 PE=1 SV=1	1	2	2	1	1	1	2	1	1	1	2	10.2	10.2	38.241	323	323	0	24.679	5	5	5	10.2	173500000	49264000	0	40952000	83288000	0	0	0	72857000
P63087;A0A0G2JGC1;A0A0G2JFF1;A0A0J9YUG2	P63087;A0A0G2JGC1;A0A0G2JFF1	Serine/threonine-protein phosphatase PP1-gamma catalytic subunit	Ppp1cc	sp|P63087|PP1G_MOUSE Serine/threonine-protein phosphatase PP1-gamma catalytic subunit OS=Mus musculus OX=10090 GN=Ppp1cc PE=1 SV=1;tr|A0A0G2JGC1|A0A0G2JGC1_MOUSE Serine/threonine-protein phosphatase OS=Mus musculus OX=10090 GN=Ppp1cc PE=1 SV=1;tr|A0A0G2JFF	4	15	2	12	12	11	9	2	2	2	1	49.8	7.4	36.983	323	323;273;292;59	0	24.661	39.3	45.5	39.6	31.9	1321300000	547230000	381220000	220050000	172770000	346450000	428050000	0	427730000
P46471;Q8BVQ9	P46471;Q8BVQ9	26S protease regulatory subunit 7	Psmc2	sp|P46471|PRS7_MOUSE 26S proteasome regulatory subunit 7 OS=Mus musculus OX=10090 GN=Psmc2 PE=1 SV=5;tr|Q8BVQ9|Q8BVQ9_MOUSE 26S proteasome AAA-ATPase subunit RPT1 OS=Mus musculus OX=10090 GN=Psmc2 PE=1 SV=1	2	13	13	6	7	5	2	6	7	5	2	37.2	37.2	48.647	433	433;475	0	24.626	19.9	21	11.3	4.2	650460000	223510000	193850000	172350000	60750000	0	232130000	246090000	0
D3Z4J3;D3YZ62;F6TDE5;F6Z2S4;E9Q1F5;G5E8G6;G3X9Y9;P21271;A0A1L1SUF0;D6RFU0;F6SV01;D3Z135;F7DF36;E0CXC7;Q8CIF6	D3Z4J3;D3YZ62		Myo5a	tr|D3Z4J3|D3Z4J3_MOUSE Unconventional myosin-Va OS=Mus musculus OX=10090 GN=Myo5a PE=1 SV=1;tr|D3YZ62|D3YZ62_MOUSE Unconventional myosin-Va OS=Mus musculus OX=10090 GN=Myo5a PE=1 SV=1	15	103	1	77	86	61	75	0	1	0	0	56.4	0.8	215.52	1855	1855;1828;585;217;1742;1818;1844;1818;269;47;139;183;222;493;832	0	24.618	46.6	51.1	39.1	46.1	143440000	37894000	105540000	0	0	0	139490000	0	0
Q5UE59;E9Q7C9;Q7TNF4;Q8CD76;A0A5F8MPZ2;O88447;F6UYN4	Q5UE59;E9Q7C9;Q7TNF4;Q8CD76;A0A5F8MPZ2;O88447	Kinesin light chain 1	Klc1	tr|Q5UE59|Q5UE59_MOUSE Kinesin light chain OS=Mus musculus OX=10090 GN=Klc1 PE=1 SV=1;tr|E9Q7C9|E9Q7C9_MOUSE Kinesin light chain OS=Mus musculus OX=10090 GN=Klc1 PE=1 SV=1;tr|Q7TNF4|Q7TNF4_MOUSE Kinesin light chain OS=Mus musculus OX=10090 GN=Klc1 PE=1 SV=	7	10	7	4	4	4	6	3	3	4	4	21	15.1	61.629	542	542;560;608;616;637;541;172	0	24.539	8.1	9	8.5	12.5	656790000	131790000	186990000	169550000	168460000	196650000	133300000	0	196350000
A0A0N4SVT3;A0A0N4SW28;Q9DAS9	A0A0N4SVT3;A0A0N4SW28;Q9DAS9	Guanine nucleotide-binding protein G(I)/G(S)/G(O) subunit gamma-12	Gng12	tr|A0A0N4SVT3|A0A0N4SVT3_MOUSE Guanine nucleotide-binding protein subunit gamma (Fragment) OS=Mus musculus OX=10090 GN=Gng12 PE=1 SV=1;tr|A0A0N4SW28|A0A0N4SW28_MOUSE Guanine nucleotide-binding protein subunit gamma OS=Mus musculus OX=10090 GN=Gng12 PE=1 SV	3	2	2	1	1	1	2	1	1	1	2	46.2	46.2	7.1971	65	65;83;72	0	24.525	24.6	24.6	24.6	46.2	672310000	183180000	0	201540000	287590000	0	0	0	251580000
Q9DAW9;A0A0G2JDV8;A0A0G2JFI6;A0A0G2JFC8;A0A0G2JFG3	Q9DAW9;A0A0G2JDV8	Calponin-3	Cnn3	sp|Q9DAW9|CNN3_MOUSE Calponin-3 OS=Mus musculus OX=10090 GN=Cnn3 PE=1 SV=1;tr|A0A0G2JDV8|A0A0G2JDV8_MOUSE Calponin OS=Mus musculus OX=10090 GN=Cnn3 PE=1 SV=1	5	7	7	5	4	4	7	5	4	4	7	31.8	31.8	36.428	330	330;284;139;49;50	0	24.521	22.4	18.2	17.3	31.8	1450400000	426590000	185840000	309680000	528250000	497470000	387530000	340580000	307650000
Q9Z1N5;G3UXI6	Q9Z1N5	Spliceosome RNA helicase Ddx39b	Ddx39b	sp|Q9Z1N5|DX39B_MOUSE Spliceosome RNA helicase Ddx39b OS=Mus musculus OX=10090 GN=Ddx39b PE=1 SV=1	2	13	4	11	12	12	11	2	3	3	2	39.3	14.5	49.035	428	428;148	0	24.454	32	34.6	34.6	32.2	751250000	192540000	265490000	191230000	101990000	192760000	290250000	265870000	130110000
Q04692;A0A0N4SUP7;A0A0N4SVP9;A0A0N4SVS7;A0A0N4SUQ5	Q04692	SWI/SNF-related matrix-associated actin-dependent regulator of chromatin subfamily A containing DEAD/H box 1	Smarcad1	sp|Q04692|SMRCD_MOUSE SWI/SNF-related matrix-associated actin-dependent regulator of chromatin subfamily A containing DEAD/H box 1 OS=Mus musculus OX=10090 GN=Smarcad1 PE=1 SV=2	5	12	12	7	5	3	5	7	5	3	5	15.3	15.3	116.45	1021	1021;123;134;68;73	0	24.366	9.3	6.1	4.1	5.9	413550000	219950000	68334000	60118000	65153000	163290000	118280000	106130000	0
A0A494BAB5;Q9D5T0;A0A494B9Y0;A0A494B9L7	A0A494BAB5;Q9D5T0	ATPase family AAA domain-containing protein 1	Atad1	tr|A0A494BAB5|A0A494BAB5_MOUSE Outer mitochondrial transmembrane helix translocase OS=Mus musculus OX=10090 GN=Atad1 PE=1 SV=1;sp|Q9D5T0|ATAD1_MOUSE Outer mitochondrial transmembrane helix translocase OS=Mus musculus OX=10090 GN=Atad1 PE=1 SV=1	4	5	5	2	2	1	3	2	2	1	3	26.8	26.8	31.071	276	276;361;322;303	0	24.261	14.5	15.2	9.4	21	690440000	149620000	83356000	77018000	380450000	0	0	0	332800000
G5E8J9;Q8CFE4;Q80UY7	G5E8J9;Q8CFE4	SCY1-like protein 2	Scyl2	tr|G5E8J9|G5E8J9_MOUSE SCY1-like protein 2 OS=Mus musculus OX=10090 GN=Scyl2 PE=1 SV=1;sp|Q8CFE4|SCYL2_MOUSE SCY1-like protein 2 OS=Mus musculus OX=10090 GN=Scyl2 PE=1 SV=1	3	9	9	6	4	4	3	6	4	4	3	15.5	15.5	103.19	929	929;930;274	0	24.213	10.7	6.1	7.3	5.6	904440000	405910000	120740000	199420000	178370000	231410000	253030000	267560000	226410000
P46935;A0A571BDN7;A0A571BEP7;Q3V335;V9GXK3;V9GWV8;V9GXS6	P46935;A0A571BDN7;A0A571BEP7	E3 ubiquitin-protein ligase NEDD4	Nedd4	sp|P46935|NEDD4_MOUSE E3 ubiquitin-protein ligase NEDD4 OS=Mus musculus OX=10090 GN=Nedd4 PE=1 SV=3;tr|A0A571BDN7|A0A571BDN7_MOUSE HECT-type E3 ubiquitin transferase OS=Mus musculus OX=10090 GN=Nedd4 PE=1 SV=1;tr|A0A571BEP7|A0A571BEP7_MOUSE E3 ubiquitin-pr	7	12	11	6	4	6	10	5	3	5	10	16.7	15.6	102.71	887	887;1136;496;305;195;196;30	0	24.21	9.9	5	9.9	14.5	1431200000	295970000	133910000	245600000	755700000	286520000	272450000	261300000	630110000
E9PY90;H3BKH2;H3BJS0;H3BJ71;H3BJI6;H3BK44;H3BK48;E9Q3S2;A0A1W2P711;Q91ZV0;H3BKL6;H3BL19;H3BJ35;H3BJY7;H3BJS5	E9PY90;H3BKH2;H3BJS0;H3BJ71;H3BJI6;H3BK44;H3BK48;E9Q3S2;A0A1W2P711;Q91ZV0;H3BKL6;H3BL19	Melanoma inhibitory activity protein 2	Ctage5;Mia2	tr|E9PY90|E9PY90_MOUSE Melanoma inhibitory activity protein 2 OS=Mus musculus OX=10090 GN=Mia2 PE=1 SV=1;tr|H3BKH2|H3BKH2_MOUSE Melanoma inhibitory activity protein 2 OS=Mus musculus OX=10090 GN=Mia2 PE=1 SV=1;tr|H3BJS0|H3BJS0_MOUSE Melanoma inhibitory act	15	10	10	5	4	3	8	5	4	3	8	18.3	18.3	86.729	772	772;796;805;514;753;761;785;794;1397;1396;701;725;147;185;269	0	24.175	10.1	6.6	6.5	15.7	696220000	195330000	38002000	58774000	404110000	208330000	154760000	133820000	177860000
Q3UA06;A0A1Y7VLR4	Q3UA06	Pachytene checkpoint protein 2 homolog	Trip13	sp|Q3UA06|PCH2_MOUSE Pachytene checkpoint protein 2 homolog OS=Mus musculus OX=10090 GN=Trip13 PE=1 SV=1	2	6	6	5	2	4	4	5	2	4	4	19	19	48.376	432	432;80	0	24.161	14.6	5.6	12.3	12.7	563090000	222930000	67921000	139520000	132720000	166340000	0	161800000	190620000
Q8VDU3;Q8C7I4;A0A2R8W6N5;A0A2R8W6I1;A0A2R8W6T2	Q8VDU3;Q8C7I4		Apol9a;Apol9b	tr|Q8VDU3|Q8VDU3_MOUSE Apol9a protein OS=Mus musculus OX=10090 GN=Apol9a PE=1 SV=1;tr|Q8C7I4|Q8C7I4_MOUSE Apolipoprotein L 9b OS=Mus musculus OX=10090 GN=Apol9b PE=2 SV=1	5	5	5	5	2	1	0	5	2	1	0	27.4	27.4	33.302	310	310;310;126;180;73	0	24.154	27.4	8.7	7.7	0	394680000	316900000	32388000	45398000	0	240400000	119300000	0	0
Q04750;Q8R4U6	Q04750	DNA topoisomerase 1	Top1	sp|Q04750|TOP1_MOUSE DNA topoisomerase 1 OS=Mus musculus OX=10090 GN=Top1 PE=1 SV=2	2	5	5	4	3	3	3	4	3	3	3	9	9	90.875	767	767;593	0	24.11	7.6	6.3	5	5.6	412650000	157150000	57138000	115110000	83254000	120460000	93043000	134090000	106180000
Q8C3Y4	Q8C3Y4	Kinetochore-associated protein 1	Kntc1	sp|Q8C3Y4|KNTC1_MOUSE Kinetochore-associated protein 1 OS=Mus musculus OX=10090 GN=Kntc1 PE=1 SV=2	1	16	16	7	4	5	6	7	4	5	6	9	9	250.36	2207	2207	0	24.06	4	1.9	3.1	3.4	954390000	306530000	122030000	156090000	369740000	258170000	263260000	235820000	235070000
F8VPU2;E9Q805	F8VPU2	FERM, RhoGEF and pleckstrin domain-containing protein 1	Farp1	sp|F8VPU2|FARP1_MOUSE FERM, ARHGEF and pleckstrin domain-containing protein 1 OS=Mus musculus OX=10090 GN=Farp1 PE=1 SV=1	2	8	8	1	3	2	7	1	3	2	7	11.5	11.5	118.87	1048	1048;211	0	23.816	1.2	3.6	2.7	10.8	537200000	24782000	46140000	23295000	442990000	0	0	0	387510000
Q9Z1Z2	Q9Z1Z2	Serine-threonine kinase receptor-associated protein	Strap	sp|Q9Z1Z2|STRAP_MOUSE Serine-threonine kinase receptor-associated protein OS=Mus musculus OX=10090 GN=Strap PE=1 SV=2	1	5	5	3	3	3	4	3	3	3	4	19.7	19.7	38.442	350	350	0	23.772	16.9	11.7	16.9	14.6	653310000	138490000	84243000	193920000	236650000	168640000	149470000	203410000	185120000
Q6PD26	Q6PD26	GPI transamidase component PIG-S	Pigs	sp|Q6PD26|PIGS_MOUSE GPI transamidase component PIG-S OS=Mus musculus OX=10090 GN=Pigs PE=1 SV=3	1	4	4	2	2	3	2	2	2	3	2	13.9	13.9	61.71	555	555	0	23.66	7.2	7.2	9.2	7.7	429110000	170670000	80677000	108280000	69490000	189850000	103330000	123590000	0
Q8VCQ8;E9QA16;D3Z6I7;S4R1T7;E9Q0M9;E9QA15;E9Q9F3;F6RGN9;F6ZAW1;F6QLP8;F6T2Z7;REV__B2RXW8;REV__F7CYX4;REV__Q8BSS9;REV__B8QI34;REV__B2RXQ2	Q8VCQ8;E9QA16;D3Z6I7;S4R1T7;E9Q0M9;E9QA15		Cald1	tr|Q8VCQ8|Q8VCQ8_MOUSE Caldesmon 1 OS=Mus musculus OX=10090 GN=Cald1 PE=1 SV=1;tr|E9QA16|E9QA16_MOUSE Caldesmon 1 OS=Mus musculus OX=10090 GN=Cald1 PE=1 SV=1;tr|D3Z6I7|D3Z6I7_MOUSE Caldesmon 1 OS=Mus musculus OX=10090 GN=Cald1 PE=1 SV=1;tr|S4R1T7|S4R1T7_MO	16	9	9	3	5	3	4	3	5	3	4	19.8	19.8	60.452	530	530;536;554;534;534;768;253;137;211;274;354;1241;1256;1257;1257;1266	0	23.58	9.1	11.9	5.8	9.2	856110000	157570000	277150000	110340000	311040000	231040000	306080000	0	258850000
Q8VE47	Q8VE47	Ubiquitin-like modifier-activating enzyme 5	Uba5	sp|Q8VE47|UBA5_MOUSE Ubiquitin-like modifier-activating enzyme 5 OS=Mus musculus OX=10090 GN=Uba5 PE=1 SV=2	1	5	5	4	2	1	4	4	2	1	4	24.8	24.8	44.789	403	403	0	23.531	18.1	8.9	3	19.6	957420000	370060000	93848000	25919000	467590000	239740000	306450000	0	356940000
Q8BG32;G3UYI4;G3UYL3;G3UYL8;G3UX15;G3UYH2;G3UX67;G3UWV7;G3UWW7;G3UXL5;G3UZ28;G3UZ33	Q8BG32;G3UYI4;G3UYL3	26S proteasome non-ATPase regulatory subunit 11	Psmd11	sp|Q8BG32|PSD11_MOUSE 26S proteasome non-ATPase regulatory subunit 11 OS=Mus musculus OX=10090 GN=Psmd11 PE=1 SV=3;tr|G3UYI4|G3UYI4_MOUSE 26S proteasome non-ATPase regulatory subunit 11 OS=Mus musculus OX=10090 GN=Psmd11 PE=1 SV=1;tr|G3UYL3|G3UYL3_MOUSE 26	12	9	9	5	4	3	6	5	4	3	6	26.1	26.1	47.436	422	422;113;116;100;100;209;67;89;158;160;95;114	0	23.467	14.5	12.1	9.5	17.1	1057300000	284770000	237860000	247540000	287090000	308210000	356880000	307460000	196600000
P47857;A0A2R8VHA5;A0A2R8VHV2	P47857	ATP-dependent 6-phosphofructokinase, muscle type	Pfkm	sp|P47857|PFKAM_MOUSE ATP-dependent 6-phosphofructokinase, muscle type OS=Mus musculus OX=10090 GN=Pfkm PE=1 SV=3	3	9	6	8	7	8	6	6	5	5	4	15.9	12.2	85.268	780	780;117;197	0	23.441	14.5	12.1	13.5	10.9	783170000	231310000	180790000	231960000	139110000	210740000	286040000	246450000	147530000
Q2TA50;A0A494BBN3	Q2TA50		Mlana	tr|Q2TA50|Q2TA50_MOUSE Melan-A OS=Mus musculus OX=10090 GN=Mlana PE=2 SV=1	2	5	5	3	3	4	3	3	3	4	3	43.4	43.4	12.817	113	113;96	0	23.419	31	35.4	43.4	31	2090200000	668190000	501700000	536940000	383320000	651510000	699080000	480600000	527060000
Q8C754;G3UY33	Q8C754;G3UY33	Vacuolar protein sorting-associated protein 52 homolog	Vps52	sp|Q8C754|VPS52_MOUSE Vacuolar protein sorting-associated protein 52 homolog OS=Mus musculus OX=10090 GN=Vps52 PE=1 SV=1;tr|G3UY33|G3UY33_MOUSE Vacuolar protein sorting-associated protein 52 homolog (Fragment) OS=Mus musculus OX=10090 GN=Vps52 PE=1 SV=2	2	7	7	4	3	3	4	4	3	3	4	16	16	82.043	723	723;612	0	23.193	8.4	5.3	6.2	9	612480000	173390000	58797000	114470000	265820000	155860000	121200000	139470000	214570000
Q9DBZ5;Q3TY56;A0A140LJ59	Q9DBZ5;Q3TY56	Eukaryotic translation initiation factor 3 subunit K	Eif3k	sp|Q9DBZ5|EIF3K_MOUSE Eukaryotic translation initiation factor 3 subunit K OS=Mus musculus OX=10090 GN=Eif3k PE=1 SV=1;tr|Q3TY56|Q3TY56_MOUSE Eukaryotic translation initiation factor 3 subunit K OS=Mus musculus OX=10090 GN=Eif3k PE=1 SV=1	3	6	6	6	2	5	2	6	2	5	2	34.4	34.4	25.086	218	218;192;53	0	23.19	34.4	11.5	28	13.3	1034300000	360060000	274950000	219690000	179630000	248380000	363860000	277200000	274150000
Q9Z103	Q9Z103	Activity-dependent neuroprotector homeobox protein	Adnp	sp|Q9Z103|ADNP_MOUSE Activity-dependent neuroprotector homeobox protein OS=Mus musculus OX=10090 GN=Adnp PE=1 SV=2	1	8	8	4	1	3	6	4	1	3	6	13.2	13.2	124.31	1108	1108	0	23.029	5.7	1	4.2	10	618740000	158800000	23523000	110650000	325760000	221630000	0	189020000	175650000
Q8BR90	Q8BR90	UPF0600 protein C5orf51 homolog		sp|Q8BR90|CE051_MOUSE UPF0600 protein C5orf51 homolog OS=Mus musculus OX=10090 PE=1 SV=1	1	3	3	1	1	1	1	1	1	1	1	19.7	19.7	33.471	294	294	0	22.896	3.1	6.8	9.9	9.9	212920000	10260000	41813000	85054000	75794000	0	0	0	66301000
P35486	P35486	Pyruvate dehydrogenase E1 component subunit alpha, somatic form, mitochondrial	Pdha1	sp|P35486|ODPA_MOUSE Pyruvate dehydrogenase E1 component subunit alpha, somatic form, mitochondrial OS=Mus musculus OX=10090 GN=Pdha1 PE=1 SV=1	1	5	5	2	2	4	3	2	2	4	3	20	20	43.231	390	390	0	22.852	11	10.5	17.2	8.5	432480000	139100000	74968000	131370000	87039000	0	0	115290000	130070000
Q8K1N4;A0A2R8W6T4;A0A2R8W6M8;A0A2R8VJN7;A0A2R8VJY7	Q8K1N4;A0A2R8W6T4;A0A2R8W6M8	Spermatogenesis-associated serine-rich protein 2	Spats2	sp|Q8K1N4|SPAS2_MOUSE Spermatogenesis-associated serine-rich protein 2 OS=Mus musculus OX=10090 GN=Spats2 PE=1 SV=1;tr|A0A2R8W6T4|A0A2R8W6T4_MOUSE Spermatogenesis-associated serine-rich protein 2 (Fragment) OS=Mus musculus OX=10090 GN=Spats2 PE=1 SV=1;tr|A	5	6	6	4	5	6	3	4	5	6	3	16.5	16.5	58.955	545	545;200;255;160;160	0	22.823	10.5	14.7	16.5	9.4	570080000	141200000	137730000	161810000	129340000	180190000	149220000	161100000	154300000
Q9CYN9	Q9CYN9	Renin receptor	Atp6ap2	sp|Q9CYN9|RENR_MOUSE Renin receptor OS=Mus musculus OX=10090 GN=Atp6ap2 PE=1 SV=2	1	3	3	1	1	1	0	1	1	1	0	10.6	10.6	39.091	350	350	0	22.65	5.7	2.3	2.6	0	28791000	0	22024000	6766800	0	0	29109000	0	0
A0A0R4J0D3;Q3TDQ1	A0A0R4J0D3;Q3TDQ1	Dolichyl-diphosphooligosaccharide--protein glycosyltransferase subunit STT3B	Stt3b	tr|A0A0R4J0D3|A0A0R4J0D3_MOUSE Dolichyl-diphosphooligosaccharide--protein glycotransferase OS=Mus musculus OX=10090 GN=Stt3b PE=1 SV=1;sp|Q3TDQ1|STT3B_MOUSE Dolichyl-diphosphooligosaccharide--protein glycosyltransferase subunit STT3B OS=Mus musculus OX=100	2	5	4	5	4	4	3	4	3	3	2	6.3	5.6	93.314	823	823;823	0	22.543	6.3	4.9	4.9	3.3	589810000	247090000	106610000	103630000	132480000	195100000	180940000	145440000	0
A2A815;A2A813;Q99LX0;A2A817;A2A816	A2A815;A2A813;Q99LX0;A2A817;A2A816	Protein deglycase DJ-1	Park7	tr|A2A815|A2A815_MOUSE Maillard deglycase (Fragment) OS=Mus musculus OX=10090 GN=Park7 PE=1 SV=8;tr|A2A813|A2A813_MOUSE Maillard deglycase OS=Mus musculus OX=10090 GN=Park7 PE=1 SV=1;sp|Q99LX0|PARK7_MOUSE Parkinson disease protein 7 homolog OS=Mus musculus	5	4	4	3	3	3	3	3	3	3	3	47.4	47.4	14.243	135	135;175;189;84;125	0	22.466	35.6	27.4	37	37	449160000	74783000	141170000	56941000	176270000	0	169720000	91749000	152650000
P58871;Z4YJL4;A0A571BEG9	P58871;Z4YJL4	182 kDa tankyrase-1-binding protein	Tnks1bp1	sp|P58871|TB182_MOUSE 182 kDa tankyrase-1-binding protein OS=Mus musculus OX=10090 GN=Tnks1bp1 PE=1 SV=2;tr|Z4YJL4|Z4YJL4_MOUSE 182 kDa tankyrase-1-binding protein OS=Mus musculus OX=10090 GN=Tnks1bp1 PE=1 SV=1	3	12	12	6	3	4	4	6	3	4	4	10.5	10.5	181.82	1720	1720;1058;276	0	22.338	5.7	3.8	3.4	4	736650000	418890000	62501000	135900000	119350000	288260000	0	305690000	0
Q4VBE8	Q4VBE8	WD repeat-containing protein 18	Wdr18	sp|Q4VBE8|WDR18_MOUSE WD repeat-containing protein 18 OS=Mus musculus OX=10090 GN=Wdr18 PE=1 SV=1	1	6	6	3	1	1	4	3	1	1	4	18.1	18.1	47.211	431	431	0	22.225	11.1	3	2.3	12.8	334840000	162480000	24694000	0	147670000	155880000	0	0	135770000
F8VQB6;E9Q5G1;D3YXU7;D3YXW4;F6UVU0	F8VQB6;E9Q5G1	Unconventional myosin-X	Myo10	sp|F8VQB6|MYO10_MOUSE Unconventional myosin-X OS=Mus musculus OX=10090 GN=Myo10 PE=1 SV=1;tr|E9Q5G1|E9Q5G1_MOUSE Unconventional myosin-X OS=Mus musculus OX=10090 GN=Myo10 PE=1 SV=1	5	7	7	2	0	0	6	2	0	0	6	4.7	4.7	237.32	2062	2062;1316;786;237;242	0	22.162	1.6	0	0	3.9	236870000	95826000	0	0	141050000	0	0	0	123380000
G3UXH4;G3UZM9;Q8BWW9	G3UXH4;G3UZM9;Q8BWW9	Serine/threonine-protein kinase N2	Pkn2	tr|G3UXH4|G3UXH4_MOUSE Protein kinase C OS=Mus musculus OX=10090 GN=Pkn2 PE=1 SV=1;tr|G3UZM9|G3UZM9_MOUSE Protein kinase C OS=Mus musculus OX=10090 GN=Pkn2 PE=1 SV=1;sp|Q8BWW9|PKN2_MOUSE Serine/threonine-protein kinase N2 OS=Mus musculus OX=10090 GN=Pkn2 P	3	8	8	4	2	4	1	4	2	4	1	14.5	14.5	105.79	935	935;967;983	0	22.134	6.3	3.5	7.9	1.4	358090000	147410000	66128000	85902000	58651000	147410000	0	0	0
Q9WU79;A0A0R4J1T9;A0A338P738;F6PYI8;F6YFQ5;E9PUR5;F6XMC0	Q9WU79;A0A0R4J1T9	Proline dehydrogenase 1, mitochondrial	Prodh	sp|Q9WU79|PROD_MOUSE Proline dehydrogenase 1, mitochondrial OS=Mus musculus OX=10090 GN=Prodh PE=1 SV=2;tr|A0A0R4J1T9|A0A0R4J1T9_MOUSE Proline dehydrogenase OS=Mus musculus OX=10090 GN=Prodh PE=1 SV=1	7	10	10	5	4	4	4	5	4	4	4	25.5	25.5	68.035	599	599;497;157;244;63;105;115	0	22.075	12.7	11.7	12	9.7	785500000	251800000	294060000	82340000	157300000	282610000	214570000	160670000	226260000
Q3UDR8;D3YXM6	Q3UDR8;D3YXM6	Protein YIPF3;Protein YIPF3, N-terminally processed	Yipf3	sp|Q3UDR8|YIPF3_MOUSE Protein YIPF3 OS=Mus musculus OX=10090 GN=Yipf3 PE=1 SV=1;tr|D3YXM6|D3YXM6_MOUSE Protein YIPF3 (Fragment) OS=Mus musculus OX=10090 GN=Yipf3 PE=3 SV=8	2	2	2	1	0	1	2	1	0	1	2	10.1	10.1	37.998	347	347;203	0	22.064	6.9	0	6.9	10.1	397160000	164880000	0	90040000	142240000	0	0	0	124430000
A0A0B4J1J5;A0A075B5S9;A0A0B4J1J4;A0A0A6YWH6	A0A0B4J1J5		Ighv9-3	tr|A0A0B4J1J5|A0A0B4J1J5_MOUSE Immunoglobulin heavy variable V9-3 (Fragment) OS=Mus musculus OX=10090 GN=Ighv9-3 PE=1 SV=1	4	3	3	0	0	0	3	0	0	0	3	38.5	38.5	12.996	117	117;98;117;117	0	22.021	0	0	0	38.5	343820000	0	0	0	343820000	0	0	0	262830000
Q3U186;A2AT41	Q3U186	Probable arginine--tRNA ligase, mitochondrial	Rars2	sp|Q3U186|SYRM_MOUSE Probable arginine--tRNA ligase, mitochondrial OS=Mus musculus OX=10090 GN=Rars2 PE=1 SV=1	2	8	8	4	2	3	7	4	2	3	7	15.7	15.7	65.335	578	578;103	0	21.984	7.8	4.2	7.1	13.7	485440000	111640000	54702000	83148000	235950000	135970000	123700000	103360000	134420000
B0V2P5;Q8BPN8;F6RYL8;B0V2P6	B0V2P5;Q8BPN8;F6RYL8	DmX-like protein 2	Dmxl2	tr|B0V2P5|B0V2P5_MOUSE DmX-like protein 2 OS=Mus musculus OX=10090 GN=Dmxl2 PE=1 SV=1;sp|Q8BPN8|DMXL2_MOUSE DmX-like protein 2 OS=Mus musculus OX=10090 GN=Dmxl2 PE=1 SV=3;tr|F6RYL8|F6RYL8_MOUSE DmX-like protein 2 (Fragment) OS=Mus musculus OX=10090 GN=Dmxl	4	14	14	7	6	6	5	7	6	6	5	6.2	6.2	340.69	3054	3054;3032;2235;1310	0	21.894	2.9	3	2.4	2.1	749780000	235510000	154980000	108600000	250680000	172040000	0	151340000	271320000
Q91YR7	Q91YR7	Pre-mRNA-processing factor 6	Prpf6	sp|Q91YR7|PRP6_MOUSE Pre-mRNA-processing factor 6 OS=Mus musculus OX=10090 GN=Prpf6 PE=1 SV=1	1	7	7	5	2	2	4	5	2	2	4	9.4	9.4	106.72	941	941	0	21.791	7.2	2.6	2.6	6.2	355300000	149750000	26013000	30639000	148900000	135500000	0	0	144490000
A2A5R8;Q9DBE7;A2A5S3;Q9Z108;V9GX87	A2A5R8;Q9DBE7;A2A5S3;Q9Z108;V9GX87	Double-stranded RNA-binding protein Staufen homolog 1	Stau1	tr|A2A5R8|A2A5R8_MOUSE Double-stranded RNA-binding protein Staufen homolog 1 OS=Mus musculus OX=10090 GN=Stau1 PE=1 SV=1;tr|Q9DBE7|Q9DBE7_MOUSE Double-stranded RNA-binding protein Staufen homolog 1 OS=Mus musculus OX=10090 GN=Stau1 PE=1 SV=1;tr|A2A5S3|A2A5	5	5	5	4	0	2	4	4	0	2	4	14.6	14.6	53.746	485	485;489;495;487;436	0	21.787	12.2	0	5.8	12.2	368230000	141240000	0	38439000	188550000	140960000	0	0	165220000
P11157;D3Z0D8;F6RUC3;D3Z2A4;Q6PEE3	P11157	Ribonucleoside-diphosphate reductase subunit M2	Rrm2	sp|P11157|RIR2_MOUSE Ribonucleoside-diphosphate reductase subunit M2 OS=Mus musculus OX=10090 GN=Rrm2 PE=1 SV=1	5	6	6	1	0	1	5	1	0	1	5	21.8	21.8	45.095	390	390;225;243;299;351	0	21.747	3.6	0	3.6	18.2	578880000	62979000	0	56149000	459750000	0	0	0	402170000
H7BX95;Q6PDM2;F7AI47	H7BX95;Q6PDM2;F7AI47	Serine/arginine-rich splicing factor 1	Srsf1	tr|H7BX95|H7BX95_MOUSE Serine/arginine-rich splicing factor 1 OS=Mus musculus OX=10090 GN=Srsf1 PE=1 SV=1;sp|Q6PDM2|SRSF1_MOUSE Serine/arginine-rich splicing factor 1 OS=Mus musculus OX=10090 GN=Srsf1 PE=1 SV=3;tr|F7AI47|F7AI47_MOUSE Serine/arginine-rich-s	3	8	8	4	4	3	5	4	4	3	5	38.7	38.7	28.329	253	253;248;106	0	21.723	24.1	21.3	14.2	22.9	1011600000	199540000	154010000	178690000	479400000	183730000	189410000	416730000	262770000
A0A3B2WCD8;Q3U0V1;A0A3B2W465	A0A3B2WCD8;Q3U0V1	Far upstream element-binding protein 2	Khsrp	tr|A0A3B2WCD8|A0A3B2WCD8_MOUSE Far upstream element-binding protein 2 OS=Mus musculus OX=10090 GN=Khsrp PE=1 SV=1;sp|Q3U0V1|FUBP2_MOUSE Far upstream element-binding protein 2 OS=Mus musculus OX=10090 GN=Khsrp PE=1 SV=2	3	9	8	5	7	3	4	4	6	2	4	19.1	18	74.252	721	721;748;238	0	21.658	8	11.5	6.1	10.8	609990000	109150000	165680000	132700000	202460000	147200000	210460000	181250000	137260000
Q61033	Q61033	Lamina-associated polypeptide 2, isoforms alpha/zeta	Tmpo	sp|Q61033|LAP2A_MOUSE Lamina-associated polypeptide 2, isoforms alpha/zeta OS=Mus musculus OX=10090 GN=Tmpo PE=1 SV=4	1	12	6	11	10	9	7	5	5	4	3	29.3	13.7	75.167	693	693	0	21.639	26.3	25.5	22.5	17	1090300000	412190000	187500000	126700000	363880000	354080000	233640000	258670000	295140000
Q9DC40	Q9DC40	Telomere length regulation protein TEL2 homolog	Telo2	sp|Q9DC40|TELO2_MOUSE Telomere length regulation protein TEL2 homolog OS=Mus musculus OX=10090 GN=Telo2 PE=1 SV=2	1	11	11	5	5	2	6	5	5	2	6	20.7	20.7	93.312	840	840	0	21.562	10.7	8.6	4	10	710910000	263350000	142210000	36450000	268890000	280200000	0	0	218360000
Q8BG81;Q3UDD3;F6VR84	Q8BG81;Q3UDD3	Polymerase delta-interacting protein 3	Poldip3	sp|Q8BG81|PDIP3_MOUSE Polymerase delta-interacting protein 3 OS=Mus musculus OX=10090 GN=Poldip3 PE=1 SV=1;tr|Q3UDD3|Q3UDD3_MOUSE Polymerase delta-interacting protein 3 OS=Mus musculus OX=10090 GN=Poldip3 PE=1 SV=1	3	7	7	3	3	5	6	3	3	5	6	23.1	23.1	46.132	420	420;391;202	0	21.506	12.1	10.5	17.6	19	1158100000	214850000	194900000	321560000	426830000	230780000	314910000	361500000	352850000
Q80VD1	Q80VD1	Protein FAM98B	Fam98b	sp|Q80VD1|FA98B_MOUSE Protein FAM98B OS=Mus musculus OX=10090 GN=Fam98b PE=1 SV=1	1	5	5	2	4	2	2	2	4	2	2	14.9	14.9	45.349	429	429	0	21.499	5.6	12.1	6.3	6.8	447290000	119980000	170310000	105050000	51946000	0	185310000	175120000	0
P51660	P51660	Peroxisomal multifunctional enzyme type 2;(3R)-hydroxyacyl-CoA dehydrogenase;Enoyl-CoA hydratase 2	Hsd17b4	sp|P51660|DHB4_MOUSE Peroxisomal multifunctional enzyme type 2 OS=Mus musculus OX=10090 GN=Hsd17b4 PE=1 SV=3	1	8	8	3	3	4	6	3	3	4	6	17.1	17.1	79.481	735	735	0	21.497	7.1	5.4	7.3	11.6	873490000	160220000	176730000	139300000	397240000	240880000	318220000	186140000	175490000
P61514;A0A1D5RL86	P61514	60S ribosomal protein L37a	Rpl37a	sp|P61514|RL37A_MOUSE 60S ribosomal protein L37a OS=Mus musculus OX=10090 GN=Rpl37a PE=1 SV=2	2	7	7	6	7	6	5	6	7	6	5	58.7	58.7	10.275	92	92;60	0	21.496	58.7	58.7	58.7	57.6	2913600000	697690000	598000000	771300000	846600000	714440000	633880000	825230000	745030000
Q3UDS7;A0A1L1SSF2;Q8VDL4	Q3UDS7;A0A1L1SSF2;Q8VDL4	ADP-dependent glucokinase	Adpgk	tr|Q3UDS7|Q3UDS7_MOUSE ADP-dependent glucokinase OS=Mus musculus OX=10090 GN=Adpgk PE=1 SV=1;tr|A0A1L1SSF2|A0A1L1SSF2_MOUSE ADP-dependent glucokinase OS=Mus musculus OX=10090 GN=Adpgk PE=1 SV=1;sp|Q8VDL4|ADPGK_MOUSE ADP-dependent glucokinase OS=Mus musculu	3	5	5	3	2	3	2	3	2	3	2	12.7	12.7	53.788	495	495;496;496	0	21.373	8.3	5.9	9.1	3.6	282890000	133750000	62547000	67533000	19066000	133750000	0	0	0
Q6P5B5;Q9WVR4	Q6P5B5;Q9WVR4	Fragile X mental retardation syndrome-related protein 2	Fxr2	tr|Q6P5B5|Q6P5B5_MOUSE Fragile X mental retardation syndrome-related protein 2 OS=Mus musculus OX=10090 GN=Fxr2 PE=1 SV=1;sp|Q9WVR4|FXR2_MOUSE Fragile X mental retardation syndrome-related protein 2 OS=Mus musculus OX=10090 GN=Fxr2 PE=1 SV=1	2	9	7	8	7	5	3	6	5	5	1	20.8	16.8	74.252	674	674;673	0	21.36	18.8	15.7	11.4	6.1	494910000	189820000	108470000	132340000	64276000	134750000	153230000	177030000	94877000
Q3U2S8;D3Z019;D3YZ46	Q3U2S8;D3Z019	Voltage-gated hydrogen channel 1	Hvcn1	sp|Q3U2S8|HVCN1_MOUSE Voltage-gated hydrogen channel 1 OS=Mus musculus OX=10090 GN=Hvcn1 PE=1 SV=2;tr|D3Z019|D3Z019_MOUSE Voltage-gated hydrogen channel 1 (Fragment) OS=Mus musculus OX=10090 GN=Hvcn1 PE=1 SV=1	3	3	3	2	1	3	3	2	1	3	3	26	26	31.242	269	269;168;47	0	21.284	19.7	13.4	26	26	627040000	133030000	25783000	125880000	342340000	181410000	0	149890000	263350000
A0A498WGK6;Q9ET30	A0A498WGK6;Q9ET30	Transmembrane 9 superfamily member 3	Tm9sf3	tr|A0A498WGK6|A0A498WGK6_MOUSE Transmembrane 9 superfamily member OS=Mus musculus OX=10090 GN=Tm9sf3 PE=1 SV=1;sp|Q9ET30|TM9S3_MOUSE Transmembrane 9 superfamily member 3 OS=Mus musculus OX=10090 GN=Tm9sf3 PE=1 SV=1	2	6	6	6	3	3	4	6	3	3	4	15.6	15.6	67.507	584	584;587	0	21.276	15.6	7.2	5.5	10.1	1134500000	582980000	175320000	135970000	240180000	491880000	305430000	0	196950000
P01757;P01756	P01757;P01756	Ig heavy chain V region J558;Ig heavy chain V region MOPC 104E		sp|P01757|HVM13_MOUSE Ig heavy chain V region J558 OS=Mus musculus OX=10090 PE=1 SV=1;sp|P01756|HVM12_MOUSE Ig heavy chain V region MOPC 104E OS=Mus musculus OX=10090 PE=1 SV=1	2	3	1	0	0	1	3	0	0	0	1	36.8	20.5	13.024	117	117;117	0	21.271	0	0	16.2	36.8	368320000	0	0	0	368320000	0	0	0	222140000
Q9D358;A0A1W2P7X3	Q9D358;A0A1W2P7X3	Low molecular weight phosphotyrosine protein phosphatase	Acp1	sp|Q9D358|PPAC_MOUSE Low molecular weight phosphotyrosine protein phosphatase OS=Mus musculus OX=10090 GN=Acp1 PE=1 SV=3;tr|A0A1W2P7X3|A0A1W2P7X3_MOUSE Acid phosphatase OS=Mus musculus OX=10090 GN=Acp1 PE=1 SV=1	2	7	3	6	5	6	6	2	2	2	3	52.5	18.4	18.192	158	158;114	0	21.264	51.9	38.6	52.5	38.6	1115900000	303830000	218720000	264070000	329250000	273750000	315310000	318950000	313080000
Q9CZX7	Q9CZX7	Type 2 phosphatidylinositol 4,5-bisphosphate 4-phosphatase	Tmem55a	sp|Q9CZX7|PP4P2_MOUSE Type 2 phosphatidylinositol 4,5-bisphosphate 4-phosphatase OS=Mus musculus OX=10090 GN=Pip4p2 PE=1 SV=1	1	5	5	4	3	0	1	4	3	0	1	40.9	40.9	28.038	257	257	0	21.259	34.6	20.6	0	10.1	438170000	22393000	222340000	0	193440000	0	293870000	0	0
Q99JC1;P01844;A0A0G2JGQ8;P01845	Q99JC1;P01844;A0A0G2JGQ8;P01845	Ig lambda-2 chain C region;Ig lambda-3 chain C region	Iglc2;Iglc3	tr|Q99JC1|Q99JC1_MOUSE Ig lambda-2 chain C region (Fragment) OS=Mus musculus OX=10090 GN=Iglc2 PE=1 SV=1;sp|P01844|LAC2_MOUSE Ig lambda-2 chain C region OS=Mus musculus OX=10090 GN=Iglc2 PE=1 SV=1;tr|A0A0G2JGQ8|A0A0G2JGQ8_MOUSE Ig lambda-3 chain C region (	4	2	2	0	0	0	2	0	0	0	2	31.4	31.4	11.311	105	105;104;105;104	0	21.239	0	0	0	31.4	709260000	0	0	0	709260000	0	0	0	582050000
Q3UE37	Q3UE37	Ubiquitin-conjugating enzyme E2 Z	Ube2z	sp|Q3UE37|UBE2Z_MOUSE Ubiquitin-conjugating enzyme E2 Z OS=Mus musculus OX=10090 GN=Ube2z PE=1 SV=2	1	8	8	5	5	4	1	5	5	4	1	24.2	24.2	38.368	356	356	0	21.215	18.8	19.1	11.2	2.8	438780000	197630000	123130000	70507000	47511000	163190000	122330000	165680000	0
G8JL74;G3UXA6;Q8BHD7;G3UZ01;G3UY95;G3UXZ8	G8JL74;G3UXA6;Q8BHD7;G3UZ01	Polypyrimidine tract-binding protein 3	Ptbp3	tr|G8JL74|G8JL74_MOUSE Polypyrimidine tract-binding protein 3 OS=Mus musculus OX=10090 GN=Ptbp3 PE=1 SV=1;tr|G3UXA6|G3UXA6_MOUSE Polypyrimidine tract-binding protein 3 OS=Mus musculus OX=10090 GN=Ptbp3 PE=1 SV=1;sp|Q8BHD7|PTBP3_MOUSE Polypyrimidine tract-b	6	5	4	2	3	0	2	1	3	0	2	12.5	11.1	59.465	551	551;554;523;457;146;188	0	21.184	4.4	8.9	0	3.8	202460000	0	100150000	0	102320000	0	132370000	0	0
A0A0R4J008;P70288;Q8BQ10;Q3UM33;O88895	A0A0R4J008;P70288;Q8BQ10	Histone deacetylase 2	Hdac2	tr|A0A0R4J008|A0A0R4J008_MOUSE Histone deacetylase 2 OS=Mus musculus OX=10090 GN=Hdac2 PE=1 SV=1;sp|P70288|HDAC2_MOUSE Histone deacetylase 2 OS=Mus musculus OX=10090 GN=Hdac2 PE=1 SV=1;tr|Q8BQ10|Q8BQ10_MOUSE Histone deacetylase OS=Mus musculus OX=10090 GN=	5	6	2	4	4	3	4	0	1	1	0	14.1	6.4	55.33	488	488;488;304;428;424	0	21.108	7.8	7.8	9.6	7.8	782380000	123960000	121900000	132020000	404500000	179850000	187230000	207220000	234670000
Q8R3V2;Q8R010	Q8R3V2;Q8R010	Aminoacyl tRNA synthase complex-interacting multifunctional protein 2	Aimp2	tr|Q8R3V2|Q8R3V2_MOUSE Aminoacyl tRNA synthase complex-interacting multifunctional protein 2 OS=Mus musculus OX=10090 GN=Aimp2 PE=1 SV=1;sp|Q8R010|AIMP2_MOUSE Aminoacyl tRNA synthase complex-interacting multifunctional protein 2 OS=Mus musculus OX=10090 GN	2	3	3	3	2	3	2	3	2	3	2	16.1	16.1	31.097	280	280;320	0	21.076	16.1	10.4	16.1	10	693430000	268410000	92088000	159490000	173450000	255540000	163390000	163740000	164630000
P43247;G3UXD8	P43247	DNA mismatch repair protein Msh2	Msh2	sp|P43247|MSH2_MOUSE DNA mismatch repair protein Msh2 OS=Mus musculus OX=10090 GN=Msh2 PE=1 SV=1	2	9	9	4	3	2	6	4	3	2	6	14.1	14.1	104.15	935	935;210	0	21.06	7	3.5	2.9	9.7	368100000	106520000	59572000	0	202000000	109010000	76251000	0	0
K3W4P2;A0A0G2JH17;Q6P4S8;A0A0G2JFR3;A0A0G2JDG8	K3W4P2;A0A0G2JH17;Q6P4S8	Integrator complex subunit 1	Ints1	tr|K3W4P2|K3W4P2_MOUSE Integrator complex subunit 1 OS=Mus musculus OX=10090 GN=Ints1 PE=1 SV=2;tr|A0A0G2JH17|A0A0G2JH17_MOUSE Integrator complex subunit 1 OS=Mus musculus OX=10090 GN=Ints1 PE=1 SV=1;sp|Q6P4S8|INT1_MOUSE Integrator complex subunit 1 OS=Mus	5	12	12	10	7	3	3	10	7	3	3	7.3	7.3	247.71	2220	2220;2222;2195;137;175	0	21.041	6	4.8	2.3	2.4	789540000	451190000	144310000	47511000	146540000	247460000	262900000	0	259740000
Q8C845;Q9D8Y0;Q9D4J1	Q8C845;Q9D8Y0	EF-hand domain-containing protein D2	Efhd2	tr|Q8C845|Q8C845_MOUSE EF-hand domain-containing protein D2 OS=Mus musculus OX=10090 GN=Efhd2 PE=1 SV=1;sp|Q9D8Y0|EFHD2_MOUSE EF-hand domain-containing protein D2 OS=Mus musculus OX=10090 GN=Efhd2 PE=1 SV=1	3	11	11	5	11	5	4	5	11	5	4	37.9	37.9	26.8	240	240;240;240	0	21.018	20	37.9	18.8	17.9	1492000000	143120000	806530000	196030000	346370000	321680000	650370000	329550000	463010000
Q61584;A0A0G2JEP0;A0A0H2UH27;A0A0G2JGL6	Q61584;A0A0G2JEP0;A0A0H2UH27	Fragile X mental retardation syndrome-related protein 1	Fxr1	sp|Q61584|FXR1_MOUSE Fragile X mental retardation syndrome-related protein 1 OS=Mus musculus OX=10090 GN=Fxr1 PE=1 SV=2;tr|A0A0G2JEP0|A0A0G2JEP0_MOUSE Fragile X mental retardation syndrome-related protein 1 OS=Mus musculus OX=10090 GN=Fxr1 PE=1 SV=1;tr|A0A	4	11	10	5	6	2	9	4	5	2	8	20.7	19.5	76.221	677	677;568;454;133	0	20.97	9.2	12.7	4.6	17.9	858810000	199840000	195450000	36195000	427320000	272560000	327860000	0	231550000
Q9CZ04;D3Z0S0;D3YVI6;D3Z440	Q9CZ04;D3Z0S0;D3YVI6;D3Z440	COP9 signalosome complex subunit 7a	Cops7a	sp|Q9CZ04|CSN7A_MOUSE COP9 signalosome complex subunit 7a OS=Mus musculus OX=10090 GN=Cops7a PE=1 SV=2;tr|D3Z0S0|D3Z0S0_MOUSE COP9 signalosome complex subunit 7a (Fragment) OS=Mus musculus OX=10090 GN=Cops7a PE=1 SV=1;tr|D3YVI6|D3YVI6_MOUSE COP9 signalosom	4	3	3	1	2	2	2	1	2	2	2	20.7	20.7	30.224	275	275;79;176;226	0	20.954	11.3	16.4	16.4	15.6	631050000	102490000	124330000	152550000	251680000	0	181500000	179330000	0
P47809;M0QW52;B1ATL6;A0A2I3BQK8	P47809	Dual specificity mitogen-activated protein kinase kinase 4	Map2k4	sp|P47809|MP2K4_MOUSE Dual specificity mitogen-activated protein kinase kinase 4 OS=Mus musculus OX=10090 GN=Map2k4 PE=1 SV=2	4	8	8	6	3	4	2	6	3	4	2	28.7	28.7	44.113	397	397;130;206;34	0	20.813	21.7	12.6	15.1	8.8	1687400000	720600000	202010000	524680000	240150000	508800000	0	541030000	556700000
A0A1B0GSX0;P06151;D3YZQ9;A0A1B0GSR9;A0A1B0GT41;A0A1B0GQX5;A0A1B0GSL7;A0A1B0GRC1;A0A1B0GRS2;A0A1B0GRW9;A0A1B0GS79;A0A0N4SVV8;D3YVR7;D3YZE4;P00342	A0A1B0GSX0;P06151;D3YZQ9;A0A1B0GSR9;A0A1B0GT41;A0A1B0GQX5;A0A1B0GSL7	L-lactate dehydrogenase A chain;L-lactate dehydrogenase	Ldha	tr|A0A1B0GSX0|A0A1B0GSX0_MOUSE L-lactate dehydrogenase OS=Mus musculus OX=10090 GN=Ldha PE=1 SV=1;sp|P06151|LDHA_MOUSE L-lactate dehydrogenase A chain OS=Mus musculus OX=10090 GN=Ldha PE=1 SV=3;tr|D3YZQ9|D3YZQ9_MOUSE L-lactate dehydrogenase (Fragment) OS=M	15	7	6	1	5	3	3	1	5	2	3	24.1	20.8	39.758	361	361;332;236;315;176;201;128;66;68;104;205;193;235;236;332	0	20.749	4.7	18.6	12.5	10.8	713130000	22766000	165930000	292920000	231520000	0	217980000	215550000	365610000
Q8BHY2	Q8BHY2	Nucleolar complex protein 4 homolog	Noc4l	sp|Q8BHY2|NOC4L_MOUSE Nucleolar complex protein 4 homolog OS=Mus musculus OX=10090 GN=Noc4l PE=2 SV=1	1	5	5	3	1	1	3	3	1	1	3	15.5	15.5	58.675	516	516	0	20.738	11.2	1.7	4.5	11.2	887550000	331130000	9194800	128530000	418680000	331130000	0	0	0
P58044;G3XA48;H3BLF8;H3BLP1;H3BKD7	P58044;G3XA48;H3BLF8	Isopentenyl-diphosphate Delta-isomerase 1	Idi1	sp|P58044|IDI1_MOUSE Isopentenyl-diphosphate Delta-isomerase 1 OS=Mus musculus OX=10090 GN=Idi1 PE=1 SV=1;tr|G3XA48|G3XA48_MOUSE Isopentenyl-diphosphate Delta-isomerase OS=Mus musculus OX=10090 GN=Idi1 PE=1 SV=1;tr|H3BLF8|H3BLF8_MOUSE Isopentenyl-diphospha	5	9	9	6	9	6	5	6	9	6	5	57.3	57.3	26.289	227	227;283;163;146;163	0	20.699	35.7	57.3	35.7	24.2	1625800000	516690000	390400000	372540000	346170000	504710000	459180000	482610000	368880000
Q8VBZ3	Q8VBZ3	Cleft lip and palate transmembrane protein 1 homolog	Clptm1	sp|Q8VBZ3|CLPT1_MOUSE Cleft lip and palate transmembrane protein 1 homolog OS=Mus musculus OX=10090 GN=Clptm1 PE=1 SV=1	1	5	5	4	3	3	4	4	3	3	4	14	14	75.29	664	664	0	20.697	11.6	9.9	10.1	12.5	1162900000	285210000	179700000	203750000	494260000	324640000	249170000	268110000	375610000
O55022	O55022	Membrane-associated progesterone receptor component 1	Pgrmc1	sp|O55022|PGRC1_MOUSE Membrane-associated progesterone receptor component 1 OS=Mus musculus OX=10090 GN=Pgrmc1 PE=1 SV=4	1	6	5	1	4	2	3	1	3	2	3	44.1	39.5	21.694	195	195	0	20.569	11.8	24.1	15.9	27.2	339120000	21456000	109030000	31642000	176990000	0	0	0	154820000
Q8BP92	Q8BP92	Reticulocalbin-2	Rcn2	sp|Q8BP92|RCN2_MOUSE Reticulocalbin-2 OS=Mus musculus OX=10090 GN=Rcn2 PE=1 SV=1	1	4	4	1	4	0	1	1	4	0	1	19.4	19.4	37.27	320	320	0	20.504	5.9	19.4	0	4.7	227920000	31371000	66048000	0	130500000	0	0	0	114160000
Q3UKJ7	Q3UKJ7	WD40 repeat-containing protein SMU1;WD40 repeat-containing protein SMU1, N-terminally processed	Smu1	sp|Q3UKJ7|SMU1_MOUSE WD40 repeat-containing protein SMU1 OS=Mus musculus OX=10090 GN=Smu1 PE=2 SV=2	1	6	6	4	3	2	3	4	3	2	3	16.2	16.2	57.543	513	513	0	20.426	11.1	6	3.9	7.4	478620000	152580000	47092000	73288000	205660000	133080000	0	143570000	150240000
Q8R0H9;A0A2R8VI72	Q8R0H9;A0A2R8VI72	ADP-ribosylation factor-binding protein GGA1	Gga1	sp|Q8R0H9|GGA1_MOUSE ADP-ribosylation factor-binding protein GGA1 OS=Mus musculus OX=10090 GN=Gga1 PE=1 SV=1;tr|A0A2R8VI72|A0A2R8VI72_MOUSE ADP-ribosylation factor-binding protein GGA1 OS=Mus musculus OX=10090 GN=Gga1 PE=1 SV=1	2	4	4	4	2	1	2	4	2	1	2	9.6	9.6	69.971	635	635;363	0	20.409	9.6	6	2.4	6	484620000	202770000	126480000	0	155370000	146920000	186300000	0	172630000
Q91VK1;A0A1Y7VKZ4;A0A1Y7VM24;A0A1Y7VM47;A0A1Y7VIU9;A0A1Y7VJ43	Q91VK1	Basic leucine zipper and W2 domain-containing protein 2	Bzw2	sp|Q91VK1|BZW2_MOUSE Basic leucine zipper and W2 domain-containing protein 2 OS=Mus musculus OX=10090 GN=Bzw2 PE=1 SV=1	6	7	6	6	3	4	2	5	2	3	2	17.7	16	48.063	419	419;200;74;113;177;208	0	20.403	15	8.4	11.5	4.8	521260000	298490000	63900000	107080000	51786000	218870000	132670000	169340000	0
Q91V89;Q7TNL5	Q91V89;Q7TNL5		Ppp2r5d	tr|Q91V89|Q91V89_MOUSE Serine/threonine-protein phosphatase 2A 56 kDa regulatory subunit OS=Mus musculus OX=10090 GN=Ppp2r5d PE=1 SV=1;tr|Q7TNL5|Q7TNL5_MOUSE Serine/threonine-protein phosphatase 2A 56 kDa regulatory subunit OS=Mus musculus OX=10090 GN=Ppp2	2	7	6	5	5	6	4	4	4	5	3	14.8	11.6	68.994	594	594;595	0	20.356	11.3	11.3	12.5	8.9	1166100000	375460000	192590000	258310000	339750000	311200000	362200000	288460000	287520000
A0A0R4J0G0;Q8BH04;A0A2I3BQL9;A0A2I3BS39;A0A2I3BRX1;A0A2I3BQC6;Q9Z2V4	A0A0R4J0G0;Q8BH04;A0A2I3BQL9;A0A2I3BS39;A0A2I3BRX1	Phosphoenolpyruvate carboxykinase [GTP], mitochondrial	Pck2	tr|A0A0R4J0G0|A0A0R4J0G0_MOUSE Phosphoenolpyruvate carboxykinase (GTP) OS=Mus musculus OX=10090 GN=Pck2 PE=1 SV=1;sp|Q8BH04|PCKGM_MOUSE Phosphoenolpyruvate carboxykinase [GTP], mitochondrial OS=Mus musculus OX=10090 GN=Pck2 PE=1 SV=1;tr|A0A2I3BQL9|A0A2I3BQ	7	11	11	7	6	6	3	7	6	6	3	23.2	23.2	73.417	667	667;640;599;609;489;160;622	0	20.356	12.6	14.2	12.6	7.2	998910000	294960000	284810000	271340000	147790000	245720000	306750000	310640000	287100000
Q60865;F6YLI0	Q60865	Caprin-1	Caprin1	sp|Q60865|CAPR1_MOUSE Caprin-1 OS=Mus musculus OX=10090 GN=Caprin1 PE=1 SV=2	2	7	7	4	5	2	5	4	5	2	5	16.8	16.8	78.168	707	707;254	0	20.308	12.4	13.6	8.2	13	1263700000	293240000	474550000	82371000	413580000	276040000	410770000	281590000	419930000
Q8VCV2;Q9QYF9;Q8CBD0	Q8VCV2;Q9QYF9;Q8CBD0	Protein NDRG3	Ndrg3	tr|Q8VCV2|Q8VCV2_MOUSE N-myc downstream-regulated gene 3 protein OS=Mus musculus OX=10090 GN=Ndrg3 PE=1 SV=1;sp|Q9QYF9|NDRG3_MOUSE Protein NDRG3 OS=Mus musculus OX=10090 GN=Ndrg3 PE=1 SV=1;tr|Q8CBD0|Q8CBD0_MOUSE N-myc downstream-regulated gene 3 protein OS	3	3	3	2	3	1	1	2	3	1	1	14.4	14.4	42.982	388	388;375;253	0	20.181	9.5	14.4	5.7	5.7	82284000	0	48351000	12852000	21081000	0	63905000	0	0
Q91ZW3;Q6PGB8	Q91ZW3	SWI/SNF-related matrix-associated actin-dependent regulator of chromatin subfamily A member 5	Smarca5	sp|Q91ZW3|SMCA5_MOUSE SWI/SNF-related matrix-associated actin-dependent regulator of chromatin subfamily A member 5 OS=Mus musculus OX=10090 GN=Smarca5 PE=1 SV=1	2	9	9	4	2	3	5	4	2	3	5	11.8	11.8	121.63	1051	1051;1046	0	20.087	5.5	2.7	3.5	7.3	476600000	142600000	86409000	34865000	212730000	142600000	0	0	0
Q9DBH5	Q9DBH5	Vesicular integral-membrane protein VIP36	Lman2	sp|Q9DBH5|LMAN2_MOUSE Vesicular integral-membrane protein VIP36 OS=Mus musculus OX=10090 GN=Lman2 PE=1 SV=2	1	7	7	7	4	3	5	7	4	3	5	25.7	25.7	40.429	358	358	0	20.061	25.7	12	8.9	19.6	1503500000	333710000	228430000	91229000	850170000	352550000	394440000	327550000	422290000
A0A0N4SV80;E9QML5;A0A0N4SV38;A0A0N4SVI8;E9QKZ7;Q61464;A0A0N4SVM8;Q3TZK9;A0A0N4SUP3	A0A0N4SV80;E9QML5;A0A0N4SV38;A0A0N4SVI8;E9QKZ7;Q61464;A0A0N4SVM8;Q3TZK9	Zinc finger protein 638	Zfml;Znf638	tr|A0A0N4SV80|A0A0N4SV80_MOUSE Zinc finger protein 638 OS=Mus musculus OX=10090 GN=Zfp638 PE=1 SV=1;tr|E9QML5|E9QML5_MOUSE Zinc finger protein 638 OS=Mus musculus OX=10090 GN=Zfp638 PE=1 SV=2;tr|A0A0N4SV38|A0A0N4SV38_MOUSE Zinc finger protein 638 OS=Mus mu	9	8	8	5	4	2	5	5	4	2	5	6.5	6.5	214.46	1926	1926;1960;1239;1273;1275;1960;832;891;266	0	20.057	3.9	2.4	1.5	4.5	434340000	125700000	85135000	46124000	177380000	101930000	103830000	126860000	120190000
E9Q7G0;A0A1B0GSW3;A0A1B0GT61;A0A1B0GT38;A0A1B0GSH2	E9Q7G0;A0A1B0GSW3;A0A1B0GT61		Numa1	sp|E9Q7G0|NUMA1_MOUSE Nuclear mitotic apparatus protein 1 OS=Mus musculus OX=10090 GN=Numa1 PE=1 SV=1;tr|A0A1B0GSW3|A0A1B0GSW3_MOUSE Nuclear mitotic apparatus protein 1 (Fragment) OS=Mus musculus OX=10090 GN=Numa1 PE=1 SV=1;tr|A0A1B0GT61|A0A1B0GT61_MOUSE N	5	10	10	6	0	1	6	6	0	1	6	6.4	6.4	235.63	2094	2094;1082;875;207;218	0	20.032	4.2	0	0.5	3.5	447920000	163900000	0	18360000	265660000	0	0	0	232390000
Q8R050;Q149F3;F7CE88	Q8R050;Q149F3	Eukaryotic peptide chain release factor GTP-binding subunit ERF3A;Eukaryotic peptide chain release factor GTP-binding subunit ERF3B	Gspt1;Gspt2	sp|Q8R050|ERF3A_MOUSE Eukaryotic peptide chain release factor GTP-binding subunit ERF3A OS=Mus musculus OX=10090 GN=Gspt1 PE=1 SV=2;sp|Q149F3|ERF3B_MOUSE Eukaryotic peptide chain release factor GTP-binding subunit ERF3B OS=Mus musculus OX=10090 GN=Gspt2 PE	3	8	8	3	6	2	0	3	6	2	0	15.4	15.4	68.625	636	636;632;100	0	19.984	8.2	11.6	4.4	0	429510000	226120000	123440000	79957000	0	229970000	159300000	0	0
J3QMC5;A2ANY6	J3QMC5;A2ANY6		Mdn1	tr|J3QMC5|J3QMC5_MOUSE Midasin OS=Mus musculus OX=10090 GN=Mdn1 PE=1 SV=1;tr|A2ANY6|A2ANY6_MOUSE Midasin OS=Mus musculus OX=10090 GN=Mdn1 PE=1 SV=1	2	13	13	6	4	3	9	6	4	3	9	2.9	2.9	629.58	5582	5582;5589	0	19.919	1.4	1	0.6	2.1	913930000	126800000	35125000	202190000	549820000	274280000	147340000	189200000	303810000
A0A0J9YV20;A0A0R4J0B7;Q80UZ2;A0A0J9YU58	A0A0J9YV20;A0A0R4J0B7;Q80UZ2	Protein SDA1 homolog	Sdad1	tr|A0A0J9YV20|A0A0J9YV20_MOUSE Protein SDA1 OS=Mus musculus OX=10090 GN=Sdad1 PE=1 SV=1;tr|A0A0R4J0B7|A0A0R4J0B7_MOUSE Protein SDA1 OS=Mus musculus OX=10090 GN=Sdad1 PE=1 SV=1;sp|Q80UZ2|SDA1_MOUSE Protein SDA1 homolog OS=Mus musculus OX=10090 GN=Sdad1 PE=1	4	8	8	5	2	5	6	5	2	5	6	14.1	14.1	79.458	686	686;687;687;64	0	19.831	8.5	3.2	8.3	10.9	944070000	275120000	41682000	227850000	399430000	221670000	223870000	241600000	285980000
P61082;F7CDT0;F6WMC0;G5E919	P61082;F7CDT0;F6WMC0	NEDD8-conjugating enzyme Ubc12	Ube2m	sp|P61082|UBC12_MOUSE NEDD8-conjugating enzyme Ubc12 OS=Mus musculus OX=10090 GN=Ube2m PE=1 SV=1;tr|F7CDT0|F7CDT0_MOUSE NEDD8-conjugating enzyme Ubc12 (Fragment) OS=Mus musculus OX=10090 GN=Ube2m PE=1 SV=1;tr|F6WMC0|F6WMC0_MOUSE NEDD8-conjugating enzyme Ub	4	6	6	2	4	4	5	2	4	4	5	32.8	32.8	20.9	183	183;171;172;86	0	19.831	14.2	24.6	25.1	27.3	789650000	195870000	161630000	110140000	322010000	237730000	185970000	214450000	194910000
Q6IRU2;A0A571BEU1	Q6IRU2;A0A571BEU1	Tropomyosin alpha-4 chain	Tpm4	sp|Q6IRU2|TPM4_MOUSE Tropomyosin alpha-4 chain OS=Mus musculus OX=10090 GN=Tpm4 PE=1 SV=3;tr|A0A571BEU1|A0A571BEU1_MOUSE Tropomyosin alpha-4 chain OS=Mus musculus OX=10090 GN=Tpm4 PE=1 SV=1	2	2	2	0	1	0	2	0	1	0	2	14.1	14.1	28.467	248	248;158	0	19.813	0	8.1	0	14.1	202220000	0	23693000	0	178520000	0	0	0	156160000
Q925I1;V9GWS5;H3BKI6;H3BK90	Q925I1	ATPase family AAA domain-containing protein 3	Atad3	sp|Q925I1|ATAD3_MOUSE ATPase family AAA domain-containing protein 3 OS=Mus musculus OX=10090 GN=Atad3 PE=1 SV=1	4	6	6	3	2	0	5	3	2	0	5	12.2	12.2	66.741	591	591;127;211;218	0	19.804	5.2	3.2	0	10.2	176040000	56888000	12439000	0	106720000	0	0	0	93351000
P63024;B0QZN5;P63044	P63024	Vesicle-associated membrane protein 3	Vamp3	sp|P63024|VAMP3_MOUSE Vesicle-associated membrane protein 3 OS=Mus musculus OX=10090 GN=Vamp3 PE=1 SV=1	3	5	5	3	4	3	3	3	4	3	3	55.3	55.3	11.48	103	103;163;116	0	19.8	38.8	39.8	38.8	55.3	1716200000	478580000	436970000	367270000	433400000	497860000	516530000	526430000	367520000
A2AG68;Q64430	A2AG68;Q64430	Copper-transporting ATPase 1	Atp7a	tr|A2AG68|A2AG68_MOUSE P-type Cu(+) transporter OS=Mus musculus OX=10090 GN=Atp7a PE=1 SV=1;sp|Q64430|ATP7A_MOUSE Copper-transporting ATPase 1 OS=Mus musculus OX=10090 GN=Atp7a PE=1 SV=3	2	4	4	2	2	1	3	2	2	1	3	3.9	3.9	162.03	1492	1492;1491	0	19.798	2.4	1.7	1	2.5	135570000	33067000	30366000	19751000	52390000	33067000	0	0	0
P61620;Q9CYJ6;Q9JLR1;A0A0A6YVQ7;A2ATT9	P61620;Q9CYJ6;Q9JLR1	Protein transport protein Sec61 subunit alpha isoform 1;Protein transport protein Sec61 subunit alpha isoform 2	Sec61a1;Sec61a2	sp|P61620|S61A1_MOUSE Protein transport protein Sec61 subunit alpha isoform 1 OS=Mus musculus OX=10090 GN=Sec61a1 PE=1 SV=2;tr|Q9CYJ6|Q9CYJ6_MOUSE Protein transport protein Sec61 subunit alpha isoform 2 OS=Mus musculus OX=10090 GN=Sec61a2 PE=1 SV=1;sp|Q9JL	5	6	6	3	4	3	5	3	4	3	5	13	13	52.264	476	476;410;476;120;175	0	19.793	8.6	10.1	8.6	12.4	3072300000	1044800000	538120000	494300000	995090000	959370000	737310000	980000000	586570000
Q3U9G9;A0A0A6YXT6;A0A0A6YW01;A0A0A6YXW3;A0A0A6YWS3;A0A0A6YY12	Q3U9G9	Lamin-B receptor	Lbr	sp|Q3U9G9|LBR_MOUSE Delta(14)-sterol reductase LBR OS=Mus musculus OX=10090 GN=Lbr PE=1 SV=2	6	7	7	4	4	2	4	4	4	2	4	11.8	11.8	71.439	626	626;122;132;72;27;202	0	19.782	8.8	8.9	4.8	8.5	687010000	254950000	85983000	54940000	291130000	195520000	115010000	127360000	256150000
Q80UM7	Q80UM7	Mannosyl-oligosaccharide glucosidase	Mogs	sp|Q80UM7|MOGS_MOUSE Mannosyl-oligosaccharide glucosidase OS=Mus musculus OX=10090 GN=Mogs PE=1 SV=1	1	6	6	4	4	2	2	4	4	2	2	9	9	91.83	834	834	0	19.702	6	6.1	3.2	3.2	1793200000	591890000	828860000	140700000	231780000	626660000	1060700000	0	0
A0A1L1ST22;Q8BSE7	A0A1L1ST22;Q8BSE7		Clasp2	tr|A0A1L1ST22|A0A1L1ST22_MOUSE CLIP-associating protein 2 OS=Mus musculus OX=10090 GN=Clasp2 PE=1 SV=1;tr|Q8BSE7|Q8BSE7_MOUSE CLIP-associating protein 2 OS=Mus musculus OX=10090 GN=Clasp2 PE=1 SV=1	2	13	6	10	5	5	10	6	1	2	3	27.7	12.5	66.341	600	600;400	0	19.626	23.7	13	13.7	22.8	469430000	244150000	31287000	85525000	108470000	161650000	0	192670000	0
E9QP59;D3YU56;Q9WU40	E9QP59;D3YU56;Q9WU40	Inner nuclear membrane protein Man1	Lemd3	tr|E9QP59|E9QP59_MOUSE Inner nuclear membrane protein Man1 OS=Mus musculus OX=10090 GN=Lemd3 PE=1 SV=1;tr|D3YU56|D3YU56_MOUSE Inner nuclear membrane protein Man1 OS=Mus musculus OX=10090 GN=Lemd3 PE=1 SV=1;sp|Q9WU40|MAN1_MOUSE Inner nuclear membrane protei	3	2	2	0	0	0	2	0	0	0	2	4.8	4.8	100.16	918	918;940;921	0	19.614	0	0	0	4.8	32124000	0	0	0	32124000	0	0	0	28101000
Q8C570;A2ASC6	Q8C570;A2ASC6	mRNA export factor	Rae1	sp|Q8C570|RAE1L_MOUSE mRNA export factor OS=Mus musculus OX=10090 GN=Rae1 PE=1 SV=1;tr|A2ASC6|A2ASC6_MOUSE Rae1 protein homolog (Fragment) OS=Mus musculus OX=10090 GN=Rae1 PE=1 SV=1	2	9	9	1	7	0	3	1	7	0	3	32.3	32.3	40.965	368	368;203	0	19.587	5.4	24.7	0	13	632440000	54081000	457370000	0	120990000	0	604510000	0	0
Q9ESL4;A2ASW6	Q9ESL4;A2ASW6	Mitogen-activated protein kinase kinase kinase MLT	Zak	sp|Q9ESL4|M3K20_MOUSE Mitogen-activated protein kinase kinase kinase 20 OS=Mus musculus OX=10090 GN=Map3k20 PE=1 SV=1;tr|A2ASW6|A2ASW6_MOUSE Mitogen-activated protein kinase kinase kinase 20 (Fragment) OS=Mus musculus OX=10090 GN=Map3k20 PE=1 SV=8	2	4	4	2	3	2	1	2	3	2	1	6.9	6.9	91.719	802	802;74	0	19.578	3.6	5.5	3.2	1.4	163900000	51551000	72006000	17574000	22767000	0	95170000	0	0
Q6P5H2	Q6P5H2	Nestin	Nes	sp|Q6P5H2|NEST_MOUSE Nestin OS=Mus musculus OX=10090 GN=Nes PE=1 SV=1	1	9	9	6	7	3	4	6	7	3	4	7.5	7.5	207.12	1864	1864	0	19.516	4.8	5.6	2.5	2.8	1058300000	318420000	257780000	211130000	270990000	255500000	263900000	339400000	309350000
P47856;D3YYD9;Q9Z2Z9	P47856	Glutamine--fructose-6-phosphate aminotransferase [isomerizing] 1	Gfpt1	sp|P47856|GFPT1_MOUSE Glutamine--fructose-6-phosphate aminotransferase [isomerizing] 1 OS=Mus musculus OX=10090 GN=Gfpt1 PE=1 SV=3	3	10	10	5	4	5	5	5	4	5	5	22.1	22.1	78.538	697	697;124;682	0	19.482	10.8	8	11	11.6	892620000	352680000	163570000	220000000	156380000	279320000	208030000	328400000	173300000
O08583;G3X9I4;Q9JJW6	O08583;G3X9I4;Q9JJW6	THO complex subunit 4;Aly/REF export factor 2	Alyref;Alyref2	sp|O08583|THOC4_MOUSE THO complex subunit 4 OS=Mus musculus OX=10090 GN=Alyref PE=1 SV=3;tr|G3X9I4|G3X9I4_MOUSE Aly/REF export factor 2 OS=Mus musculus OX=10090 GN=Alyref2 PE=1 SV=1;sp|Q9JJW6|ALRF2_MOUSE Aly/REF export factor 2 OS=Mus musculus OX=10090 GN=	3	3	3	3	3	3	3	3	3	3	3	16.1	16.1	26.94	255	255;218;218	0	19.439	16.1	16.1	16.1	16.1	941700000	195450000	315170000	260600000	170480000	205090000	503340000	258480000	129920000
B9EHJ3;P39447;A0A0U1RPW2;A0A0U1RPB2	B9EHJ3;P39447;A0A0U1RPW2	Tight junction protein ZO-1	Tjp1	tr|B9EHJ3|B9EHJ3_MOUSE Tight junction protein ZO-1 OS=Mus musculus OX=10090 GN=Tjp1 PE=1 SV=1;sp|P39447|ZO1_MOUSE Tight junction protein ZO-1 OS=Mus musculus OX=10090 GN=Tjp1 PE=1 SV=2;tr|A0A0U1RPW2|A0A0U1RPW2_MOUSE Tight junction protein ZO-1 OS=Mus muscu	4	9	9	4	8	3	1	4	8	3	1	8.2	8.2	188.85	1685	1685;1745;1128;171	0	19.336	3	7.4	3.1	0.8	340930000	67458000	168790000	74633000	30051000	87053000	196230000	103410000	0
O08715	O08715	A-kinase anchor protein 1, mitochondrial	Akap1	sp|O08715|AKAP1_MOUSE A-kinase anchor protein 1, mitochondrial OS=Mus musculus OX=10090 GN=Akap1 PE=1 SV=4	1	6	6	2	4	1	3	2	4	1	3	13.5	13.5	92.194	857	857	0	19.294	6.2	9.5	3.2	5.7	533110000	96335000	118100000	20956000	297720000	0	156090000	0	0
Q60973;A2AFI9;A2AFJ1;F6ZLC6;F6U539	Q60973;A2AFI9;A2AFJ1;F6ZLC6	Histone-binding protein RBBP7	Rbbp7	sp|Q60973|RBBP7_MOUSE Histone-binding protein RBBP7 OS=Mus musculus OX=10090 GN=Rbbp7 PE=1 SV=1;tr|A2AFI9|A2AFI9_MOUSE Histone-binding protein RBBP7 OS=Mus musculus OX=10090 GN=Rbbp7 PE=1 SV=1;tr|A2AFJ1|A2AFJ1_MOUSE Histone-binding protein RBBP7 OS=Mus mus	5	6	3	2	4	3	4	0	1	1	3	24	17.4	47.789	425	425;386;416;235;76	0	19.256	3.5	12.9	9.9	19.3	374730000	0	78472000	48667000	247600000	0	0	0	216590000
Q8BH24	Q8BH24	Transmembrane 9 superfamily member 4	Tm9sf4	sp|Q8BH24|TM9S4_MOUSE Transmembrane 9 superfamily member 4 OS=Mus musculus OX=10090 GN=Tm9sf4 PE=1 SV=1	1	7	7	3	4	3	4	3	4	3	4	14.2	14.2	74.692	643	643	0	19.142	4.4	8.6	4.4	6.8	532720000	142480000	132930000	127540000	129770000	134610000	164540000	172650000	124190000
E9Q7G1;D3YZZ5	E9Q7G1;D3YZZ5		Tmed7	tr|E9Q7G1|E9Q7G1_MOUSE Transmembrane p24-trafficking protein 7 OS=Mus musculus OX=10090 GN=Tmed7 PE=1 SV=1;tr|D3YZZ5|D3YZZ5_MOUSE Transmembrane p24-trafficking protein 7 OS=Mus musculus OX=10090 GN=Tmed7 PE=1 SV=1	2	4	4	3	4	3	3	3	4	3	3	28.7	28.7	21.276	188	188;224	0	19.025	22.3	28.7	22.3	22.3	3070900000	1273600000	322930000	788580000	685800000	1132900000	735010000	809280000	410140000
Q3UGC7	Q3UGC7	Eukaryotic translation initiation factor 3 subunit J-A	Eif3j1	sp|Q3UGC7|EI3JA_MOUSE Eukaryotic translation initiation factor 3 subunit J-A OS=Mus musculus OX=10090 GN=Eif3j1 PE=2 SV=1	1	1	1	0	1	0	0	0	1	0	0	11.1	11.1	29.343	261	261	0	18.998	0	11.1	0	0	79837000	0	79837000	0	0	0	105520000	0	0
Q791V5;A2AFW6;Q9D050	Q791V5;A2AFW6;Q9D050	Mitochondrial carrier homolog 2	Mtch2	sp|Q791V5|MTCH2_MOUSE Mitochondrial carrier homolog 2 OS=Mus musculus OX=10090 GN=Mtch2 PE=1 SV=1;tr|A2AFW6|A2AFW6_MOUSE Mitochondrial carrier homolog 2 OS=Mus musculus OX=10090 GN=Mtch2 PE=1 SV=1;tr|Q9D050|Q9D050_MOUSE Mitochondrial carrier homolog 2 OS=M	3	5	5	2	3	2	3	2	3	2	3	21.8	21.8	33.499	303	303;294;312	0	18.919	9.6	15.2	12.2	11.9	740840000	212720000	238050000	75827000	214250000	0	236100000	176200000	0
E9QN31;Q922K7;A0A0N4SW16	E9QN31;Q922K7	Probable 28S rRNA (cytosine-C(5))-methyltransferase	Nop2	tr|E9QN31|E9QN31_MOUSE Probable 28S rRNA (cytosine-C(5))-methyltransferase OS=Mus musculus OX=10090 GN=Nop2 PE=1 SV=1;sp|Q922K7|NOP2_MOUSE Probable 28S rRNA (cytosine-C(5))-methyltransferase OS=Mus musculus OX=10090 GN=Nop2 PE=1 SV=1	3	10	10	2	6	2	3	2	6	2	3	20.2	20.2	86.906	794	794;793;133	0	18.847	7.7	11.6	2.9	5	409320000	59018000	132640000	81164000	136490000	0	175310000	0	0
B1AWE0;Q6PFA2;B1AWE1;B1AWD8;B1AWD9;O08585	B1AWE0;Q6PFA2;B1AWE1;B1AWD8;B1AWD9;O08585	Clathrin light chain A	Clta	tr|B1AWE0|B1AWE0_MOUSE Clathrin light chain OS=Mus musculus OX=10090 GN=Clta PE=1 SV=1;tr|Q6PFA2|Q6PFA2_MOUSE Clathrin light chain OS=Mus musculus OX=10090 GN=Clta PE=1 SV=1;tr|B1AWE1|B1AWE1_MOUSE Clathrin light chain OS=Mus musculus OX=10090 GN=Clta PE=1	6	5	5	2	3	2	2	2	3	2	2	22.7	22.7	23.478	216	216;218;230;236;248;235	0	18.801	17.6	17.6	14.8	13.4	1052000000	321800000	283540000	227070000	219560000	323310000	373240000	0	0
B9EKJ3;Q80TL7;A0A1W2P878	B9EKJ3;Q80TL7	Protein MON2 homolog	Mon2	tr|B9EKJ3|B9EKJ3_MOUSE Protein MON2 homolog OS=Mus musculus OX=10090 GN=Mon2 PE=1 SV=1;sp|Q80TL7|MON2_MOUSE Protein MON2 homolog OS=Mus musculus OX=10090 GN=Mon2 PE=1 SV=2	3	10	10	8	3	3	5	8	3	3	5	7	7	188.35	1709	1709;1715;436	0	18.779	5.8	1.9	2	3.2	537180000	304620000	44867000	24907000	162790000	201960000	162890000	0	141470000
E0CZ22;D3Z624	E0CZ22;D3Z624		Mroh1	tr|E0CZ22|E0CZ22_MOUSE Maestro heat-like repeat family member 1 OS=Mus musculus OX=10090 GN=Mroh1 PE=1 SV=1;tr|D3Z624|D3Z624_MOUSE Maestro heat-like repeat family member 1 OS=Mus musculus OX=10090 GN=Mroh1 PE=1 SV=2	2	9	9	5	3	4	3	5	3	4	3	7.6	7.6	181.79	1640	1640;1094	0	18.751	3.8	2	2.9	3.4	439090000	142760000	49831000	90293000	156210000	125030000	115200000	113250000	108100000
Q9ERA6;A0A0G2JEN8	Q9ERA6	Tuftelin-interacting protein 11	Tfip11	sp|Q9ERA6|TFP11_MOUSE Tuftelin-interacting protein 11 OS=Mus musculus OX=10090 GN=Tfip11 PE=1 SV=1	2	8	8	3	1	1	3	3	1	1	3	13	13	96.304	838	838;93	0	18.726	4.5	1.7	1.4	5.4	351220000	75352000	20486000	0	255390000	0	0	0	223400000
Q6A068;A0A1W2P7S8;A0A1W2P855;A0A1W2P7Z8;A0A1W2P7H4;A0A1W2P6Q8	Q6A068;A0A1W2P7S8;A0A1W2P855;A0A1W2P7Z8;A0A1W2P7H4;A0A1W2P6Q8	Cell division cycle 5-like protein	Cdc5l	sp|Q6A068|CDC5L_MOUSE Cell division cycle 5-like protein OS=Mus musculus OX=10090 GN=Cdc5l PE=1 SV=2;tr|A0A1W2P7S8|A0A1W2P7S8_MOUSE Predicted gene, 32717 OS=Mus musculus OX=10090 GN=Gm32717 PE=1 SV=1;tr|A0A1W2P855|A0A1W2P855_MOUSE Predicted gene 9046 OS=Mu	6	8	8	5	1	1	5	5	1	1	5	17.1	17.1	92.188	802	802;802;802;802;802;802	0	18.723	9.6	2.2	2.9	10.6	460630000	119490000	34923000	39208000	267000000	134390000	0	0	218670000
P27046;F6QMB7	P27046	Alpha-mannosidase 2	Man2a1	sp|P27046|MA2A1_MOUSE Alpha-mannosidase 2 OS=Mus musculus OX=10090 GN=Man2a1 PE=1 SV=2	2	9	9	4	4	2	5	4	4	2	5	11.1	11.1	131.63	1150	1150;280	0	18.7	4.3	5.7	2	5.4	479030000	119540000	111340000	124370000	123780000	121720000	0	0	106100000
P42227;B7ZC18	P42227;B7ZC18	Signal transducer and activator of transcription 3;Signal transducer and activator of transcription	Stat3	sp|P42227|STAT3_MOUSE Signal transducer and activator of transcription 3 OS=Mus musculus OX=10090 GN=Stat3 PE=1 SV=2;tr|B7ZC18|B7ZC18_MOUSE Signal transducer and activator of transcription OS=Mus musculus OX=10090 GN=Stat3 PE=1 SV=1	2	6	6	4	4	3	3	4	4	3	3	14.7	14.7	88.053	770	770;744	0	18.698	10.1	10.1	7.8	8.1	1039900000	331040000	228660000	162730000	317500000	330170000	279410000	0	301410000
Q6PCM2	Q6PCM2	Integrator complex subunit 6	Ints6	sp|Q6PCM2|INT6_MOUSE Integrator complex subunit 6 OS=Mus musculus OX=10090 GN=Ints6 PE=1 SV=1	1	2	2	0	1	1	0	0	1	1	0	2.9	2.9	99.66	883	883	0	18.682	0	1	1.9	0	9658100	0	9658100	0	0	0	12765000	0	0
[truncated: 1,683 more rows]

## Sheet: Peptides
Sequence	Length	Missed cleavages	Mass	Proteins	Leading razor protein	Start position	End position	Gene names	Protein names	Unique (Groups)	Unique (Proteins)	Charges	PEP	Score	Intensity	WT Intensity	DD Intensity	AA Intensity	IgG Intensity	WT LFQ intensity	DD LFQ intensity	AA LFQ intensity	IgG LFQ intensity
[truncated: 17,882 more rows]
